# Supplementary material for: De novo sequencing and analysis of the transcriptome of two highbush blueberry (Vaccinium corymbosum L.) cultivars ‘Bluecrop’ and ‘Legacy’ at harvest and following post-harvest storage
Source: PLoS One. 2021 Aug 2;16(8):e0255139. doi: 10.1371/journal.pone.0255139 (PMC8328333; doi:10.1371/journal.pone.0255139)
Supplement: S2 Table — (XLSX) [file pone.0255139.s002.xlsx]

## Sheet: BC and LG down regulated
Unigene ID	LogFC	P.Value	adj.P.Val	Transcript Sequence ID Bluecrop	Annotation InterProScan for sequence ID Bluecrop	Transcript Sequence ID Legacy	Annotation InterProScan for sequence ID Legacy
Unigene_12654	-2.37267	8.09571e-12	5.64089e-08	BC3_2_comp3005_seq1_gene_33378	Phosphoglycerate kinase	LG3_3_1_comp1095_seq1_gene_87887	Phosphoglycerate kinase, N-terminal
Unigene_22977	-4.62948	8.66772e-10	4.0263e-06	BC3_3_comp16061_seq0_gene_172576	0	LG3_3_3_comp3553_seq1_gene_168257	0
Unigene_20557	-3.22978	8.69032e-09	2.42208e-05	BCL_comp1116_seq0_gene_270575	AP2/ERF domain	LG3_1_comp1221_seq1_gene_4843	0
Unigene_8599	-5.34893	3.32546e-08	6.31927e-05	BC3_3_1_comp18564_seq0_gene_70658	#N/A	LGH_2_comp6440_seq0_gene_251548	#N/A
Unigene_10026	-1.96527	3.5632e-08	6.31927e-05	BCH_2_comp527_seq2_gene_207452	F-box-like domain superfamily	LG3_3_1_comp1427_seq0_gene_88941	F-box-like domain superfamily
Unigene_14255	-1.55325	4.27466e-08	6.61884e-05	BCL_comp10840_seq0_gene_296452	TPX2, C-terminal	LG3_3_comp3995_seq0_gene_199547	TPX2, C-terminal
Unigene_22297	-2.59634	5.11516e-08	7.5034e-05	BCL_comp273_seq4_gene_266513	Late embryogenesis abundant protein, LEA_2 subgroup	LGH_2_comp1175_seq3_gene_243236	Late embryogenesis abundant protein, LEA_2 subgroup
Unigene_13959	-3.7669	6.92102e-08	9.64478e-05	BCH_3_comp6636_seq0_gene_253753	Cupredoxin	LGL_comp5922_seq2_gene_319203	Cupredoxin
Unigene_14206	-2.01224	9.76614e-08	0.000123724	BCH_2_comp5098_seq2_gene_218667	0	LGH_3_comp10079_seq0_gene_284825	Target SNARE coiled-coil homology domain
Unigene_16548	-4.43945	1.73586e-07	0.000193521	BCL_comp2109_seq1_gene_274469	0	LG3_3_3_comp3553_seq1_gene_168257	0
Unigene_883	-3.42102	1.90494e-07	0.000195843	BCH_1_comp9011_seq1_gene_197344	0	LGH_1_comp16161_seq1_gene_234905	0
Unigene_12419	-4.17137	2.2078e-07	0.000198495	BC3_3_3_comp28644_seq0_gene_135743	Protein EXORDIUM-like	LG3_3_comp18528_seq1_gene_211684	Protein EXORDIUM-like
Unigene_25060	-1.48218	3.29854e-07	0.000250314	BCH_2_comp1079_seq1_gene_209127	Mpv17/PMP22	LG3_2_comp3039_seq0_gene_51335	Mpv17/PMP22
Unigene_1398	-1.61995	3.58386e-07	0.000250314	BC3_2_comp1383_seq1_gene_29790	Nematode resistance protein-like HSPRO1, N-terminal	LG3_3_comp867_seq0_gene_192556	Tryptophan/Indoleamine 2,3-dioxygenase-like
Unigene_17678	-1.31894	3.59975e-07	0.000250314	BC3_2_comp3027_seq0_gene_33395	RlpA-like domain superfamily	LGH_1_comp486_seq1_gene_217423	Expansin/pollen allergen, DPBB domain
Unigene_27214	-1.21713	3.70244e-07	0.000250314	BC3_3_3_comp1859_seq3_gene_105389	0	LG3_3_comp107_seq3_gene_189671	0
Unigene_13604	-1.4776	4.21773e-07	0.000271182	BCH_2_comp1496_seq0_gene_210218	Late embryogenesis abundant protein, LEA_2 subgroup	LGL_comp13883_seq0_gene_328203	0
Unigene_3134	-2.91167	4.31706e-07	0.000271182	BCH_1_comp980_seq2_gene_185900	Glycoside hydrolase family 17	LGL_comp17907_seq0_gene_330879	Glycoside hydrolase family 17
Unigene_18383	-2.55918	4.42015e-07	0.000271182	BC3_3_comp19346_seq1_gene_174576	Homeobox-like domain superfamily	LGH_3_comp5164_seq1_gene_276325	Leucine zipper, homeobox-associated
Unigene_9444	-2.10509	4.77209e-07	0.000273012	BCH_3_comp6927_seq0_gene_254101	Heat shock factor (HSF)-type, DNA-binding	LG3_1_comp14106_seq0_gene_28869	Heat shock factor (HSF)-type, DNA-binding
Unigene_20236	-5.08569	4.99456e-07	0.000278407	BC3_2_comp20402_seq0_gene_46900	#N/A	LGH_2_comp6440_seq0_gene_251548	#N/A
Unigene_16409	-1.64461	5.24979e-07	0.000286896	BC3_3_3_comp5467_seq1_gene_114030	Zinc finger, RING/FYVE/PHD-type	LG3_1_comp10673_seq0_gene_24709	Zinc finger, RING-type
Unigene_16617	-2.34864	7.32897e-07	0.000352775	BC3_1_comp60_seq0_gene_526	PPM-type phosphatase domain	LG3_3_2_comp5337_seq0_gene_129490	PPM-type phosphatase domain
Unigene_13985	-1.19079	7.89171e-07	0.000366583	BCH_3_comp547_seq0_gene_243209	0	LG3_3_3_comp1372_seq2_gene_163575	0
Unigene_20479	-1.79716	8.49769e-07	0.000372652	BC3_3_1_comp18543_seq1_gene_70649	Nucleotide-diphospho-sugar transferases	LGH_1_comp8283_seq0_gene_229645	Nucleotide-diphospho-sugar transferases
Unigene_21895	-2.41964	8.55719e-07	0.000372652	BC3_3_1_comp11405_seq0_gene_67159	X8 domain	LG3_3_2_comp3225_seq0_gene_124625	X8 domain
Unigene_18748	-1.70497	9.81842e-07	0.000419061	BCH_3_comp2038_seq0_gene_246864	Pectin lyase fold	LG3_3_3_comp9248_seq0_gene_176448	Pectin lyase fold
Unigene_23876	-3.13784	1.06535e-06	0.000439809	BCL_comp1781_seq1_gene_273229	NAD(P)-binding domain superfamily	LG3_3_3_comp5141_seq0_gene_171007	NAD(P)-binding domain superfamily
Unigene_25899	-2.28912	1.07305e-06	0.000439809	BCH_1_comp3508_seq1_gene_190923	NAC domain superfamily	LG3_3_comp22058_seq0_gene_212607	NAC domain superfamily
Unigene_2522	-1.2308	1.10337e-06	0.000445683	BCH_3_comp4769_seq1_gene_251399	Nucleotide-diphospho-sugar transferases	LG3_1_comp8812_seq1_gene_21973	Nucleotide-diphospho-sugar transferases
Unigene_2717	-3.45652	1.12878e-06	0.00044808	BCL_comp2947_seq1_gene_277436	0	LGH_2_comp13698_seq1_gene_257148	0
Unigene_14373	-2.97865	1.16053e-06	0.00044808	BC3_3_3_comp31024_seq0_gene_136311	Late embryogenesis abundant protein, LEA_2 subgroup	LG3_3_1_comp11269_seq1_gene_104129	Late embryogenesis abundant protein, LEA_2 subgroup
Unigene_668	-1.58396	1.24756e-06	0.000463611	BCH_2_comp4784_seq0_gene_218035	0	LGH_1_comp9056_seq3_gene_230389	Diacylglycerol kinase, catalytic domain
Unigene_8209	-3.94359	1.29509e-06	0.000474939	BC3_1_comp18227_seq0_gene_20213	Protein EXORDIUM-like	LG3_3_comp18528_seq1_gene_211684	Protein EXORDIUM-like
Unigene_22749	-1.23241	1.32971e-06	0.000475133	BC3_1_comp13076_seq0_gene_17948	0	LG3_2_comp12087_seq0_gene_68291	0
Unigene_7718	-2.60752	1.46246e-06	0.000497077	BCH_1_comp7059_seq1_gene_195561	0	LGH_3_comp1090_seq1_gene_266218	0
Unigene_5256	-1.30108	1.51667e-06	0.000503957	BCH_1_comp3136_seq0_gene_190323	P-loop containing nucleoside triphosphate hydrolase	LG3_1_comp4291_seq3_gene_13186	AAA-type ATPase, N-terminal domain
Unigene_23732	-1.64314	1.56381e-06	0.000512763	BC3_3_3_comp4650_seq0_gene_112254	0	LG3_1_comp16837_seq1_gene_31083	0
Unigene_2620	-1.32125	1.71242e-06	0.000554963	BCL_comp1269_seq1_gene_271334	Tetraspanin/Peripherin	LGH_2_comp418_seq0_gene_241369	Tetraspanin
Unigene_8060	-4.53975	1.92209e-06	0.000598705	BCH_2_comp13217_seq0_gene_230666	0	LG3_3_3_comp22554_seq1_gene_184556	Late embryogenesis abundant protein, LEA_2 subgroup
Unigene_6110	-1.05482	1.93385e-06	0.000598705	BC3_3_comp3138_seq2_gene_153099	Isocitrate dehydrogenase NAD-dependent	LGH_1_comp2809_seq4_gene_222520	0
Unigene_26861	-1.94102	1.9551e-06	0.000598705	BC3_2_comp9614_seq0_gene_41800	0	LG3_3_1_comp4894_seq0_gene_96123	0
Unigene_22228	-1.15862	1.99776e-06	0.000598705	BCH_1_comp615_seq1_gene_184807	0	LG3_3_3_comp1372_seq2_gene_163575	0
Unigene_13034	-1.02505	2.28734e-06	0.000650515	BC3_3_2_comp2055_seq1_gene_80982	Anamorsin	LGH_3_comp1270_seq0_gene_266979	S-adenosyl-L-methionine-dependent methyltransferase
Unigene_15396	-3.45576	2.50822e-06	0.00068219	BCH_2_comp1184_seq1_gene_209369	Tify domain	LG3_3_comp3918_seq2_gene_199404	Tify domain
Unigene_18324	-2.28274	2.54558e-06	0.00068219	BC3_3_3_comp15617_seq0_gene_129035	0	LG3_2_comp12551_seq0_gene_68830	0
Unigene_22694	-4.18767	2.65275e-06	0.000697499	BCL_comp11452_seq0_gene_297571	Protein of unknown function DUF761, plant	LGH_3_comp11972_seq3_gene_287420	Protein of unknown function DUF761, plant
Unigene_2022	-2.14575	2.77901e-06	0.000713327	BCH_1_comp229_seq1_gene_183542	EF-Hand 1, calcium-binding site	LGH_2_comp107_seq5_gene_240285	EF-hand domain
Unigene_23418	-2.51687	2.92162e-06	0.000720838	BC3_3_2_comp5979_seq2_gene_87285	Late embryogenesis abundant protein, LEA_2 subgroup	LGH_2_comp1175_seq3_gene_243236	Late embryogenesis abundant protein, LEA_2 subgroup
Unigene_3418	-2.79125	3.10372e-06	0.000746242	BC3_3_comp5205_seq2_gene_157757	0	LG3_3_comp5036_seq0_gene_201255	0
Unigene_8545	-3.05851	3.19646e-06	0.000748202	BC3_3_3_comp22040_seq1_gene_133466	0	LG3_3_3_comp53_seq1_gene_159218	0
Unigene_10621	-2.53642	3.19694e-06	0.000748202	BC3_2_comp10447_seq1_gene_42466	0	LGH_3_comp4484_seq0_gene_274923	0
Unigene_9138	-2.67737	3.23128e-06	0.000748202	BCH_2_comp8515_seq3_gene_224590	0	LGH_1_comp16161_seq1_gene_234905	0
Unigene_21150	-3.19245	3.24827e-06	0.000748202	BC3_2_comp7183_seq0_gene_39396	0	LG3_3_comp3918_seq2_gene_199404	Tify domain
Unigene_26508	-1.82305	3.38445e-06	0.000754624	BC3_3_comp17680_seq0_gene_173629	AdipoR/Haemolysin-III-related	LG3_3_3_comp8081_seq0_gene_174977	AdipoR/Haemolysin-III-related
Unigene_22830	-1.5952	3.81809e-06	0.000832126	BCH_1_comp3849_seq1_gene_191480	0	LG3_1_comp8657_seq0_gene_21720	0
Unigene_12023	-2.53725	3.90706e-06	0.000844137	BCH_2_comp10454_seq1_gene_227482	0	LG3_1_comp7958_seq0_gene_20639	0
Unigene_8797	-4.60501	5.58658e-06	0.00105533	BCH_3_comp3813_seq0_gene_250001	Protein EXORDIUM-like	LG3_3_2_comp14331_seq1_gene_143561	Protein EXORDIUM-like
Unigene_3661	-4.87288	5.60401e-06	0.00105533	BCH_2_comp4389_seq0_gene_217187	WRKY domain superfamily	LG3_2_comp29808_seq1_gene_78731	0
Unigene_6275	-1.68844	5.75156e-06	0.00107585	BC3_2_comp9428_seq1_gene_41655	U box domain	LGH_1_comp1758_seq1_gene_220558	U box domain
Unigene_6043	-1.6492	6.00583e-06	0.00109129	BC3_3_3_comp11725_seq0_gene_124455	0	LG3_1_comp8657_seq0_gene_21720	0
Unigene_2013	-1.891	6.21189e-06	0.00111698	BC3_1_comp1135_seq0_gene_3549	Mitochondrial substrate/solute carrier	LGH_1_comp537_seq2_gene_217598	Mitochondrial substrate/solute carrier
Unigene_4455	-1.17495	6.52376e-06	0.00113427	BCL_comp3200_seq2_gene_278259	Alpha/Beta hydrolase fold	LG3_2_comp6987_seq1_gene_60363	0
Unigene_3562	-1.6993	6.60962e-06	0.00113427	BCL_comp9434_seq1_gene_293798	0	LGL_comp7198_seq0_gene_321111	0
Unigene_1873	-2.37105	6.63363e-06	0.00113427	BCH_2_comp13904_seq0_gene_231287	#N/A	LG3_3_2_comp9300_seq2_gene_136887	#N/A
Unigene_7462	-1.71393	6.92315e-06	0.0011617	BC3_3_comp14045_seq2_gene_170864	0	LG3_3_1_comp12094_seq0_gene_104765	0
Unigene_16533	-1.38851	6.94569e-06	0.0011617	BCH_3_comp629_seq2_gene_243444	Senescence regulator S40	LG3_3_2_comp2588_seq4_gene_123035	0
Unigene_9377	-3.12051	6.96477e-06	0.0011617	BCL_comp11285_seq1_gene_297244	Leucine-rich repeat	LG3_3_1_comp1983_seq0_gene_90320	Leucine-rich repeat
Unigene_13364	-2.04238	7.04606e-06	0.00116202	BC3_3_comp12340_seq0_gene_169130	Protein of unknown function DUF1442	LGH_3_comp7691_seq0_gene_281155	Protein of unknown function DUF1442
Unigene_6856	-1.23459	7.60633e-06	0.00120733	BCL_comp8670_seq0_gene_292348	0	LG3_1_comp14116_seq1_gene_28882	Semialdehyde dehydrogenase, NAD-binding
Unigene_10308	-3.05627	7.66738e-06	0.00120733	BCH_2_comp9065_seq1_gene_225522	Zinc finger, RING-type	LGL_comp1362_seq0_gene_308654	0
Unigene_7737	-5.53265	7.80379e-06	0.00121508	BCH_1_comp3665_seq0_gene_191201	AP2/ERF domain	LG3_3_3_comp11408_seq2_gene_178510	AP2/ERF domain
Unigene_1062	-1.82597	7.92219e-06	0.00122666	BC3_3_comp2452_seq3_gene_151195	0	LGH_3_comp2751_seq3_gene_271013	0
Unigene_8879	-1.06456	8.21339e-06	0.00124411	BCH_2_comp1779_seq1_gene_210978	SUN domain	LGH_3_comp2820_seq2_gene_271197	SUN domain
Unigene_7700	-1.84502	8.26343e-06	0.00124492	BCH_3_comp553_seq0_gene_243222	Nucleoside phosphorylase domain	LG3_3_1_comp1673_seq3_gene_89590	Nucleoside phosphorylase superfamily
Unigene_14267	-3.10378	8.75532e-06	0.00129798	BCL_comp1991_seq1_gene_274031	0	LGL_comp1306_seq0_gene_308466	0
Unigene_5913	-2.87855	8.89888e-06	0.00130537	BC3_3_3_comp23615_seq0_gene_134125	U box domain	LG3_3_1_comp13797_seq0_gene_105971	U box domain
Unigene_3272	-1.69626	9.02899e-06	0.00131066	BCH_3_comp6921_seq2_gene_254098	Leucine-rich repeat-containing N-terminal, plant-type	LG3_1_comp291_seq2_gene_1834	Protein kinase, ATP binding site
Unigene_19731	-1.7636	9.08283e-06	0.00131164	BCL_comp3336_seq1_gene_278665	Leucine-rich repeat	LGH_3_comp3720_seq0_gene_273317	Leucine-rich repeat
Unigene_15405	-2.51607	9.40777e-06	0.00134464	BC3_3_comp7820_seq1_gene_162887	X8 domain	LG3_3_1_comp1833_seq0_gene_89930	X8 domain
Unigene_5869	-1.02782	9.76152e-06	0.00138808	BC3_3_2_comp5429_seq4_gene_86598	Small GTP-binding protein domain	LGH_3_comp1420_seq0_gene_267476	0
Unigene_10138	-2.39079	9.99879e-06	0.0014146	BC3_3_comp6577_seq0_gene_160708	0	LG3_2_comp2499_seq5_gene_49762	Major facilitator superfamily domain
Unigene_13917	-1.11886	1.0132e-05	0.0014262	BCH_2_comp2784_seq2_gene_213539	Copper amine oxidase, N-terminal	LG3_3_2_comp4532_seq2_gene_127845	Copper amine oxidase, N3-terminal
Unigene_8149	-1.45487	1.0287e-05	0.00144074	BC3_3_comp3985_seq0_gene_155119	0	LGL_comp185_seq2_gene_303543	Nucleotide-diphospho-sugar transferases
Unigene_1711	-1.6881	1.04804e-05	0.00145534	BCH_3_comp326_seq2_gene_242549	Glycoside hydrolase, family 14	LGH_2_comp3143_seq0_gene_247098	Glycoside hydrolase superfamily
Unigene_24650	-1.17989	1.04956e-05	0.00145534	BCL_comp605_seq1_gene_268331	0	LG3_3_3_comp1372_seq2_gene_163575	0
Unigene_12455	-3.62	1.0728e-05	0.00147704	BCH_1_comp11797_seq0_gene_199294	0	LGH_1_comp16295_seq1_gene_234961	0
Unigene_20609	-3.03992	1.09819e-05	0.00149243	BCL_comp15440_seq0_gene_303410	Serine/threonine-protein kinase, active site	LGL_comp2044_seq1_gene_310678	0
Unigene_3632	-1.51892	1.17073e-05	0.00156122	BCH_1_comp432_seq1_gene_184250	Zinc finger, RING/FYVE/PHD-type	LGH_1_comp1758_seq1_gene_220558	U box domain
Unigene_12591	-1.03687	1.21518e-05	0.00159756	BC3_2_comp5044_seq1_gene_36728	Sphingomyelin synthase-like domain	LG3_3_3_comp3710_seq1_gene_168560	Sphingomyelin synthase-like domain
Unigene_17625	-1.13563	1.22258e-05	0.00159975	BCL_comp1772_seq1_gene_273176	0	LG3_3_2_comp2629_seq2_gene_123129	Tubulin, conserved site
Unigene_4648	-5.65406	1.25677e-05	0.00162164	BCH_1_comp3665_seq3_gene_191203	DNA-binding domain superfamily	LG3_3_3_comp11408_seq2_gene_178510	AP2/ERF domain
Unigene_24829	-2.16141	1.30354e-05	0.00165241	BCH_1_comp10303_seq0_gene_198253	Cytochrome P450	LG3_2_comp10575_seq3_gene_66178	Cytochrome P450, E-class, group I
Unigene_26807	-1.10254	1.32212e-05	0.00165241	BC3_3_comp2893_seq1_gene_152530	Leucine-rich repeat domain superfamily	LG3_3_3_comp4325_seq0_gene_169804	0
Unigene_25415	-1.96263	1.40418e-05	0.00174714	BCH_2_comp363_seq1_gene_206845	EF-Hand 1, calcium-binding site	LGH_2_comp107_seq5_gene_240285	EF-hand domain
Unigene_26444	-2.60531	1.41749e-05	0.00175586	BC3_3_3_comp13847_seq1_gene_127259	0	LGH_1_comp10_seq3_gene_215607	0
Unigene_26615	-2.43575	1.45436e-05	0.00178566	BC3_1_comp5680_seq1_gene_11556	0	LG3_2_comp2499_seq5_gene_49762	Major facilitator superfamily domain
Unigene_2977	-2.70952	1.50284e-05	0.00179795	BCL_comp1155_seq1_gene_270708	CAP160	LGH_1_comp337_seq2_gene_216950	0
Unigene_10264	-2.26811	1.50303e-05	0.00179795	BCH_1_comp3545_seq0_gene_191003	0	LGH_3_comp12822_seq1_gene_288421	EF-Hand 1, calcium-binding site
Unigene_13589	-2.95181	1.50308e-05	0.00179795	BCL_comp3708_seq0_gene_279838	Calcium uniporter protein, C-terminal	LGH_3_comp6574_seq1_gene_279144	Calcium uniporter protein, C-terminal
Unigene_2155	-2.41783	1.84633e-05	0.00210036	BCL_comp8471_seq0_gene_291887	Tetratricopeptide repeat	LGL_comp10740_seq1_gene_325420	Thioredoxin-like superfamily
Unigene_15732	-1.67326	1.99685e-05	0.00224163	BCH_3_comp9961_seq1_gene_257063	Phosphoribosyltransferase C-terminal	LGH_1_comp17588_seq0_gene_235429	0
Unigene_12764	-1.6354	2.16606e-05	0.00233993	BCH_1_comp164_seq0_gene_183211	Eukaryotic translation initiation factor SUI1	LG3_3_comp271_seq0_gene_190507	Eukaryotic translation initiation factor SUI1
Unigene_21328	-1.726	2.26181e-05	0.00238784	BCH_2_comp3280_seq1_gene_214664	Small GTP-binding protein domain	LG3_3_2_comp11022_seq0_gene_139367	Small GTPase superfamily
Unigene_6651	-1.83255	2.2985e-05	0.00240174	BCL_comp9939_seq1_gene_294769	Protein of unknown function DUF829, TMEM53	LG3_3_3_comp15711_seq0_gene_181665	Protein of unknown function DUF829, TMEM53
Unigene_12075	-1.16837	2.32665e-05	0.00241063	BCH_1_comp1751_seq2_gene_187756	Nucleotide-diphospho-sugar transferases	LG3_3_2_comp8392_seq0_gene_135362	Nucleotide-diphospho-sugar transferases
Unigene_23040	-2.51087	2.35682e-05	0.00242387	BC3_3_3_comp17968_seq0_gene_131035	0	LG3_3_comp7787_seq0_gene_205079	0
Unigene_23382	-1.10847	2.43157e-05	0.00245598	BC3_3_1_comp4143_seq1_gene_59603	0	LG3_3_2_comp2588_seq4_gene_123035	0
Unigene_13773	-1.47306	2.4321e-05	0.00245598	BCL_comp1927_seq1_gene_273767	Sugar transporter, conserved site	LG3_3_comp3718_seq2_gene_199052	Sugar/inositol transporter
Unigene_2130	-1.18063	2.55881e-05	0.00255948	BCH_2_comp157_seq1_gene_205798	Nucleotide-diphospho-sugar transferases	LG3_3_1_comp7940_seq2_gene_100594	Nucleotide-diphospho-sugar transferases
Unigene_25274	-2.52348	2.61251e-05	0.0025703	BC3_2_comp11365_seq2_gene_43071	P-loop containing nucleoside triphosphate hydrolase	LG3_3_comp486_seq2_gene_191252	0
Unigene_13159	-1.74383	2.68233e-05	0.00260784	BCH_2_comp3568_seq2_gene_215344	Atypical dual-specificity phosphatase Siw14-like, plant and fungi	LG3_3_3_comp7581_seq0_gene_174373	Atypical dual-specificity phosphatase Siw14-like
Unigene_13926	-1.38383	2.71899e-05	0.00263129	BC3_3_3_comp17049_seq1_gene_130311	WRKY domain superfamily	LG3_3_2_comp11192_seq1_gene_139618	WRKY domain
Unigene_7868	-1.69447	2.75032e-05	0.00264324	BCH_2_comp19773_seq0_gene_235353	Basic-leucine zipper domain	LG3_1_comp57432_seq0_gene_39475	Basic-leucine zipper domain
Unigene_9056	-1.81852	2.8092e-05	0.00267978	BCH_1_comp14734_seq0_gene_200785	Amino acid transporter, transmembrane domain	LG3_1_comp4598_seq0_gene_13833	Amino acid transporter, transmembrane domain
Unigene_17033	-1.40892	2.85193e-05	0.00268531	BCH_2_comp6863_seq1_gene_221909	Glycosyl transferase, family 17	LG3_3_1_comp3416_seq0_gene_93409	Glycosyl transferase, family 17
Unigene_27613	-2.57028	2.8714e-05	0.00268531	BC3_3_2_comp10718_seq1_gene_91764	Cytochrome b561/ferric reductase transmembrane	LGH_3_comp3169_seq0_gene_272083	Cytochrome b561/ferric reductase transmembrane
Unigene_2845	-1.02041	3.18384e-05	0.00287921	BCH_2_comp6123_seq1_gene_220587	0	LG3_1_comp4291_seq3_gene_13186	AAA-type ATPase, N-terminal domain
Unigene_23241	-2.0171	3.18663e-05	0.00287921	BCH_3_comp16632_seq0_gene_260874	Glycosyl transferase, family 14	LG3_1_comp18829_seq0_gene_32397	Glycosyl transferase, family 14
Unigene_27030	-3.86516	3.31914e-05	0.00295552	BC3_3_comp4244_seq0_gene_155753	Alpha crystallin/Hsp20 domain	LG3_3_3_comp4537_seq0_gene_170113	HSP20-like chaperone
Unigene_18750	-1.78954	3.46202e-05	0.00304385	BCH_3_comp413_seq3_gene_242762	Mitochondrial carrier domain superfamily	LG3_3_1_comp1271_seq1_gene_88420	Mitochondrial substrate/solute carrier
Unigene_6781	-2.9283	3.6815e-05	0.00319648	BC3_3_1_comp20110_seq0_gene_71122	0	LG3_1_comp9974_seq3_gene_23650	Xyloglucan endo-transglycosylase, C-terminal
Unigene_14157	-1.14655	3.70117e-05	0.00320359	BC3_1_comp14945_seq0_gene_18941	Alpha/Beta hydrolase fold	LG3_2_comp16428_seq0_gene_72653	Alpha/Beta hydrolase fold
Unigene_14977	-2.86037	3.76161e-05	0.00323155	BC3_3_2_comp14369_seq0_gene_94021	WRKY domain	LGH_2_comp2891_seq1_gene_246686	WRKY domain
Unigene_22464	-1.51447	3.89837e-05	0.00328252	BC3_1_comp4315_seq2_gene_9551	Nucleotide-diphospho-sugar transferases	LGL_comp185_seq0_gene_303539	Nucleotide-diphospho-sugar transferases
Unigene_17567	-2.56227	3.96105e-05	0.00330867	BCL_comp1294_seq1_gene_271431	0	LGH_1_comp422_seq1_gene_217235	0
Unigene_12383	-1.62708	4.0233e-05	0.00334727	BC3_3_comp15200_seq0_gene_171835	0	LG3_2_comp12359_seq1_gene_68602	0
Unigene_16589	-1.21275	4.0603e-05	0.0033585	BCL_comp8231_seq1_gene_291311	Sugar phosphate transporter domain	LGH_2_comp3241_seq1_gene_247277	Sugar phosphate transporter domain
Unigene_11549	-1.31307	4.18696e-05	0.00342213	BCH_3_comp1194_seq0_gene_244943	Matrin/U1-C-like, C2H2-type zinc finger	LGH_2_comp801_seq0_gene_242330	Zinc finger C2H2 superfamily
Unigene_14759	-1.04326	4.25046e-05	0.00346388	BCH_1_comp1959_seq0_gene_188225	NAC domain	LGH_2_comp283_seq1_gene_240945	0
Unigene_94	-1.31447	4.31256e-05	0.00348393	BC3_3_3_comp50_seq4_gene_99673	EF-Hand 1, calcium-binding site	LGH_2_comp107_seq5_gene_240285	EF-hand domain
Unigene_26933	-1.87077	4.48833e-05	0.00358436	BCH_2_comp17605_seq0_gene_234127	Nucleotide sugar epimerase	LG3_2_comp7977_seq2_gene_62194	0
Unigene_12644	-1.3694	4.5321e-05	0.0035992	BC3_3_comp8324_seq0_gene_163717	Sugar transporter, conserved site	LG3_3_comp3718_seq2_gene_199052	Sugar/inositol transporter
Unigene_17821	-1.46459	4.53274e-05	0.0035992	BC3_1_comp4315_seq1_gene_9550	Nucleotide-diphospho-sugar transferases	LGL_comp185_seq2_gene_303543	Nucleotide-diphospho-sugar transferases
Unigene_17547	-1.80127	4.55148e-05	0.00360381	BC3_3_comp1016_seq0_gene_146794	0	LGH_3_comp640_seq3_gene_264860	0
Unigene_19414	-1.40493	4.63009e-05	0.0036222	BCL_comp468_seq1_gene_267582	CBS domain	LG3_3_2_comp3686_seq0_gene_125740	CBS domain
Unigene_10729	-4.77629	4.72483e-05	0.00366812	BCL_comp13485_seq2_gene_300848	0	LGH_3_comp40592_seq1_gene_299382	0
Unigene_26170	-1.84411	4.75639e-05	0.00368237	BCH_2_comp9038_seq0_gene_225455	Membrane transport protein	LG3_3_3_comp14595_seq2_gene_180973	Auxin efflux carrier, plant type
Unigene_15341	-1.04711	4.94986e-05	0.00379004	BCL_comp2569_seq0_gene_276210	0	LGL_comp881_seq4_gene_306874	Protein of unknown function DUF677
Unigene_6319	-1.15588	5.26882e-05	0.00401222	BCH_2_comp1925_seq4_gene_211377	MATH/TRAF domain	LG3_3_2_comp3743_seq0_gene_125863	0
Unigene_4138	-1.36897	5.34333e-05	0.00404685	BCH_2_comp6285_seq2_gene_220851	Immunoglobulin-like fold	LGH_3_comp2721_seq2_gene_270915	Fibronectin type III-like domain
Unigene_527	-1.15807	5.53085e-05	0.00411972	BCH_1_comp1433_seq1_gene_186959	0	LGH_2_comp801_seq0_gene_242330	Zinc finger C2H2 superfamily
Unigene_6096	-1.63682	5.55247e-05	0.00411972	BCH_2_comp8046_seq2_gene_223804	0	LG3_3_2_comp15523_seq1_gene_144850	EF-hand domain pair
Unigene_21015	-1.41881	5.558e-05	0.00411972	BCH_3_comp353_seq1_gene_242634	Nucleotide-diphospho-sugar transferases	LGL_comp185_seq2_gene_303543	Nucleotide-diphospho-sugar transferases
Unigene_20379	-1.75633	5.57258e-05	0.00411972	BCH_2_comp664_seq3_gene_207891	Glycosyl hydrolases 36	LG3_3_1_comp714_seq2_gene_86731	Glycosyl hydrolases 36
Unigene_27148	-1.33894	5.63853e-05	0.0041554	BCL_comp3142_seq0_gene_278108	Actin-crosslinking	LG3_1_comp1982_seq0_gene_7230	Domain of unknown function DUF569
Unigene_6881	-4.33151	5.65066e-05	0.0041554	BCL_comp7141_seq1_gene_288880	0	LGL_comp433_seq1_gene_304907	0
Unigene_12055	-2.5163	5.71527e-05	0.00419185	BCH_2_comp471_seq0_gene_207226	0	LGH_1_comp445_seq0_gene_217292	0
Unigene_23295	-1.33814	5.75833e-05	0.00420132	BCH_3_comp6331_seq1_gene_253402	Cytochrome P450	LGH_1_comp6659_seq0_gene_227824	Cytochrome P450, conserved site
Unigene_26791	-1.83044	6.03542e-05	0.004352	BCH_1_comp5138_seq0_gene_193310	Chaperone J-domain superfamily	LG3_2_comp3874_seq0_gene_53532	DnaJ domain
Unigene_26024	-3.20789	6.05583e-05	0.004352	BCH_2_comp1163_seq0_gene_209316	#N/A	LGH_3_comp2531_seq0_gene_270485	#N/A
Unigene_10294	-2.97712	6.06018e-05	0.004352	BCH_3_comp1840_seq7_gene_246478	NB-ARC	LGH_3_comp2178_seq2_gene_269519	0
Unigene_16729	-2.34191	6.14071e-05	0.00437718	BCH_3_comp1888_seq0_gene_246553	EF-Hand 1, calcium-binding site	LG3_3_1_comp28512_seq0_gene_111190	0
Unigene_4924	-1.01109	6.21347e-05	0.00440578	BCH_1_comp1988_seq1_gene_188269	Epoxide hydrolase-like	LGL_comp9238_seq1_gene_323754	Alpha/Beta hydrolase fold
Unigene_3433	-2.56276	6.2973e-05	0.00443212	BCL_comp28747_seq0_gene_312300	Potassium transporter	LG3_1_comp27098_seq0_gene_35664	Potassium transporter
Unigene_1576	-1.27978	6.36727e-05	0.0044648	BCH_1_comp778_seq2_gene_185332	0	LG3_1_comp1982_seq0_gene_7230	Domain of unknown function DUF569
Unigene_5915	-1.93659	6.37577e-05	0.0044648	BC3_3_2_comp12167_seq1_gene_92731	0	LGL_comp17907_seq0_gene_330879	Glycoside hydrolase family 17
Unigene_44	-2.27476	6.56821e-05	0.00456515	BC3_2_comp6400_seq0_gene_38421	0	LG3_3_comp5036_seq0_gene_201255	0
Unigene_755	-1.22591	6.59998e-05	0.00457582	BCH_1_comp3189_seq0_gene_190415	0	LGH_1_comp3216_seq1_gene_223178	0
Unigene_3037	-2.03088	7.34926e-05	0.00497163	BCH_3_comp622_seq0_gene_243417	Tyrosinase copper-binding domain	LGH_1_comp1089_seq0_gene_219048	Polyphenol oxidase
Unigene_19426	-1.80903	7.43112e-05	0.00500273	BCH_3_comp801_seq0_gene_243971	0	LGH_3_comp640_seq3_gene_264860	0
Unigene_15466	-1.0902	8.07886e-05	0.00531051	BC3_3_2_comp7863_seq0_gene_89420	Protein kinase domain	LG3_3_3_comp7257_seq0_gene_174012	Protein kinase domain
Unigene_14633	-2.93192	8.10865e-05	0.00531196	BCL_comp43991_seq0_gene_315711	Thaumatin family	LGH_3_comp19286_seq0_gene_293963	Thaumatin family
Unigene_23540	-3.18057	8.46577e-05	0.0054568	BCL_comp17158_seq1_gene_305295	AdipoR/Haemolysin-III-related	LGH_1_comp18392_seq1_gene_235685	AdipoR/Haemolysin-III-related
Unigene_27667	-1.5771	8.51869e-05	0.0054568	BCL_comp1410_seq3_gene_271832	0	LG3_1_comp651_seq4_gene_2952	0
Unigene_25311	-1.18065	8.54646e-05	0.0054568	BC3_3_1_comp5502_seq2_gene_61442	PPM-type phosphatase domain	LG3_1_comp4859_seq0_gene_14448	PPM-type phosphatase domain
Unigene_9591	-1.22726	8.55588e-05	0.0054568	BCH_3_comp462_seq1_gene_242932	0	LGH_2_comp596_seq1_gene_241859	0
Unigene_18053	-1.02123	8.88294e-05	0.00556351	BCH_3_comp3330_seq1_gene_249236	Protein kinase domain	LG3_3_1_comp6944_seq1_gene_99264	Protein kinase, ATP binding site
Unigene_24402	-1.01498	8.98172e-05	0.00560022	BCH_1_comp687_seq0_gene_185024	AN1-like Zinc finger	LG3_1_comp2211_seq0_gene_7955	Zinc finger, A20-type
Unigene_12315	-1.84332	0.000100904	0.00600918	BCH_2_comp4816_seq0_gene_218120	Domain unknown function DUF295	LGH_1_comp3380_seq0_gene_223413	Domain unknown function DUF295
Unigene_1302	-2.62842	0.00010134	0.00602226	BCH_2_comp1595_seq1_gene_210488	Protein of unknown function DUF4228, plant	LG3_3_2_comp7427_seq0_gene_133515	Protein of unknown function DUF4228, plant
Unigene_12150	-1.24922	0.000103446	0.00606533	BCH_3_comp14182_seq1_gene_259821	0	LG3_3_comp16407_seq0_gene_210971	Isopenicillin N synthase-like
Unigene_21339	-2.93737	0.000104227	0.00606533	BCH_3_comp8042_seq0_gene_255385	PPM-type phosphatase domain	LGL_comp2174_seq2_gene_311109	PPM-type phosphatase domain
Unigene_18365	-1.2025	0.000104852	0.00606533	BC3_2_comp1449_seq0_gene_30024	0	LGH_3_comp7572_seq0_gene_280950	0
Unigene_13524	-1.54262	0.000105002	0.00606533	BC3_3_2_comp14533_seq0_gene_94105	CALMODULIN-BINDING PROTEIN60	LG3_1_comp13690_seq1_gene_28382	CALMODULIN-BINDING PROTEIN60
Unigene_10908	-2.18976	0.000105111	0.00606533	BCH_2_comp1333_seq1_gene_209760	0	LGL_comp1306_seq0_gene_308466	0
Unigene_10613	-5.51685	0.000105975	0.00608995	BCL_comp5364_seq0_gene_284565	Protein EXORDIUM-like	LGL_comp2750_seq0_gene_312692	Protein EXORDIUM-like
Unigene_6338	-1.42259	0.000106771	0.00609797	BCH_3_comp181_seq2_gene_241985	Alpha amylase	LGH_3_comp657_seq1_gene_264913	Alpha-amylase, C-terminal beta-sheet
Unigene_12782	-1.15355	0.000107013	0.00609932	BCH_1_comp6810_seq0_gene_195246	Xylanase inhibitor, N-terminal	LG3_2_comp16149_seq1_gene_72403	Xylanase inhibitor, N-terminal
Unigene_26191	-1.66231	0.000117433	0.00654595	BC3_3_3_comp11656_seq0_gene_124351	0	LGL_comp2307_seq1_gene_311492	Protein kinase-like domain superfamily
Unigene_2929	-1.31355	0.000123317	0.00674649	BC3_3_comp56_seq1_gene_142974	0	LG3_1_comp70_seq1_gene_520	0
Unigene_23622	-2.8009	0.000124824	0.00677546	BC3_2_comp16010_seq1_gene_45505	0	LGH_2_comp20906_seq1_gene_259709	0
Unigene_23814	-3.72489	0.000128595	0.00694121	BC3_3_comp24912_seq1_gene_176796	0	LG3_3_2_comp5874_seq1_gene_130527	0
Unigene_2497	-1.54991	0.000132101	0.00706678	BCL_comp1988_seq0_gene_274025	Glycosyl transferase, family 17	LGH_1_comp891_seq1_gene_218550	Glycosyl transferase, family 17
Unigene_23772	-1.39395	0.000133377	0.00708815	BC3_3_1_comp565_seq1_gene_52256	0	LG3_2_comp150_seq1_gene_41731	Alpha crystallin/Hsp20 domain
Unigene_18611	-2.11297	0.000134027	0.00708815	BCH_3_comp18313_seq0_gene_261470	0	LGH_3_comp12732_seq0_gene_288296	Protein kinase domain
Unigene_23182	-1.1815	0.000134763	0.0070967	BC3_2_comp180_seq1_gene_25961	0	LG3_3_2_comp9376_seq1_gene_136987	0
Unigene_24640	-1.82379	0.000134864	0.0070967	BCH_1_comp11631_seq0_gene_199189	Multi antimicrobial extrusion protein	LG3_3_3_comp16783_seq1_gene_182278	Multi antimicrobial extrusion protein
Unigene_17160	-2.39802	0.000134952	0.0070967	BC3_2_comp9448_seq0_gene_41672	0	LGH_1_comp10_seq3_gene_215607	0
Unigene_23650	-1.04479	0.000139723	0.00729199	BCL_comp3142_seq1_gene_278109	0	LGL_comp1922_seq2_gene_310393	0
Unigene_7865	-1.25692	0.000143031	0.00738941	BCH_1_comp2443_seq0_gene_189095	Lysozyme-like domain superfamily	LGH_3_comp2319_seq0_gene_269894	Lysozyme-like domain superfamily
Unigene_149	-1.05354	0.000147463	0.00751362	BC3_3_comp14681_seq1_gene_171399	Zinc finger, RING/FYVE/PHD-type	LG3_3_2_comp2384_seq1_gene_122405	Tetratricopeptide repeat-containing domain
Unigene_9201	-1.02298	0.000147904	0.00752233	BC3_3_comp1321_seq0_gene_147702	CheY-like superfamily	LG3_3_comp4754_seq0_gene_200789	CCT domain
Unigene_7866	-2.29716	0.000149503	0.00754853	BCL_comp252_seq0_gene_266406	0	LGH_1_comp2356_seq2_gene_221688	0
Unigene_22219	-1.14964	0.000151537	0.00757013	BCH_1_comp9320_seq0_gene_197574	0	LG3_2_comp13539_seq0_gene_69964	Ovate protein family, C-terminal
Unigene_735	-5.03916	0.00015395	0.00765175	BCL_comp6406_seq0_gene_287168	Protein kinase, ATP binding site	LGL_comp5179_seq0_gene_317943	0
Unigene_7376	-2.19889	0.000156287	0.00775065	BC3_1_comp8656_seq1_gene_14811	Leucine-rich repeat domain superfamily	LG3_3_1_comp4519_seq2_gene_95470	0
Unigene_2084	-1.2458	0.000157626	0.00778936	BCH_1_comp8410_seq0_gene_196850	0	LGH_3_comp10881_seq3_gene_285926	ABC transporter-like
Unigene_2766	-1.2	0.000158697	0.00780624	BC3_2_comp7166_seq0_gene_39389	P-loop containing nucleoside triphosphate hydrolase	LG3_3_3_comp67_seq1_gene_159279	P-loop containing nucleoside triphosphate hydrolase
Unigene_18527	-2.13442	0.000159235	0.00780624	BCL_comp3709_seq4_gene_279843	#N/A	LGL_comp1266_seq7_gene_308255	#N/A
Unigene_16112	-2.09628	0.00016311	0.00788116	BCH_2_comp4231_seq0_gene_216861	#N/A	LGH_1_comp7915_seq0_gene_229261	#N/A
Unigene_9825	-1.64928	0.000170317	0.00812825	BCH_1_comp14639_seq0_gene_200748	0	LG3_3_2_comp15723_seq2_gene_145030	Tetratricopeptide repeat-containing domain
Unigene_12830	-2.76362	0.000175792	0.00829013	BCL_comp4477_seq0_gene_282073	Protein kinase domain	LGH_1_comp4110_seq0_gene_224498	0
Unigene_27257	-1.04336	0.000176797	0.00829013	BC3_2_comp232_seq1_gene_26169	Protein of unknown function PDDEXK-like	LG3_3_comp4828_seq0_gene_200946	Protein of unknown function PDDEXK-like
Unigene_13752	-3.53327	0.000176981	0.00829013	BCH_2_comp21666_seq0_gene_236138	Tetratricopeptide-like helical domain superfamily	LGL_comp10042_seq3_gene_324689	Tetratricopeptide-like helical domain superfamily
Unigene_11049	-2.25727	0.000180714	0.00845079	BC3_3_3_comp18823_seq0_gene_131685	0	LGH_3_comp11308_seq1_gene_286532	0
Unigene_12359	-1.20317	0.000187751	0.00870338	BCL_comp1639_seq1_gene_272603	Glycosyl transferase, family 17	LG3_3_1_comp3416_seq0_gene_93409	Glycosyl transferase, family 17
Unigene_8482	-2.41375	0.000187989	0.00870338	BC3_2_comp18149_seq0_gene_46287	Protein of unknown function DUF1005	LGL_comp19875_seq0_gene_331905	0
Unigene_20768	-2.46407	0.000198665	0.00900324	BCL_comp1534_seq2_gene_272251	AP2/ERF domain	LG3_3_3_comp7410_seq0_gene_174193	AP2/ERF domain
Unigene_18572	-1.25062	0.000200725	0.00903783	BC3_3_3_comp2331_seq1_gene_106780	Ornithine/DAP/Arg decarboxylase	LGH_1_comp554_seq0_gene_217654	Ornithine/DAP/Arg decarboxylase
Unigene_23657	-4.45019	0.000206928	0.00921316	BCL_comp1488_seq0_gene_272074	0	LGL_comp9654_seq0_gene_324253	0
Unigene_27419	-1.58915	0.000212449	0.00935669	BCH_1_comp5533_seq0_gene_193783	Protein-tyrosine phosphatase, active site	LG3_3_3_comp7581_seq0_gene_174373	Atypical dual-specificity phosphatase Siw14-like
Unigene_14803	-1.23269	0.000219102	0.00960155	BC3_3_1_comp5005_seq0_gene_60793	EF-hand domain	LG3_3_3_comp2706_seq0_gene_166639	EF-hand domain
Unigene_8910	-2.11249	0.000219759	0.00961525	BCL_comp39_seq0_gene_265075	Glycoside hydrolase, family 14	LGH_1_comp2293_seq1_gene_221599	0
Unigene_24093	-1.10529	0.000221345	0.00966944	BCH_3_comp299_seq0_gene_242464	Leucine-rich repeat	LGL_comp1663_seq1_gene_309617	0
Unigene_21596	-2.41345	0.000222811	0.00970306	BC3_1_comp9385_seq1_gene_15434	Glycoside hydrolase superfamily	LG3_3_1_comp1833_seq0_gene_89930	X8 domain
Unigene_19599	-3.20097	0.000225872	0.00980574	BCH_2_comp15802_seq2_gene_232862	0	LGH_3_comp13543_seq2_gene_289214	DNA-binding pseudobarrel domain superfamily
Unigene_4480	-1.83609	0.000234581	0.010097	BCH_3_comp3626_seq0_gene_249707	Serine-threonine/tyrosine-protein kinase, catalytic domain	LG3_1_comp4506_seq0_gene_13610	0
Unigene_3863	-2.0379	0.000234755	0.010097	BCH_2_comp8703_seq1_gene_224875	0	LG3_3_2_comp32611_seq0_gene_152777	Protein of unknown function DUF247, plant
Unigene_2204	-1.37276	0.000235558	0.0101159	BC3_1_comp718_seq0_gene_2575	Phosphatase PHOSPHO-type	LG3_3_3_comp3010_seq1_gene_167254	Pyridoxal phosphate phosphatase-related
Unigene_5130	-2.01433	0.000237234	0.0101537	BCL_comp9087_seq0_gene_293218	Armadillo	LGL_comp7145_seq0_gene_321018	Armadillo-like helical
Unigene_13071	-1.77088	0.000237894	0.0101537	BCH_3_comp7180_seq0_gene_254424	Pectin lyase fold/virulence factor	LG3_3_1_comp19579_seq0_gene_109027	0
Unigene_1802	-2.87832	0.000247309	0.0104436	BCH_2_comp847_seq0_gene_208434	Peptidase family A1 domain	LG3_3_2_comp194_seq1_gene_115301	Aspartic peptidase domain superfamily
Unigene_13405	-1.346	0.000250631	0.0105519	BCL_comp2254_seq1_gene_275136	0	LG3_2_comp5564_seq1_gene_57521	C2 domain
Unigene_23756	-1.53714	0.000252805	0.0106218	BCH_2_comp1715_seq1_gene_210792	Cytochrome b5-like heme/steroid binding domain	LGL_comp1739_seq0_gene_309827	0
Unigene_12142	-1.65821	0.000253055	0.0106218	BCH_2_comp4069_seq2_gene_216503	0	LG3_2_comp4291_seq2_gene_54539	0
Unigene_4019	-2.64932	0.00025454	0.0106681	BCH_3_comp1790_seq2_gene_246361	0	LGH_1_comp4507_seq2_gene_225090	0
Unigene_9156	-4.33543	0.000261229	0.0108506	BCH_3_comp13137_seq0_gene_259237	0	LG3_3_comp39359_seq0_gene_214565	0
Unigene_24238	-1.79205	0.000263921	0.010946	BCL_comp3949_seq3_gene_280490	Protein of unknown function DUF247, plant	LGH_3_comp16711_seq1_gene_292220	Protein of unknown function DUF247, plant
Unigene_26748	-1.58835	0.000265505	0.010979	BC3_3_2_comp398_seq1_gene_76749	0	LG3_2_comp13_seq8_gene_40888	0
Unigene_15357	-4.08953	0.000269884	0.0110878	BCL_comp3182_seq0_gene_278199	RlpA-like domain superfamily	LGL_comp8820_seq0_gene_323295	Expansin
Unigene_9719	-2.39978	0.000270381	0.0110878	BCL_comp1377_seq0_gene_271743	Leucine-rich repeat domain superfamily	LG3_3_1_comp4519_seq2_gene_95470	0
Unigene_7402	-1.5735	0.000275637	0.0112314	BCH_2_comp22267_seq0_gene_236346	Zinc finger, C5HC2-type	LGL_comp6829_seq1_gene_320558	JmjN domain
Unigene_4277	-2.24151	0.000291818	0.0116805	BCH_2_comp10340_seq0_gene_227295	Thaumatin family	LGH_2_comp9988_seq0_gene_254809	Thaumatin family
Unigene_13960	-1.09048	0.000302377	0.0119429	BCH_2_comp2272_seq0_gene_212301	0	LGL_comp5445_seq2_gene_318394	0
Unigene_6774	-1.07097	0.000303323	0.0119575	BCL_comp14331_seq0_gene_302054	Glycosyltransferase 2-like	LG3_2_comp20607_seq0_gene_75454	Glycosyltransferase 2-like
Unigene_15322	-1.04912	0.000303757	0.0119576	BCH_2_comp478_seq1_gene_207243	0	LGH_2_comp596_seq1_gene_241859	0
Unigene_15043	-1.67913	0.000308222	0.0120822	BCH_3_comp3402_seq0_gene_249337	0	LGH_2_comp6573_seq0_gene_251716	0
Unigene_20721	-3.27246	0.000318888	0.0123651	BCL_comp1226_seq5_gene_271036	Protein of unknown function DUF1645, plant	LG3_3_comp39359_seq0_gene_214565	0
Unigene_27706	-1.35438	0.000319325	0.0123651	BCL_comp16802_seq0_gene_304914	0	LGH_3_comp3892_seq2_gene_273720	0
Unigene_1910	-3.40509	0.000321493	0.0123933	BC3_3_comp3325_seq1_gene_153519	0	LGL_comp119_seq0_gene_303161	Zinc finger C2H2-type
Unigene_596	-2.24517	0.000326556	0.0125261	BCL_comp2682_seq4_gene_276586	DOMON domain	LGH_3_comp3169_seq0_gene_272083	Cytochrome b561/ferric reductase transmembrane
Unigene_26613	-4.16812	0.000334368	0.0127485	BCL_comp5939_seq0_gene_285982	0	LG3_3_3_comp9506_seq0_gene_176756	SANT/Myb domain
Unigene_8329	-1.08996	0.000336133	0.0127983	BCL_comp13340_seq0_gene_300638	0	LG3_3_1_comp93_seq0_gene_84307	0
Unigene_13909	-3.6255	0.000338424	0.012868	BCH_2_comp2491_seq3_gene_212819	Glycoside hydrolase, family 19, catalytic	LGH_3_comp5500_seq1_gene_277032	Glycoside hydrolase, family 19, catalytic
Unigene_3979	-4.42296	0.000341027	0.0129493	BCH_3_comp17890_seq0_gene_261359	WRKY domain superfamily	LGH_3_comp4399_seq2_gene_274756	0
Unigene_8465	-1.16558	0.000347479	0.0130826	BCH_3_comp5248_seq2_gene_252062	Ankyrin repeat	LG3_3_comp4716_seq0_gene_200734	Ankyrin repeat
Unigene_16480	-1.51103	0.000347823	0.0130826	BC3_2_comp910_seq1_gene_28507	0	LG3_3_comp1288_seq4_gene_193800	0
Unigene_8959	-1.30627	0.000349091	0.0131125	BC3_3_3_comp567_seq1_gene_101601	HSP20-like chaperone	LG3_2_comp150_seq1_gene_41731	Alpha crystallin/Hsp20 domain
Unigene_18047	-2.46867	0.00035029	0.0131399	BCH_1_comp15958_seq0_gene_201266	0	LG3_3_3_comp20721_seq0_gene_183995	0
Unigene_3840	-2.5159	0.000352418	0.0132019	BCL_comp25088_seq1_gene_310736	Leucine-rich repeat	LG3_3_2_comp3600_seq0_gene_125591	Leucine-rich repeat
Unigene_6054	-2.0859	0.000355649	0.0132872	BC3_3_2_comp7891_seq0_gene_89439	0	LGL_comp1306_seq0_gene_308466	0
Unigene_27411	-1.56635	0.000365012	0.0135103	BCL_comp110_seq0_gene_265415	0	LG3_1_comp3997_seq1_gene_12551	EF-hand domain
Unigene_26653	-5.22422	0.000378003	0.0138805	BCH_2_comp11148_seq0_gene_228373	0	LG3_2_comp43479_seq0_gene_80909	AP2/ERF domain
Unigene_18444	-1.12526	0.000384401	0.0140231	BCH_2_comp11082_seq0_gene_228280	Aminotransferase, class I/classII	LG3_3_2_comp31268_seq0_gene_152472	0
Unigene_19838	-5.21775	0.000386388	0.0140702	BCH_3_comp3371_seq0_gene_249297	AP2/ERF domain	LGL_comp3668_seq0_gene_314965	AP2/ERF domain
Unigene_16743	-2.3542	0.000387207	0.0140702	BCL_comp23041_seq0_gene_309626	0	LG3_1_comp23539_seq0_gene_34608	Protein of unknown function DUF538
Unigene_18471	-1.50418	0.000398648	0.0143179	BCH_2_comp8225_seq0_gene_224112	0	LG3_3_3_comp10295_seq1_gene_177542	0
Unigene_9535	-1.10337	0.000399448	0.0143229	BC3_3_3_comp17626_seq0_gene_130766	Ceramidase	LG3_3_2_comp18636_seq1_gene_147256	Ceramidase
Unigene_21039	-1.55152	0.000402743	0.0143724	BCL_comp172_seq4_gene_265778	0	LG3_1_comp6221_seq0_gene_17339	Peptidase S9A, N-terminal domain
Unigene_12070	-2.20721	0.000418009	0.0147472	BCL_comp273_seq3_gene_266509	Late embryogenesis abundant protein, LEA_2 subgroup	LG3_3_2_comp1738_seq0_gene_120645	Late embryogenesis abundant protein, LEA_2 subgroup
Unigene_1960	-1.40697	0.000426233	0.014924	BC3_3_3_comp21363_seq0_gene_133134	CDP-alcohol phosphatidyltransferase	LG3_3_1_comp3315_seq0_gene_93236	0
Unigene_17164	-1.01552	0.000437077	0.0151785	BC3_3_3_comp11976_seq2_gene_124768	U box domain	LG3_3_2_comp2384_seq1_gene_122405	Tetratricopeptide repeat-containing domain
Unigene_14375	-1.15103	0.000445703	0.0154122	BCH_2_comp6151_seq0_gene_220619	Syntaxin/epimorphin, conserved site	LG3_3_3_comp4544_seq2_gene_170119	Syntaxin, N-terminal domain
Unigene_1482	-1.97145	0.000450507	0.0155205	BCL_comp5425_seq5_gene_284684	Ammonium transporter	LG3_2_comp21483_seq0_gene_75934	0
Unigene_13162	-1.5601	0.00046044	0.015708	BC3_2_comp8302_seq1_gene_40679	0	LG3_1_comp6221_seq0_gene_17339	Peptidase S9A, N-terminal domain
Unigene_24026	-1.1831	0.000460788	0.015708	BC3_3_3_comp14820_seq1_gene_128305	S-adenosyl-L-methionine-dependent methyltransferase	LG3_3_2_comp13485_seq1_gene_142602	S-adenosyl-L-methionine-dependent methyltransferase
Unigene_13471	-1.59984	0.000472574	0.0159456	BCH_3_comp1756_seq0_gene_246296	Heavy metal-associated domain, HMA	LGH_1_comp5305_seq0_gene_226144	0
Unigene_16407	-1.82784	0.000474819	0.016002	BCH_3_comp637_seq0_gene_243474	0	LGH_3_comp1274_seq2_gene_266994	#N/A
Unigene_11096	-1.19261	0.000490072	0.0162799	BCL_comp5689_seq1_gene_285321	Putative O-fucosyltransferase, plant	LGL_comp4093_seq0_gene_315893	Putative O-fucosyltransferase, plant
Unigene_20330	-2.90397	0.000493882	0.0163674	BC3_2_comp759_seq1_gene_28021	#N/A	LG3_3_comp1522_seq0_gene_194347	#N/A
Unigene_3506	-3.11599	0.000500235	0.0164983	BC3_3_1_comp11313_seq0_gene_67090	0	LG3_2_comp2499_seq4_gene_49760	0
Unigene_23583	-1.15635	0.000520578	0.0168285	BC3_3_3_comp616_seq0_gene_101816	0	LG3_3_2_comp634_seq1_gene_116953	0
Unigene_8636	-1.65661	0.000546702	0.0173742	BCL_comp3949_seq5_gene_280493	Protein of unknown function DUF247, plant	LGH_3_comp16711_seq1_gene_292220	Protein of unknown function DUF247, plant
Unigene_22618	-1.01245	0.00054763	0.0173838	BC3_3_3_comp17841_seq1_gene_130953	Sugar phosphate transporter domain	LG3_3_2_comp15873_seq2_gene_145148	Sugar phosphate transporter domain
Unigene_2149	-1.93565	0.000562996	0.017742	BCL_comp1956_seq2_gene_273904	Methyltransferase type 11	LGL_comp5183_seq0_gene_317961	Methyltransferase type 11
Unigene_19679	-1.74432	0.000575087	0.0179729	BCH_1_comp9521_seq0_gene_197720	0	LGH_1_comp13449_seq0_gene_233553	0
Unigene_25507	-1.21569	0.000580154	0.0180294	BCL_comp4340_seq2_gene_281689	von Willebrand factor A-like domain superfamily	LGH_1_comp4785_seq0_gene_225448	von Willebrand factor A-like domain superfamily
Unigene_2489	-1.86814	0.000583583	0.0180723	BCL_comp12816_seq3_gene_299871	Glycosyl transferase, family 14	LGH_3_comp12901_seq1_gene_288533	Glycosyl transferase, family 14
Unigene_8348	-3.90719	0.000602483	0.0184688	BCL_comp39732_seq0_gene_314950	Heavy metal-associated domain superfamily	LGL_comp15934_seq0_gene_329672	Heavy metal-associated domain, HMA
Unigene_5225	-1.26054	0.000626663	0.0186799	BCL_comp16454_seq0_gene_304569	Protein kinase-like domain superfamily	LG3_1_comp17091_seq0_gene_31258	0
Unigene_13408	-4.29489	0.000634334	0.018808	BCH_3_comp2328_seq0_gene_247380	Protein of unknown function DUF761, plant	LGH_2_comp1591_seq0_gene_244220	0
Unigene_18753	-1.21349	0.000645126	0.0189554	BCL_comp12701_seq0_gene_299661	Leucine-rich repeat	LG3_1_comp12047_seq2_gene_26521	Leucine-rich repeat domain superfamily
Unigene_9627	-2.52614	0.000645426	0.0189554	BCL_comp834_seq0_gene_269298	Xyloglucan endo-transglycosylase, C-terminal	LG3_1_comp9974_seq3_gene_23650	Xyloglucan endo-transglycosylase, C-terminal
Unigene_1141	-3.93571	0.000688125	0.0197719	BCH_2_comp13101_seq0_gene_230540	Glycosyltransferase 61	LGH_3_comp34514_seq0_gene_298517	Glycosyltransferase 61
Unigene_15122	-2.64466	0.000702758	0.0200888	BCL_comp1264_seq5_gene_271296	Amino acid transporter, transmembrane domain	LGL_comp332_seq2_gene_304266	Amino acid transporter, transmembrane domain
Unigene_17170	-1.05418	0.000705785	0.020134	BC3_3_comp9327_seq0_gene_165203	Phosphatidylinositol-specific phospholipase C, X domain	LGH_1_comp4449_seq0_gene_225003	Phosphatidylinositol-specific phospholipase C, X domain
Unigene_26978	-1.07757	0.000707462	0.0201406	BCH_2_comp8921_seq1_gene_225229	FAS1 domain	LG3_3_3_comp16099_seq0_gene_181898	0
Unigene_13956	-1.26762	0.000712859	0.0202117	BCL_comp5621_seq0_gene_285159	Bulb-type lectin domain superfamily	LG3_3_2_comp6006_seq0_gene_130795	Bulb-type lectin domain
Unigene_20418	-1.03469	0.000715084	0.0202542	BC3_1_comp1078_seq0_gene_3409	PPM-type phosphatase domain superfamily	LG3_3_comp1880_seq0_gene_195293	PPM-type phosphatase domain superfamily
Unigene_27856	-2.66795	0.000721878	0.0203845	BCL_comp1834_seq4_gene_273396	0	LG3_3_3_comp23667_seq0_gene_184843	Concanavalin A-like lectin/glucanase domain superfamily
Unigene_12394	-2.88067	0.000732445	0.0205786	BCH_1_comp7659_seq0_gene_196151	0	LG3_3_1_comp17444_seq1_gene_108108	EF-Hand 1, calcium-binding site
Unigene_21620	-1.03546	0.000741997	0.0207216	BC3_3_2_comp10072_seq0_gene_91298	Phosphatidylinositol-specific phospholipase C, X domain	LG3_3_3_comp5463_seq0_gene_171469	C2 domain
Unigene_13948	-1.70243	0.000758431	0.0210373	BC3_3_3_comp7651_seq0_gene_118181	Tubby-like, C-terminal	LG3_2_comp16583_seq0_gene_72777	Tubby-like, C-terminal
Unigene_3039	-2.43496	0.000781354	0.0214342	BCL_comp5425_seq6_gene_284687	0	LG3_2_comp21483_seq0_gene_75934	0
Unigene_19137	-1.98862	0.000791543	0.021671	BCH_1_comp5904_seq1_gene_194263	0	LGL_comp16705_seq1_gene_330152	0
Unigene_4955	-2.1891	0.000795671	0.0216804	BC3_3_comp7511_seq1_gene_162319	Glycoside hydrolase family 16	LG3_1_comp9974_seq3_gene_23650	Xyloglucan endo-transglycosylase, C-terminal
Unigene_16564	-2.00606	0.00080268	0.021717	BC3_2_comp10507_seq0_gene_42500	#N/A	LG3_1_comp2014_seq2_gene_7314	#N/A
Unigene_25041	-1.12493	0.00080325	0.021717	BCH_2_comp12_seq2_gene_205162	0	LGH_3_comp32_seq2_gene_262697	0
Unigene_3576	-1.74269	0.000806183	0.0217533	BCL_comp14969_seq0_gene_302910	0	LGL_comp9642_seq0_gene_324233	0
Unigene_19857	-1.08068	0.000810216	0.0217882	BCH_2_comp10207_seq0_gene_227104	P-type ATPase, transmembrane domain superfamily	LG3_2_comp16891_seq2_gene_72988	P-type ATPase, transmembrane domain superfamily
Unigene_17803	-2.81651	0.000822604	0.0220027	BC3_3_comp6759_seq2_gene_160996	Amino acid transporter, transmembrane domain	LG3_3_1_comp6131_seq0_gene_98040	Amino acid transporter, transmembrane domain
Unigene_17780	-3.44768	0.000825806	0.0220672	BCH_2_comp11244_seq1_gene_228485	0	LGL_comp62_seq0_gene_302763	0
Unigene_25854	-1.03877	0.000837428	0.0221927	BCH_3_comp5248_seq1_gene_252061	Ankyrin repeat-containing domain	LG3_1_comp5186_seq1_gene_15130	Ankyrin repeat
Unigene_2993	-1.27722	0.00084558	0.0223385	BCH_2_comp7242_seq1_gene_222577	S-adenosyl-L-methionine-dependent methyltransferase	LGH_2_comp12923_seq2_gene_256731	0
Unigene_22238	-3.01376	0.000305784	0.0120205	BCL_comp3341_seq1_gene_278694	Cytochrome P450, E-class, group I	LG3_3_1_comp38_seq0_gene_84001	#N/A
Unigene_12198	-1.10384	0.000922517	0.0237191	BCH_2_comp24693_seq0_gene_237052	Protein kinase domain	LGH_2_comp19929_seq0_gene_259483	0
Unigene_14491	-2.94279	0.000931824	0.0238922	BCL_comp4515_seq2_gene_282196	Bulb-type lectin domain	LGL_comp1641_seq0_gene_309527	Bulb-type lectin domain
Unigene_15210	-3.81656	0.000937083	0.023961	BCH_2_comp13970_seq1_gene_231343	P-loop containing nucleoside triphosphate hydrolase	LGL_comp37066_seq0_gene_336115	Kinesin motor domain
Unigene_20059	-1.8059	0.000942372	0.0240521	BC3_2_comp23581_seq0_gene_47504	0	LG3_3_comp22213_seq0_gene_212647	GRAM domain
Unigene_5216	-1.52153	0.000965745	0.0244348	BCL_comp1623_seq1_gene_272571	Squalene epoxidase	LG3_3_2_comp1462_seq0_gene_119890	Squalene epoxidase
Unigene_27343	-2.19625	0.000987813	0.0247139	BC3_2_comp5858_seq3_gene_37758	UDP-glucuronosyl/UDP-glucosyltransferase	LGH_3_comp1135_seq1_gene_266350	0
Unigene_10497	1.53676	1.7856e-06	0.000572028	BC3_3_3_comp4091_seq1_gene_111115	0	LG3_3_2_comp4554_seq1_gene_127865	Beta-hexosaminidase, eukaryotic type, N-terminal
Unigene_24618	2.11061	3.36996e-06	0.000754624	BC3_3_comp472_seq1_gene_144778	BURP domain	LG3_3_comp228_seq1_gene_190347	BURP domain
Unigene_20434	1.31674	4.62706e-06	0.000955265	BCH_2_comp5445_seq2_gene_219326	0	LG3_3_1_comp7198_seq2_gene_99600	0
Unigene_21082	3.38572	5.58927e-06	0.00105533	BCH_3_comp26670_seq1_gene_263042	0	LGH_1_comp11254_seq0_gene_232137	0
Unigene_346	1.01637	5.97302e-06	0.00109129	BC3_3_2_comp2420_seq0_gene_81737	0	LGH_2_comp1481_seq0_gene_243957	Protein of unknown function wound-induced
Unigene_5650	2.32085	6.35846e-06	0.00112877	BC3_3_comp8625_seq0_gene_164158	0	LGH_1_comp840_seq0_gene_218427	0
Unigene_21237	1.46372	1.23203e-05	0.00160458	BCH_3_comp18461_seq0_gene_261508	0	LGH_3_comp6450_seq1_gene_278865	0
Unigene_14165	2.45212	1.4507e-05	0.00178566	BC3_3_2_comp2498_seq0_gene_81885	0	LG3_3_2_comp129_seq3_gene_115104	0
Unigene_2896	1.53003	1.58794e-05	0.00187532	BC3_3_3_comp4088_seq0_gene_111110	HR-like lesion-inducer	LG3_2_comp4556_seq0_gene_55220	HR-like lesion-inducer
Unigene_25630	2.4437	1.69128e-05	0.00198057	BC3_3_3_comp358_seq1_gene_100879	0	LG3_3_2_comp129_seq3_gene_115104	0
Unigene_4129	4.71273	2.01876e-05	0.00224163	BCL_comp12560_seq0_gene_299421	Flavin monooxygenase-like	LGL_comp1629_seq1_gene_309511	Pyridine nucleotide-disulphide oxidoreductase, class-II
Unigene_21448	1.28985	2.58969e-05	0.00255948	BC3_3_comp5330_seq0_gene_158115	NAD-dependent formate dehydrogenase	LG3_2_comp6580_seq1_gene_59527	NAD-dependent formate dehydrogenase
Unigene_26125	1.58936	3.73139e-05	0.00321974	BCL_comp16297_seq0_gene_304385	Serine carboxypeptidase, serine active site	LGH_2_comp8300_seq0_gene_253407	Serine carboxypeptidase, serine active site
Unigene_26300	1.74979	4.07295e-05	0.0033585	BCH_3_comp14730_seq0_gene_260084	Glycoside hydrolase 35, catalytic domain	LGH_3_comp21063_seq0_gene_294871	Glycoside hydrolase, family 35
Unigene_19446	1.23165	7.32664e-05	0.00496839	BC3_3_1_comp214_seq3_gene_50943	Virus X resistance protein-like, coiled-coil domain	LGH_1_comp5538_seq4_gene_226507	0
Unigene_4097	1.3979	0.0001029	0.00606533	BCL_comp76_seq1_gene_265245	CobN/magnesium chelatase	LGH_1_comp7482_seq0_gene_228795	Magnesium-chelatase, subunit H
Unigene_2346	1.35617	0.0001103	0.00624501	BCL_comp9753_seq1_gene_294434	0	LG3_1_comp13425_seq0_gene_28103	Glycoside hydrolase superfamily
Unigene_27270	1.3599	0.000120137	0.00663817	BCH_1_comp26_seq4_gene_182568	Expansin, cellulose-binding-like domain	LGH_3_comp17_seq3_gene_262633	Expansin, cellulose-binding-like domain superfamily
Unigene_20813	2.52549	0.000133986	0.00708815	BC3_3_2_comp15895_seq0_gene_94779	Transferase	LGL_comp6736_seq5_gene_320457	Chloramphenicol acetyltransferase-like domain superfamily
Unigene_504	2.18367	0.000159835	0.00781537	BCH_2_comp28489_seq0_gene_237819	Ribonuclease H-like superfamily	LG3_1_comp1403_seq0_gene_5458	hAT-like transposase, RNase-H fold
Unigene_6733	1.66586	0.000197486	0.00897899	BC3_2_comp651_seq1_gene_27631	0	LGH_3_comp1815_seq0_gene_268660	0
Unigene_18854	2.88255	0.000207264	0.00921316	BCH_2_comp202_seq2_gene_206051	Retrotransposon gag domain	LGH_2_comp14246_seq0_gene_257447	Retrotransposon gag domain
Unigene_3719	1.4899	0.000217816	0.00956022	BCL_comp6383_seq3_gene_287110	Calponin homology domain	LGL_comp9431_seq0_gene_323963	Calponin homology domain
Unigene_8194	1.49826	0.000297765	0.0118557	BCL_comp4752_seq1_gene_282844	Protein kinase-like domain superfamily	LGH_2_comp9281_seq2_gene_254300	0
Unigene_1990	1.21629	0.000300469	0.0119174	BC3_3_3_comp41_seq0_gene_99573	RlpA-like domain superfamily	LGH_3_comp17_seq3_gene_262633	Expansin, cellulose-binding-like domain superfamily
Unigene_1627	1.69408	0.000345289	0.0130755	BC3_3_3_comp10904_seq0_gene_123200	0	LGH_2_comp428_seq0_gene_241397	0
Unigene_24279	1.85178	0.000346446	0.0130826	BCL_comp262_seq0_gene_266475	Photosystem II PsbY	LGH_2_comp7510_seq0_gene_252665	Photosystem II PsbY
Unigene_8670	2.33991	0.000367438	0.0135821	BCH_3_comp7934_seq4_gene_255276	0	LGH_1_comp7205_seq1_gene_228488	0
Unigene_1079	3.19408	0.000370879	0.0136549	BC3_3_1_comp19832_seq0_gene_71060	Nuclear transport factor 2, eukaryote	LGH_1_comp16037_seq0_gene_234855	NTF2-like domain superfamily
Unigene_16736	1.09642	0.000392837	0.0142007	BCH_3_comp2225_seq1_gene_247208	PLC-like phosphodiesterase, TIM beta/alpha-barrel domain superfamily	LGL_comp491_seq2_gene_305162	Glycerophosphodiester phosphodiesterase domain
Unigene_19	3.04663	0.000405169	0.0144405	BCH_3_comp11451_seq0_gene_258147	Nuclear transport factor 2, eukaryote	LGH_1_comp16037_seq0_gene_234855	NTF2-like domain superfamily
Unigene_7686	1.03513	0.000454044	0.0155845	BCH_3_comp1359_seq3_gene_245325	0	LG3_2_comp6580_seq1_gene_59527	NAD-dependent formate dehydrogenase
Unigene_6799	1.36062	0.000495419	0.0163988	BC3_3_1_comp732_seq1_gene_52678	Domain of unknown function CP12	LG3_1_comp989_seq0_gene_4088	Domain of unknown function CP12
Unigene_7967	1.40233	0.000504326	0.0165951	BCH_2_comp15720_seq0_gene_232808	Concanavalin A-like lectin/glucanase domain superfamily	LGH_2_comp9281_seq2_gene_254300	0
Unigene_25343	1.29462	0.000580904	0.0180294	BCH_1_comp869_seq2_gene_185603	0	LG3_3_3_comp9230_seq0_gene_176424	0
Unigene_8865	1.14691	0.000589717	0.0182375	BCH_3_comp8135_seq1_gene_255502	Serine/threonine-protein kinase, active site	LGH_3_comp8127_seq1_gene_281832	Protein kinase, ATP binding site
Unigene_2257	1.36971	0.000637416	0.0188193	BC3_3_3_comp47_seq1_gene_99654	0	LG3_1_comp230_seq1_gene_1533	Dehydrin, conserved site
Unigene_3590	1.46824	0.000699282	0.0200305	BC3_3_comp126_seq1_gene_143323	Protein of unknown function DUF247, plant	LG3_2_comp21651_seq0_gene_76011	Protein of unknown function DUF247, plant
Unigene_7941	2.02822	0.000711085	0.0201819	BCH_1_comp2057_seq2_gene_188411	0	LGH_2_comp721_seq1_gene_242155	0
Unigene_14760	1.09825	0.000810676	0.0217882	BCH_1_comp2176_seq1_gene_188597	0	LG3_1_comp19584_seq2_gene_32849	0
Unigene_6295	1.40521	0.000894681	0.0231391	BCH_2_comp4239_seq0_gene_216881	0	LGH_2_comp4440_seq3_gene_249039	ABC transporter-like
Unigene_10529	2.48553	0.000920937	0.0237003	BC3_2_comp18033_seq0_gene_46242	PGG domain	LGH_2_comp9612_seq1_gene_254540	PGG domain
Unigene_27769	1.49408	0.000999804	0.0249691	BCH_3_comp13754_seq0_gene_259581	PAN/Apple domain	LGH_3_comp17808_seq1_gene_293020	S-locus glycoprotein domain

## Sheet: LG down and BC up regulated
Unigene ID	LogFC	P.Value	adj.P.Val	Transcript Sequence ID Bluecrop	Annotation InterProScan for sequence ID Bluecrop	Transcript Sequence ID Legacy	Annotation InterProScan for sequence ID Legacy
Unigene_18709	6.2853	6.0299e-06	0.00109129	BC3_3_3_comp24987_seq0_gene_134610	#N/A	LG3_3_2_comp20642_seq0_gene_148575	#N/A
Unigene_12307	4.41446	7.33726e-06	0.00118391	BCL_comp11853_seq0_gene_298253	Terpene cyclase-like 1, C-terminal domain	LGH_3_comp12835_seq0_gene_288441	Terpenoid cyclases/protein prenyltransferase alpha-alpha toroid
Unigene_3156	4.03095	0.000743081	0.0207311	BC3_2_comp17518_seq0_gene_46032	#N/A	LG3_2_comp17590_seq0_gene_73501	#N/A
Unigene_7061	3.95306	0.00039493	0.0142579	BC3_3_2_comp47179_seq1_gene_98762	0	LGL_comp25148_seq0_gene_333799	0
Unigene_6494	3.85259	0.000746633	0.0208094	BC3_3_comp28688_seq0_gene_177718	GH3 family	LGL_comp6629_seq1_gene_320264	GH3 family
Unigene_12540	3.64819	0.000217	0.00953945	BCL_comp4268_seq0_gene_281458	Lipopolysaccharide-modifying protein	LGL_comp3379_seq0_gene_314265	Lipopolysaccharide-modifying protein
Unigene_7290	3.57417	2.57586e-05	0.00255948	BC3_3_3_comp11326_seq3_gene_123897	Protein kinase, ATP binding site	LGL_comp3143_seq2_gene_313725	Bulb-type lectin domain
Unigene_16268	3.39933	0.000436447	0.0151785	BCH_1_comp29796_seq0_gene_203790	Ribonuclease H superfamily	LGL_comp26371_seq0_gene_334129	Ribonuclease H domain
Unigene_8419	3.20314	0.000106733	0.00609797	BCL_comp11548_seq0_gene_297769	0	LG3_2_comp36727_seq1_gene_80056	0
Unigene_4340	3.17021	6.07415e-05	0.004352	BC3_3_3_comp20303_seq0_gene_132594	0	LG3_3_1_comp31447_seq0_gene_111611	0
Unigene_8551	3.04685	2.19369e-07	0.000198495	BC3_3_1_comp2607_seq2_gene_57082	0	LGH_3_comp17808_seq1_gene_293020	S-locus glycoprotein domain
Unigene_4009	3.0295	1.15416e-06	0.00044808	BCL_comp28290_seq1_gene_312130	GDSL lipase/esterase	LG3_3_1_comp10372_seq1_gene_103269	GDSL lipase/esterase-like, plant
Unigene_5450	2.92763	0.000365004	0.0135103	BC3_3_comp6694_seq1_gene_160886	HAT, C-terminal dimerisation domain	LG3_1_comp1403_seq0_gene_5458	hAT-like transposase, RNase-H fold
Unigene_17105	2.92117	7.75597e-08	0.000102936	BC3_3_3_comp6505_seq0_gene_116031	Peptidase S8/S53 domain superfamily	LG3_3_3_comp12129_seq0_gene_179122	0
Unigene_23412	2.89633	7.25184e-06	0.00118197	BC3_3_1_comp8460_seq0_gene_64680	0	LGH_3_comp8127_seq1_gene_281832	Protein kinase, ATP binding site
Unigene_13678	2.83101	4.64351e-05	0.0036222	BC3_3_comp17306_seq0_gene_173403	0	LG3_3_comp16718_seq0_gene_211090	Protein kinase-like domain superfamily
Unigene_11544	2.79109	0.00011312	0.0063821	BCH_2_comp14265_seq0_gene_231608	HSP90, C-terminal domain	LGH_3_comp3101_seq2_gene_271921	Histidine kinase/HSP90-like ATPase superfamily
Unigene_27398	2.76893	0.000270521	0.0110878	BCL_comp4337_seq1_gene_281665	0	LG3_3_1_comp42046_seq0_gene_112717	0
Unigene_22770	2.76752	2.01388e-05	0.00224163	BC3_3_3_comp23036_seq0_gene_133895	ATPase, AAA-type, core	LG3_3_3_comp5740_seq0_gene_171909	Peptidase M41, FtsH extracellular
Unigene_21016	2.69319	0.000143848	0.00738941	BC3_3_2_comp32289_seq0_gene_97913	Expansin/Lol pI	LG3_2_comp3132_seq0_gene_51632	RlpA-like domain superfamily
Unigene_27441	2.69314	0.000455585	0.0156025	BC3_2_comp683_seq0_gene_27714	0	LGL_comp48_seq0_gene_302685	NAD(P)-binding domain superfamily
Unigene_3322	2.6478	2.87502e-06	0.000720838	BC3_3_comp1729_seq1_gene_149050	#N/A	LG3_2_comp1318_seq0_gene_46116	#N/A
Unigene_11807	2.62273	4.3309e-05	0.00348863	BC3_3_2_comp11502_seq0_gene_92306	0	LG3_2_comp10235_seq1_gene_65713	0
Unigene_9545	2.5604	0.000161659	0.00788116	BC3_3_3_comp34398_seq1_gene_137003	Integrase, catalytic core	LG3_3_3_comp12100_seq1_gene_179098	Ribonuclease H superfamily
Unigene_8703	2.54064	2.77232e-06	0.000713327	BCL_comp3536_seq0_gene_279319	Pectin lyase fold/virulence factor	LG3_1_comp32329_seq0_gene_36820	Glycoside hydrolase, family 28
Unigene_3010	2.53277	7.86231e-05	0.00524235	BC3_3_comp17306_seq1_gene_173404	Protein kinase-like domain superfamily	LG3_3_comp16718_seq0_gene_211090	Protein kinase-like domain superfamily
Unigene_19924	2.50994	0.000125033	0.00677546	BC3_3_3_comp18970_seq3_gene_131783	Protein kinase C-like, phorbol ester/diacylglycerol-binding domain	LGL_comp7864_seq0_gene_322021	Protein kinase C-like, phorbol ester/diacylglycerol-binding domain
Unigene_11484	2.47799	0.000144705	0.00740011	BCL_comp1287_seq0_gene_271409	0	LG3_2_comp9715_seq0_gene_64967	0
Unigene_5922	2.47416	0.000200401	0.00903783	BC3_3_2_comp2214_seq2_gene_81380	Flavodoxin-like	LG3_3_2_comp3366_seq3_gene_124971	Flavodoxin/nitric oxide synthase
Unigene_2177	2.47303	0.000820176	0.0219799	BC3_3_1_comp20070_seq0_gene_71117	Aspartic peptidase domain superfamily	LG3_2_comp17736_seq0_gene_73609	0
Unigene_7023	2.41985	7.38488e-09	2.42208e-05	BC3_3_3_comp7375_seq0_gene_117653	Amidase, conserved site	LGH_1_comp6294_seq0_gene_227405	0
Unigene_8556	2.41903	1.44513e-06	0.000497077	BC3_3_comp13488_seq0_gene_170319	O-acyltransferase, WSD1, N-terminal	LGL_comp1800_seq3_gene_310056	O-acyltransferase WSD1, C-terminal
Unigene_18256	2.41514	0.000133867	0.00708815	BC3_2_comp14141_seq1_gene_44650	0	LG3_1_comp20204_seq0_gene_33211	0
Unigene_24575	2.38768	0.00053502	0.017108	BC3_3_comp35302_seq0_gene_178817	0	LG3_2_comp22245_seq1_gene_76287	#N/A
Unigene_24312	2.37948	3.58534e-07	0.000250314	BC3_3_3_comp5447_seq1_gene_113986	#N/A	LG3_1_comp2914_seq1_gene_9764	#N/A
Unigene_27580	2.34237	6.97663e-05	0.00480113	BC3_3_2_comp1222_seq2_gene_78993	Gag-polypeptide of LTR copia-type	LG3_3_3_comp22940_seq0_gene_184662	Gag-polypeptide of LTR copia-type
Unigene_19699	2.14295	0.000120278	0.00663817	BC3_3_3_comp28371_seq0_gene_135682	0	LG3_3_3_comp432_seq0_gene_160626	Mlo-related protein
Unigene_5187	2.04734	0.000147322	0.00751362	BCH_2_comp6698_seq1_gene_221667	3-beta hydroxysteroid dehydrogenase/isomerase	LG3_3_1_comp31834_seq0_gene_111671	0
Unigene_12726	1.91368	0.000169304	0.0081077	BCH_2_comp16927_seq0_gene_233649	F-box associated interaction domain	LG3_3_2_comp13679_seq4_gene_142815	F-box-like domain superfamily
Unigene_26633	1.90958	0.000189394	0.00872495	BCH_3_comp14813_seq0_gene_260118	0	LGL_comp1941_seq0_gene_310427	MTERF superfamily, mitochondrial/chloroplastic
Unigene_5937	1.90583	0.000970476	0.0244881	BC3_3_2_comp8503_seq3_gene_89957	PTR2 family proton/oligopeptide symporter, conserved site	LGH_3_comp26125_seq0_gene_296735	Major facilitator superfamily domain
Unigene_11368	1.8769	0.000222483	0.00970306	BCH_3_comp4165_seq2_gene_250495	0	LG3_1_comp6135_seq0_gene_17165	Nucleotide-binding alpha-beta plait domain superfamily
Unigene_17395	1.8561	0.000509563	0.0166105	BC3_3_comp349_seq1_gene_144288	Phytocyanin domain	LG3_3_3_comp6023_seq0_gene_172309	Phytocyanin domain
Unigene_7283	1.85486	0.000202897	0.00910619	BC3_3_3_comp22930_seq0_gene_133852	Arsenical pump ATPase, ArsA/GET3, eukaryotic	LGL_comp8118_seq2_gene_322361	P-loop containing nucleoside triphosphate hydrolase
Unigene_1311	1.77721	1.95695e-06	0.000598705	BC3_3_comp18088_seq0_gene_173851	NADP-dependent oxidoreductase domain	LG3_3_2_comp8143_seq0_gene_134939	NADP-dependent oxidoreductase domain
Unigene_23079	1.72097	0.000508323	0.0166105	BC3_3_2_comp292_seq0_gene_76439	Ribosomal RNA adenine dimethylase	LGL_comp15819_seq0_gene_329606	Ribosomal RNA adenine methylase transferase, conserved site
Unigene_5991	1.71842	9.17385e-06	0.00131796	BC3_3_comp9861_seq0_gene_165936	EamA domain	LG3_2_comp17030_seq2_gene_73099	0
Unigene_810	1.71791	0.000615541	0.0186108	BC3_3_1_comp6236_seq2_gene_62456	Development/cell death domain	LGH_3_comp9612_seq0_gene_284191	Kelch repeat type 1
Unigene_9889	1.69218	1.17362e-06	0.00044808	BCL_comp28981_seq1_gene_312398	Adenosylhomocysteinase-like	LGL_comp423_seq0_gene_304865	0
Unigene_26208	1.69044	6.52869e-05	0.00454903	BC3_3_3_comp2548_seq7_gene_107500	0	LGH_3_comp5207_seq1_gene_276435	0
Unigene_274	1.68905	8.61514e-05	0.0054568	BCL_comp12469_seq1_gene_299298	F-box-like domain superfamily	LG3_1_comp4219_seq8_gene_13034	F-box domain
Unigene_2889	1.648	5.37332e-05	0.00404913	BCH_1_comp10693_seq0_gene_198561	0	LGH_1_comp3168_seq0_gene_223104	0
Unigene_10542	1.58217	0.000847132	0.0223583	BC3_2_comp11009_seq2_gene_42841	Non-haem dioxygenase N-terminal domain	LG3_3_comp9912_seq0_gene_207056	0
Unigene_14815	1.57914	3.3179e-06	0.000754624	BC3_3_3_comp2538_seq1_gene_107458	Protein of unknown function PDDEXK-like	LG3_1_comp356_seq1_gene_2122	Protein of unknown function PDDEXK-like
Unigene_6569	1.56399	0.000622937	0.0186711	BC3_3_comp28676_seq0_gene_177715	0	LG3_3_3_comp23074_seq0_gene_184697	F-box-like domain superfamily
Unigene_18715	1.55222	1.30817e-05	0.00165241	BCL_comp4072_seq3_gene_280886	Pyrophosphate-energised proton pump	LG3_1_comp2076_seq0_gene_7492	Pyrophosphate-energised proton pump
Unigene_21000	1.54571	0.000955728	0.0243039	BC3_3_2_comp1220_seq0_gene_78985	0	LG3_1_comp2691_seq0_gene_9213	0
Unigene_12617	1.52456	9.94177e-05	0.0059846	BC3_3_2_comp10262_seq0_gene_91442	0	LG3_3_1_comp10053_seq0_gene_102981	0
Unigene_27241	1.49755	0.000894685	0.0231391	BCH_2_comp13387_seq1_gene_230814	Alpha-glycerophosphate oxidase, C-terminal domain superfamily	LG3_3_3_comp12088_seq0_gene_179089	Alpha-glycerophosphate oxidase, C-terminal
Unigene_1352	1.48986	0.000188398	0.00870537	BC3_3_comp4452_seq2_gene_156230	0	LGH_3_comp6042_seq0_gene_278180	UDP-glycosyltransferase family, conserved site
Unigene_27310	1.48543	3.65262e-05	0.00318131	BC3_2_comp3861_seq2_gene_34911	0	LGH_3_comp6042_seq0_gene_278180	UDP-glycosyltransferase family, conserved site
Unigene_3595	1.47688	0.00041595	0.0146999	BC3_3_3_comp9961_seq0_gene_121894	0	LG3_3_3_comp13559_seq1_gene_180214	0
Unigene_5265	1.46675	0.000861926	0.0225354	BCL_comp20061_seq0_gene_307678	Tetratricopeptide-like helical domain superfamily	LGL_comp15811_seq0_gene_329601	Pentatricopeptide repeat
Unigene_27386	1.46479	0.000206143	0.00921152	BC3_3_3_comp8504_seq0_gene_119614	Triacylglycerol lipase	LGH_1_comp7561_seq0_gene_228876	Triacylglycerol lipase
Unigene_11801	1.46471	7.64656e-06	0.00120733	BC3_3_comp28114_seq0_gene_177601	0	LG3_2_comp19324_seq0_gene_74732	0
Unigene_6379	1.40641	0.000437312	0.0151785	BC3_1_comp2801_seq0_gene_7145	0	LG3_3_2_comp6518_seq0_gene_131787	Phosphofructokinase superfamily
Unigene_10586	1.36128	2.27206e-06	0.000650515	BC3_2_comp10190_seq1_gene_42252	Ribosomal protein S12/S23	LGH_3_comp529_seq2_gene_264542	Nucleic acid-binding, OB-fold
Unigene_14744	1.35674	2.19079e-06	0.000642732	BCH_2_comp7677_seq0_gene_223246	WD40-repeat-containing domain	LGH_3_comp11640_seq0_gene_286952	WD40 repeat, conserved site
Unigene_27402	1.34323	2.30411e-05	0.00240174	BCL_comp748_seq0_gene_268875	Mitochondrial substrate/solute carrier	LG3_3_1_comp459_seq0_gene_85911	Mitochondrial carrier protein
Unigene_20442	1.32959	6.22826e-05	0.00440578	BC3_3_comp3302_seq0_gene_153440	0	LG3_1_comp5977_seq1_gene_16799	Light regulated Lir1
Unigene_10477	1.32568	3.31149e-05	0.00295552	BCL_comp2610_seq1_gene_276311	0	LGH_3_comp3874_seq1_gene_273671	Fungal lipase-like domain
Unigene_8790	1.32452	0.000199551	0.0090204	BCL_comp22064_seq1_gene_309055	Pyridoxal phosphate-dependent transferase, major domain	LG3_3_2_comp248_seq1_gene_115528	Pyridoxal phosphate-dependent transferase, major domain
Unigene_14471	1.27298	9.65684e-05	0.00584829	BCH_2_comp12222_seq3_gene_229608	PurM-like, C-terminal domain superfamily	LGH_1_comp9728_seq1_gene_230962	PurM-like, C-terminal domain superfamily
Unigene_5501	1.26442	2.98524e-05	0.00275502	BCL_comp1117_seq2_gene_270585	Chaperone J-domain superfamily	LGL_comp1159_seq0_gene_307914	Heat shock protein DnaJ, cysteine-rich domain superfamily
Unigene_27851	1.25265	0.000122446	0.00673116	BC3_2_comp16875_seq0_gene_45815	#N/A	LGH_3_comp12797_seq1_gene_288399	#N/A
Unigene_7559	1.23932	0.000717283	0.0202958	BC3_3_3_comp6633_seq2_gene_116271	0	LG3_1_comp6205_seq5_gene_17300	Thioredoxin domain
Unigene_24039	1.2385	0.000208778	0.00925098	BC3_3_comp34642_seq0_gene_178710	P-loop containing nucleoside triphosphate hydrolase	LG3_2_comp20320_seq2_gene_75276	P-loop containing nucleoside triphosphate hydrolase
Unigene_21336	1.23272	7.41557e-05	0.00500273	BCL_comp58_seq2_gene_265152	0	LG3_1_comp1402_seq0_gene_5457	0
Unigene_18512	1.22819	6.60517e-06	0.00113427	BCH_2_comp204_seq0_gene_206068	P-loop containing nucleoside triphosphate hydrolase	LG3_2_comp192_seq1_gene_42014	0
Unigene_8716	1.20578	0.000514839	0.0167239	BC3_2_comp3861_seq1_gene_34910	0	LG3_3_2_comp19699_seq2_gene_147970	0
Unigene_18801	1.20568	0.000140657	0.0073139	BCL_comp1405_seq0_gene_271815	0	LG3_3_comp4092_seq0_gene_199753	C2 domain
Unigene_18432	1.20368	2.78385e-07	0.000230291	BC3_3_3_comp85_seq3_gene_99830	Transcription factor, GTP-binding domain	LG3_2_comp192_seq1_gene_42014	0
Unigene_10300	1.13427	3.77315e-05	0.00323155	BCH_1_comp17586_seq0_gene_201800	Myb domain	LG3_3_1_comp21715_seq1_gene_109752	SANT/Myb domain
Unigene_16453	1.1261	1.58e-05	0.00187388	BC3_2_comp9979_seq2_gene_42111	Lipoxygenase, plant	LG3_2_comp12825_seq0_gene_69114	Lipoxygenase, plant
Unigene_9842	1.12124	9.22096e-05	0.00564829	BCH_2_comp9242_seq0_gene_225780	Mitochondrial carrier domain superfamily	LG3_2_comp9922_seq1_gene_65265	Mitochondrial carrier domain superfamily
Unigene_4557	1.09839	0.00044203	0.0153041	BC3_1_comp6138_seq4_gene_12163	0	LG3_2_comp8116_seq0_gene_62427	Ribonuclease H-like superfamily
Unigene_17977	1.0919	0.000257178	0.0107142	BC3_2_comp15240_seq0_gene_45199	Leucine-rich repeat domain superfamily	LG3_1_comp12093_seq0_gene_26562	Leucine-rich repeat domain superfamily
Unigene_9316	1.08346	0.000867238	0.0226458	BCL_comp13782_seq1_gene_301288	0	LGL_comp12797_seq0_gene_327339	0
Unigene_17289	1.07115	0.000455687	0.0156025	BC3_1_comp728_seq1_gene_2593	Small auxin-up RNA	LGH_2_comp520_seq0_gene_241698	Small auxin-up RNA
Unigene_594	1.06803	0.000821745	0.0220008	BCL_comp18141_seq0_gene_306215	Myb domain	LG3_3_2_comp16884_seq0_gene_146002	Myb domain
Unigene_12456	1.06396	0.000918461	0.0236584	BC3_1_comp5735_seq1_gene_11607	0	LG3_3_3_comp331_seq0_gene_160241	Protein kinase domain
Unigene_21273	1.06284	6.68811e-05	0.00462542	BC3_2_comp9587_seq2_gene_41782	6-phosphogluconate dehydrogenase, domain 2	LGL_comp8747_seq1_gene_323176	6-phosphogluconate dehydrogenase, NADP-binding
Unigene_10741	1.06008	1.12902e-05	0.00152015	BC3_3_3_comp18249_seq1_gene_131261	Atg6/Beclin	LGL_comp13542_seq1_gene_327959	0
Unigene_18304	1.0518	9.67336e-05	0.00584829	BC3_3_2_comp7085_seq2_gene_88594	#N/A	LG3_3_3_comp17167_seq0_gene_182489	#N/A
Unigene_22322	1.05053	0.000237836	0.0101537	BCH_2_comp19349_seq0_gene_235149	0	LG3_1_comp1079_seq3_gene_4380	Signal transduction response regulator, receiver domain
Unigene_3518	1.0425	0.00045334	0.0155796	BCH_2_comp2018_seq0_gene_211613	NADH-ubiquinone oxidoreductase, 21kDa subunit, N-terminal	LGL_comp2225_seq1_gene_311292	NADH-ubiquinone oxidoreductase, 21kDa subunit, N-terminal
Unigene_9202	1.02892	6.72649e-06	0.00114313	BCH_2_comp592_seq0_gene_207658	Translation elongation factor EFTu/EF1A, C-terminal	LG3_3_2_comp150_seq1_gene_115157	Translation elongation factor EFTu/EF1A, C-terminal
Unigene_26817	1.02583	0.000258482	0.0107524	BC3_3_3_comp4179_seq2_gene_111268	Zinc finger C2H2-type	LG3_2_comp2672_seq2_gene_50298	Zinc finger C2H2-type
Unigene_8954	1.02268	0.000150598	0.00756716	BC3_3_comp2554_seq0_gene_151574	0	LGH_2_comp74_seq2_gene_240018	0
Unigene_699	1.02139	0.000467429	0.0158103	BC3_3_comp396_seq0_gene_144508	CBS domain	LG3_3_3_comp42_seq3_gene_159134	CBS domain
Unigene_14763	1.02032	0.00048064	0.0161202	BC3_3_3_comp13253_seq0_gene_126570	0	LG3_3_comp14065_seq0_gene_209847	Ankyrin repeat
Unigene_4578	1.00727	0.000171525	0.00815337	BC3_3_3_comp1103_seq4_gene_103267	Filament-like plant protein	LG3_3_2_comp13662_seq1_gene_142787	0
Unigene_24196	1.00354	0.000867905	0.0226458	BCL_comp1349_seq0_gene_271622	Thioredoxin domain	LGH_2_comp17943_seq0_gene_258978	0

## Sheet: BC and LG up regulated
Unigene ID	LogFC	P.Value	adj.P.Val	Transcript Sequence ID Bluecrop	Annotation InterProScan for sequence ID Bluecrop	Transcript Sequence ID Legacy	Annotation InterProScan for sequence ID Legacy
Unigene_20725	-1.97722	8.16732e-06	0.00124389	BCH_3_comp15155_seq0_gene_260272	Cupin consensus disorder	LG3_3_1_comp8767_seq0_gene_101566	Cupin 1
Unigene_11685	-1.31626	8.70004e-06	0.00129742	BCH_3_comp1285_seq1_gene_245125	Pyridoxal-phosphate dependent enzyme	LG3_3_2_comp8821_seq0_gene_136111	Pyridoxal-phosphate dependent enzyme
Unigene_23909	-1.22392	8.71445e-05	0.00549049	BCH_3_comp1285_seq2_gene_245127	Pyridoxal-phosphate dependent enzyme	LG3_3_2_comp8821_seq0_gene_136111	Pyridoxal-phosphate dependent enzyme
Unigene_10354	-4.06441	0.000272536	0.011154	BC3_3_3_comp21085_seq1_gene_133016	#N/A	LG3_3_2_comp29322_seq0_gene_152021	#N/A
Unigene_12552	-2.54022	0.000281136	0.0114055	BCL_comp26255_seq1_gene_311261	#N/A	LG3_3_1_comp10443_seq0_gene_103355	#N/A
Unigene_20943	-2.04991	0.000578464	0.0180294	BCH_3_comp12750_seq1_gene_258985	Phloem protein 2-like	LG3_3_2_comp5218_seq3_gene_129273	Phloem protein 2-like
Unigene_26780	-1.04947	0.000654319	0.0191158	BC3_3_3_comp2080_seq3_gene_106066	#N/A	LG3_3_comp11863_seq1_gene_208519	#N/A
Unigene_6122	-3.32975	0.000669492	0.0193965	BC3_3_comp5606_seq1_gene_158729	Proteinase inhibitor I3, Kunitz legume	LG3_2_comp5848_seq0_gene_58132	Proteinase inhibitor I3, Kunitz legume
Unigene_311	-1.30415	0.00067255	0.0194648	BCL_comp8883_seq0_gene_292855	0	LG3_3_1_comp3175_seq0_gene_92967	MFS transporter superfamily
Unigene_18601	-1.08508	0.000761603	0.0210791	BCL_comp15716_seq1_gene_303721	0	LG3_3_2_comp15408_seq1_gene_144731	GLABROUS1 enhancer-binding protein family
Unigene_16759	-3.81416	0.000812622	0.0218194	BC3_3_2_comp19444_seq0_gene_96018	0	LG3_3_3_comp5731_seq0_gene_171885	Isopenicillin N synthase-like
Unigene_21099	3.99009	2.78973e-06	0.000713327	BC3_3_comp11444_seq0_gene_168050	hAT-like transposase, RNase-H fold	LG3_1_comp6943_seq1_gene_18843	hAT-like transposase, RNase-H fold
Unigene_26712	1.98141	3.82161e-06	0.000832126	BCL_comp11792_seq0_gene_298159	Helicase Helix-turn-helix domain	LG3_3_2_comp21495_seq0_gene_149062	Helicase, C-terminal
Unigene_19222	1.13303	7.34874e-06	0.00118391	BCH_2_comp13121_seq1_gene_230579	GHMP kinase, C-terminal domain superfamily	LG3_3_2_comp874_seq0_gene_118038	GHMP kinase, ATP-binding, conserved site
Unigene_26744	1.38088	1.09627e-05	0.00149243	BC3_3_2_comp9103_seq3_gene_90513	0	LG3_3_1_comp11275_seq4_gene_104137	DNA-binding pseudobarrel domain superfamily
Unigene_13246	1.75417	1.15913e-05	0.00155318	BC3_3_3_comp15916_seq1_gene_129311	Endonuclease/exonuclease/phosphatase superfamily	LG3_2_comp11719_seq1_gene_67806	0
Unigene_9235	1.07439	1.24265e-05	0.00161088	BC3_3_1_comp1745_seq0_gene_55399	0	LGH_3_comp20620_seq0_gene_294679	0
Unigene_16595	1.13457	2.01833e-05	0.00224163	BC3_3_1_comp5545_seq0_gene_61533	Immunoglobulin-like fold	LGL_comp1352_seq0_gene_308632	Protein-tyrosine phosphatase-like
Unigene_18190	1.47573	2.04404e-05	0.00224922	BC3_3_comp15886_seq1_gene_172440	0	LG3_1_comp19561_seq0_gene_32839	0
Unigene_14352	1.33643	2.04981e-05	0.00224922	BCL_comp9741_seq1_gene_294406	0	LGH_3_comp8057_seq0_gene_281708	Protein kinase-like domain superfamily
Unigene_26446	1.96096	2.38248e-05	0.00243169	BCL_comp15908_seq0_gene_303949	Allergen V5/Tpx-1-related, conserved site	LG3_3_comp15719_seq0_gene_210653	CAP superfamily
Unigene_5548	3.01229	2.6854e-05	0.00260784	BC3_1_comp28089_seq0_gene_22152	Major facilitator superfamily domain	LGL_comp656_seq0_gene_305937	0
Unigene_6657	1.28547	6.22814e-05	0.00440578	BC3_3_comp21633_seq0_gene_175732	0	LGH_3_comp5953_seq1_gene_277995	Terpenoid cyclases/protein prenyltransferase alpha-alpha toroid
Unigene_24858	1.52772	8.81083e-05	0.00553078	BCH_1_comp10761_seq0_gene_198608	0	LGL_comp3025_seq2_gene_313409	0
Unigene_17509	1.02863	0.000110466	0.00624501	BCH_2_comp14748_seq1_gene_232041	#N/A	LGH_3_comp13408_seq1_gene_289106	Protein of unknown function DUF3082
Unigene_17091	1.03492	0.000123451	0.00674649	BCH_2_comp12574_seq0_gene_229954	Glycosyl transferase, family 35	LG3_3_2_comp6663_seq0_gene_132073	Glycogen/starch/alpha-glucan phosphorylase
Unigene_19781	1.06223	0.000125197	0.00677546	BC3_3_3_comp10400_seq0_gene_122447	0	LGH_3_comp17628_seq2_gene_292890	Haem-binding uptake, Tiki superfamily, ChaN
Unigene_7378	1.636	0.000198095	0.00899204	BC3_2_comp9642_seq1_gene_41836	0	LGH_3_comp11140_seq0_gene_286290	0
Unigene_26026	1.01989	0.00022346	0.00971614	BCL_comp5220_seq0_gene_284203	0	LGL_comp7502_seq1_gene_321540	0
Unigene_27309	1.66343	0.000290795	0.0116783	BC3_3_comp16533_seq0_gene_172902	Multi antimicrobial extrusion protein	LG3_2_comp5406_seq0_gene_57138	Multi antimicrobial extrusion protein
Unigene_4393	1.25071	0.000309028	0.0120968	BC3_3_2_comp14882_seq0_gene_94306	Thg1 C-terminal domain	LGH_1_comp14890_seq1_gene_234351	tRNAHis guanylyltransferase Thg1 superfamily
Unigene_6859	1.44405	0.000376168	0.0138314	BC3_3_3_comp16819_seq0_gene_130092	Reverse transcriptase domain	LG3_3_3_comp3663_seq2_gene_168478	0
Unigene_3776	2.13781	0.000406906	0.0144839	BCH_2_comp19300_seq0_gene_235121	#N/A	LG3_3_3_comp12054_seq0_gene_179061	#N/A
Unigene_9901	1.55096	0.000433525	0.0151603	BC3_3_1_comp14330_seq0_gene_68895	Protein kinase-like domain superfamily	LG3_1_comp3174_seq2_gene_10391	Protein kinase-like domain superfamily
Unigene_16160	1.60901	0.000482807	0.0161734	BCL_comp14026_seq1_gene_301660	1,3-beta-glucan synthase subunit FKS1-like, domain-1	LGL_comp20752_seq0_gene_332265	1,3-beta-glucan synthase subunit FKS1-like, domain-1
Unigene_15502	1.10286	0.000509447	0.0166105	BCH_2_comp17144_seq0_gene_233810	0	LG3_2_comp19257_seq0_gene_74676	PUA-like superfamily
Unigene_27805	1.74133	0.000513131	0.0166878	BC3_2_comp2293_seq1_gene_31898	0	LG3_3_1_comp1758_seq0_gene_89782	0
Unigene_25795	1.24542	0.000641202	0.0188911	BC3_2_comp2293_seq0_gene_31896	0	LG3_3_1_comp1758_seq1_gene_89783	0
Unigene_9197	2.61301	0.000681045	0.0196495	BC3_3_3_comp20123_seq0_gene_132480	Kelch-type beta propeller	LG3_2_comp11130_seq1_gene_67051	0
Unigene_13622	4.79282	0.000809841	0.0217882	BC3_3_3_comp5424_seq1_gene_113947	Zinc finger, CCHC-type superfamily	LGH_2_comp21018_seq0_gene_259730	Zinc finger, CCHC-type
Unigene_10455	1.28424	0.000856317	0.0224943	BC3_1_comp19179_seq0_gene_20476	Cytochrome P450	LG3_2_comp14693_seq0_gene_71112	0
Unigene_18912	2.69527	0.00090025	0.0232323	BC3_3_3_comp28801_seq3_gene_135782	0	LGH_1_comp54921_seq0_gene_239390	0
Unigene_1888	1.08872	0.000935141	0.0239333	BC3_3_2_comp3822_seq0_gene_84297	Zinc finger, RING-type	LG3_1_comp7452_seq0_gene_19777	Zinc finger, RING-type

## Sheet: LG up and BC down
Unigene ID	LogFC	P.Value	adj.P.Val	Transcript Sequence ID Bluecrop	Annotation InterProScan for sequence ID Bluecrop	Transcript Sequence ID Legacy	Annotation InterProScan for sequence ID Legacy
Unigene_23277	-7.69474	1.10309e-05	0.00149243	BCL_comp3478_seq0_gene_279127	CAP domain	LGH_3_comp8586_seq1_gene_282569	CAP superfamily
Unigene_13947	-7.18037	5.11274e-06	0.00102746	BCH_1_comp5381_seq1_gene_193660	AP2/ERF domain	LG3_3_2_comp17754_seq0_gene_146653	AP2/ERF domain
Unigene_267	-7.01518	3.85446e-08	6.31927e-05	BC3_3_3_comp19292_seq0_gene_132014	#N/A	LG3_2_comp1305_seq1_gene_46081	#N/A
Unigene_16518	-6.9914	8.52523e-07	0.000372652	BCL_comp1222_seq1_gene_271026	AP2/ERF domain	LGH_3_comp21910_seq1_gene_295230	AP2/ERF domain
Unigene_12887	-6.2271	8.23463e-07	0.000372652	BCL_comp20204_seq0_gene_307771	0	LG3_3_2_comp24661_seq0_gene_150502	0
Unigene_22777	-6.08596	0.000137034	0.00716562	BCH_1_comp7604_seq0_gene_196114	0	LG3_3_3_comp5809_seq0_gene_171993	Extensin domain
Unigene_10517	-5.94743	0.000661692	0.0192305	BCL_comp1407_seq1_gene_271822	Protein kinase, ATP binding site	LGH_1_comp29285_seq0_gene_237904	Protein kinase domain
Unigene_21350	-5.83345	1.90703e-07	0.000195843	BC3_3_1_comp89_seq0_gene_50456	Thaumatin family	LG3_3_3_comp111_seq0_gene_159418	Thaumatin family
Unigene_9470	-5.77923	0.000649899	0.0190266	BCH_2_comp22177_seq0_gene_236327	Zinc finger, RING-type	LG3_3_2_comp20888_seq1_gene_148732	0
Unigene_20520	-5.74607	2.34025e-07	0.000203828	BC3_3_3_comp90_seq2_gene_99840	Thaumatin family	LG3_3_3_comp111_seq0_gene_159418	Thaumatin family
Unigene_9309	-5.73512	1.99703e-07	0.000195843	BCH_1_comp38_seq0_gene_182676	Thaumatin family	LG3_3_3_comp111_seq0_gene_159418	Thaumatin family
Unigene_6637	-5.60129	0.000655244	0.0191228	BCL_comp356_seq1_gene_266967	0	LGL_comp3836_seq1_gene_315362	0
Unigene_8389	-5.34783	3.68086e-07	0.000250314	BCL_comp18309_seq2_gene_306341	0	LG3_3_3_comp18059_seq0_gene_182907	MATH/TRAF domain
Unigene_13672	-5.31357	2.1217e-05	0.00230093	BCL_comp24976_seq2_gene_310687	Terpenoid cyclases/protein prenyltransferase alpha-alpha toroid	LG3_3_2_comp18549_seq0_gene_147185	0
Unigene_1248	-5.1961	4.67053e-07	0.000273012	BC3_3_comp25011_seq0_gene_176824	NUDIX hydrolase domain	LG3_2_comp35370_seq0_gene_79871	NUDIX hydrolase domain
Unigene_19316	-5.15359	2.23443e-06	0.000648706	BCH_2_comp36617_seq1_gene_238968	0	LGL_comp47545_seq0_gene_337282	Zinc finger, CCHC-type
Unigene_7661	-5.13721	2.54199e-06	0.00068219	BCH_2_comp18380_seq0_gene_234636	WRKY domain superfamily	LGL_comp1191_seq0_gene_308024	WRKY domain superfamily
Unigene_8815	-5.10908	0.000238326	0.0101565	BCH_1_comp3321_seq1_gene_190663	#N/A	LGH_3_comp13403_seq1_gene_289098	#N/A
Unigene_23210	-5.03636	3.33668e-06	0.000754624	BCH_1_comp7328_seq1_gene_195818	Harbinger transposase-derived nuclease domain	LGL_comp473_seq1_gene_305095	Harbinger transposase-derived nuclease domain
Unigene_14768	-5.01857	2.4622e-06	0.000679444	BC3_3_comp24988_seq0_gene_176818	Protein of unknown function DUF4228, plant	LGH_3_comp20121_seq1_gene_294419	Protein of unknown function DUF4228, plant
Unigene_11918	-4.97086	1.06972e-08	2.71038e-05	BCL_comp7428_seq2_gene_289531	ENTH domain	LGL_comp6936_seq0_gene_320692	ENTH domain
Unigene_17976	-4.92916	0.000194904	0.00889064	BCH_1_comp3321_seq0_gene_190662	#N/A	LGH_3_comp13403_seq1_gene_289098	#N/A
Unigene_12050	-4.88282	2.62684e-08	6.10106e-05	BCL_comp7428_seq0_gene_289529	ENTH domain	LGL_comp6936_seq0_gene_320692	ENTH domain
Unigene_9415	-4.82524	4.43865e-06	0.000923207	BCH_2_comp14812_seq1_gene_232111	0	LGH_2_comp27388_seq0_gene_260770	0
Unigene_12493	-4.80537	0.000465625	0.0157876	BCL_comp8350_seq6_gene_291554	0	LG3_3_comp23226_seq0_gene_212838	0
Unigene_5903	-4.77634	4.47575e-07	0.000271182	BCH_2_comp10440_seq1_gene_227458	Helicase superfamily 1/2, ATP-binding domain	LG3_1_comp17890_seq0_gene_31835	Helicase, C-terminal
Unigene_22884	-4.64266	8.06588e-05	0.00531051	BCL_comp2675_seq15_gene_276558	Leucine-rich repeat	LGL_comp8110_seq0_gene_322354	Leucine-rich repeat
Unigene_16574	-4.63927	1.62927e-07	0.000189206	BCH_2_comp31007_seq0_gene_238266	0	LGL_comp7771_seq1_gene_321906	0
Unigene_25052	-4.60692	0.000460323	0.015708	BC3_2_comp63280_seq0_gene_49833	Sodium/solute symporter superfamily	LG3_1_comp33209_seq0_gene_36962	Cation/H+ exchanger
Unigene_2242	-4.59786	8.70501e-06	0.00129742	BCH_3_comp12495_seq0_gene_258835	NT-type C2 domain	LGH_3_comp16310_seq0_gene_291920	NT-type C2 domain
Unigene_14895	-4.5772	1.90199e-15	5.30105e-11	BCL_comp526_seq5_gene_267873	Reversibly glycosylated polypeptide family	LG3_3_2_comp49519_seq0_gene_155498	Reversibly glycosylated polypeptide family
Unigene_2491	-4.57531	9.17914e-05	0.00563792	BCH_1_comp5381_seq0_gene_193659	AP2/ERF domain superfamily	LG3_3_2_comp17754_seq0_gene_146653	AP2/ERF domain
Unigene_7516	-4.56169	4.12861e-05	0.00339435	BC3_3_2_comp23380_seq1_gene_96866	Bifunctional inhibitor/plant lipid transfer protein/seed storage helical domain	LG3_3_2_comp3256_seq0_gene_124719	Bifunctional inhibitor/plant lipid transfer protein/seed storage helical domain superfamily
Unigene_5851	-4.51252	3.08198e-13	4.2949e-09	BCL_comp526_seq6_gene_267876	Reversibly glycosylated polypeptide family	LG3_3_2_comp49519_seq0_gene_155498	Reversibly glycosylated polypeptide family
Unigene_25497	-4.50716	7.17755e-13	6.66818e-09	BCH_3_comp176_seq0_gene_241961	Reversibly glycosylated polypeptide	LG3_3_2_comp49519_seq0_gene_155498	Reversibly glycosylated polypeptide family
Unigene_20954	-4.48178	0.000894011	0.0231391	BCH_1_comp3144_seq1_gene_190346	Bet v I type allergen	LGH_3_comp10364_seq0_gene_285245	Bet v I/Major latex protein
Unigene_13366	-4.36818	0.000105702	0.00608679	BC3_3_3_comp14274_seq0_gene_127729	0	LG3_3_3_comp3553_seq0_gene_168256	0
Unigene_16045	-4.35948	7.20182e-06	0.00118072	BCH_3_comp19148_seq0_gene_261725	0	LG3_3_3_comp7540_seq0_gene_174342	#N/A
Unigene_14465	-4.3379	0.000530376	0.0170105	BC3_3_comp16260_seq0_gene_172721	Six-bladed beta-propeller, TolB-like	LG3_1_comp11465_seq0_gene_25715	Strictosidine synthase, conserved region
Unigene_18936	-4.18951	8.02917e-06	0.00123636	BC3_2_comp17418_seq0_gene_45991	Glycosyl transferase, family 8	LGH_3_comp14937_seq0_gene_290619	Nucleotide-diphospho-sugar transferases
Unigene_13363	-4.1825	2.23614e-05	0.00238383	BCL_comp49376_seq1_gene_316439	#N/A	LG3_3_2_comp50695_seq0_gene_155620	#N/A
Unigene_9474	-4.17466	3.10757e-06	0.000746242	BCH_2_comp27551_seq0_gene_237660	PPM-type phosphatase domain	LGH_3_comp21746_seq0_gene_295173	PPM-type phosphatase domain superfamily
Unigene_6254	-4.10223	2.81718e-05	0.00267978	BCL_comp12756_seq2_gene_299761	0	LGL_comp4334_seq2_gene_316374	0
Unigene_8503	-3.97184	4.26392e-05	0.00346471	BCL_comp34339_seq0_gene_313850	NAD(P)-binding domain	LG3_3_comp46150_seq0_gene_214926	NAD(P)-binding domain superfamily
Unigene_5836	-3.95694	0.000171898	0.00815337	BCH_3_comp52829_seq0_gene_264603	WRKY domain	LG3_1_comp15015_seq0_gene_29667	WRKY domain superfamily
Unigene_4211	-3.93074	0.000327268	0.0125261	BCL_comp27541_seq0_gene_311847	0	LG3_3_1_comp17121_seq1_gene_107949	MIF4G-like domain superfamily
Unigene_6499	-3.86956	1.82798e-05	0.00208802	BCL_comp4376_seq0_gene_281770	Protein kinase, ATP binding site	LGL_comp2306_seq0_gene_311487	0
Unigene_18403	-3.86267	0.00022879	0.00990157	BCL_comp13339_seq2_gene_300637	0	LG3_3_3_comp21121_seq1_gene_184134	0
Unigene_20704	-3.79442	0.000270502	0.0110878	BCL_comp12825_seq1_gene_299878	F-box associated interaction domain	LGL_comp3174_seq0_gene_313797	F-box associated interaction domain
Unigene_18541	-3.78479	0.000538799	0.0171621	BCH_2_comp18401_seq0_gene_234646	Zinc finger, RING-type	LGL_comp19771_seq0_gene_331863	Zinc finger, RING-type
Unigene_15389	-3.7246	0.000488964	0.0162799	BCL_comp13394_seq0_gene_300731	0	LG3_3_3_comp40965_seq0_gene_187313	Leucine-rich repeat domain superfamily
Unigene_14867	-3.68502	4.42551e-06	0.000923207	BC3_3_comp27745_seq1_gene_177505	0	LGL_comp24220_seq1_gene_333520	Leucine-rich repeat domain superfamily
Unigene_14481	-3.59236	0.000132975	0.00708815	BCL_comp15868_seq0_gene_303905	0	LGL_comp9854_seq0_gene_324468	0
Unigene_18230	-3.57154	1.27701e-05	0.00163263	BCL_comp19479_seq0_gene_307196	0	LG3_2_comp15859_seq1_gene_72191	0
Unigene_17503	-3.55322	2.06365e-05	0.00225414	BCH_2_comp8271_seq6_gene_224199	HAT, C-terminal dimerisation domain	LG3_3_2_comp8339_seq2_gene_135278	HAT, C-terminal dimerisation domain
Unigene_2160	-3.55262	0.00083099	0.0220934	BCH_3_comp12073_seq1_gene_258557	0	LG3_1_comp8796_seq0_gene_21940	0
Unigene_15214	-3.53858	0.000290647	0.0116783	BCL_comp3603_seq0_gene_279517	0	LGH_2_comp43412_seq0_gene_261970	0
Unigene_4824	-3.51671	4.7174e-10	2.62957e-06	BC3_2_comp447_seq1_gene_27014	THIF-type NAD/FAD binding fold	LGH_3_comp2497_seq0_gene_270411	SUMO-activating enzyme subunit Uba2
Unigene_12153	-3.49669	2.5676e-05	0.00255948	BCH_1_comp7121_seq0_gene_195636	Brevis radix (BRX) domain	LG3_3_3_comp8712_seq2_gene_175814	Brevis radix (BRX) domain
Unigene_6302	-3.47877	0.000796552	0.0216804	BC3_3_comp20733_seq0_gene_175323	0	LG3_3_comp17052_seq0_gene_211206	Serine/threonine-protein kinase, active site
Unigene_21272	-3.4699	0.000461888	0.0157183	BCL_comp431_seq7_gene_267411	Leucine-rich repeat	LGL_comp318_seq9_gene_304192	Leucine-rich repeat
Unigene_3757	-3.39084	0.000164266	0.00790717	BCH_1_comp18518_seq0_gene_202084	Protein kinase-like domain superfamily	LG3_1_comp21495_seq0_gene_33785	Protein kinase domain
Unigene_14682	-3.35587	0.000607011	0.0184896	BC3_3_comp29826_seq0_gene_177944	0	LG3_3_3_comp13505_seq0_gene_180177	FAD/NAD(P)-binding domain superfamily
Unigene_12137	-3.29839	7.07073e-07	0.000351907	BC3_3_comp16737_seq0_gene_173048	Peptidase M10A	LG3_2_comp23276_seq0_gene_76751	Metallopeptidase, catalytic domain superfamily
Unigene_8911	-3.28581	2.88475e-06	0.000720838	BCL_comp12782_seq4_gene_299802	Alpha/Beta hydrolase fold	LGL_comp14532_seq1_gene_328741	Alpha/Beta hydrolase fold
Unigene_17828	-3.22904	5.8559e-05	0.00426136	BCH_1_comp15473_seq0_gene_201070	Tify domain	LG3_3_comp34211_seq0_gene_214206	Tify domain
Unigene_10011	-3.21024	3.88443e-05	0.0032807	BC3_2_comp20692_seq0_gene_46972	Ankyrin repeat	LG3_2_comp23214_seq0_gene_76723	Ankyrin repeat
Unigene_4371	-3.21012	0.000703585	0.0200918	BC3_3_comp18411_seq0_gene_174054	WRKY domain	LG3_3_1_comp20407_seq0_gene_109269	0
Unigene_19181	-3.13187	2.84814e-05	0.00268531	BCL_comp1514_seq1_gene_272199	U box domain	LGL_comp2854_seq0_gene_312915	U box domain
Unigene_1905	-3.11955	3.1446e-05	0.00287355	BCH_1_comp10896_seq0_gene_198696	PPM-type phosphatase, divalent cation binding	LGH_3_comp21746_seq0_gene_295173	PPM-type phosphatase domain superfamily
Unigene_15408	-3.10463	0.000965228	0.0244348	BCL_comp2160_seq3_gene_274688	#N/A	LG3_3_3_comp17910_seq0_gene_182851	#N/A
Unigene_5088	-3.09892	0.000621783	0.0186711	BC3_3_comp2957_seq3_gene_152684	Lateral organ boundaries, LOB	LG3_2_comp51818_seq0_gene_81727	Lateral organ boundaries, LOB
Unigene_5505	-3.05728	0.000977799	0.0246074	BCH_2_comp2374_seq1_gene_212523	Heavy metal-associated domain, HMA	LG3_3_1_comp13541_seq0_gene_105818	Heavy metal-associated domain, HMA
Unigene_2343	-3.01999	0.000114754	0.00644823	BCL_comp6772_seq0_gene_288043	0	LGL_comp4938_seq2_gene_317503	Alpha/Beta hydrolase fold
Unigene_22238	-3.01376	0.000305784	0.0120205	BC3_3_comp9586_seq1_gene_165561	Cytochrome P450, E-class, group I	LG3_3_2_comp12349_seq4_gene_141180	0
Unigene_14657	-3.00875	1.17629e-07	0.000142541	BCL_comp4969_seq1_gene_283516	STAS domain superfamily	LGL_comp3894_seq0_gene_315468	STAS domain
Unigene_970	-3.00419	3.21278e-05	0.00287921	BCH_2_comp9747_seq0_gene_226463	0	LG3_1_comp14821_seq2_gene_29493	Gnk2-homologous domain
Unigene_23852	-3.00103	1.27514e-05	0.00163263	BCH_2_comp19143_seq0_gene_235041	0	LG3_3_1_comp14247_seq0_gene_106276	Zinc finger, RING-type
Unigene_4356	-2.97951	0.00010443	0.00606533	BCH_3_comp22451_seq0_gene_262423	Zinc finger, RING/FYVE/PHD-type	LG3_3_1_comp31819_seq0_gene_111669	Zinc finger, RING/FYVE/PHD-type
Unigene_9136	-2.96523	0.000685835	0.0197413	BC3_3_2_comp178_seq0_gene_75986	0	LGL_comp7082_seq0_gene_320912	Glycine rich protein
Unigene_6009	-2.94988	0.000535872	0.017108	BC3_2_comp16173_seq0_gene_45561	Xylanase inhibitor, N-terminal	LG3_3_2_comp26443_seq0_gene_151171	Peptidase family A1 domain
Unigene_12452	-2.93452	3.96507e-06	0.000850081	BC3_3_3_comp18173_seq0_gene_131201	0	LG3_3_2_comp8181_seq0_gene_135005	0
Unigene_8605	-2.91626	4.05093e-06	0.000861859	BCL_comp1900_seq1_gene_273636	hAT-like transposase, RNase-H fold	LG3_2_comp14964_seq2_gene_71370	Zinc finger C2H2 superfamily
Unigene_21403	-2.87341	7.73943e-06	0.00121183	BCH_2_comp5868_seq2_gene_220173	WRKY domain superfamily	LG3_3_3_comp6112_seq1_gene_172444	WRKY domain superfamily
Unigene_15027	-2.86057	4.79982e-07	0.000273012	BC3_3_comp3420_seq1_gene_153723	Zinc finger, CCCH-type	LG3_3_2_comp3095_seq0_gene_124304	Zinc finger, CCCH-type
Unigene_25160	-2.83321	6.00731e-06	0.00109129	BCH_3_comp21514_seq0_gene_262247	0	LG3_3_2_comp20327_seq1_gene_148380	AP2/ERF domain superfamily
Unigene_4713	-2.8132	0.000795974	0.0216804	BCL_comp1186_seq0_gene_270837	0	LGH_1_comp16157_seq1_gene_234899	0
Unigene_11405	-2.78217	2.42706e-06	0.000676445	BC3_2_comp3837_seq0_gene_34884	PPM-type phosphatase domain	LGH_1_comp4584_seq0_gene_225223	PPM-type phosphatase domain
Unigene_13053	-2.75549	0.000923672	0.0237236	BCH_1_comp5123_seq1_gene_193300	#N/A	LG3_3_2_comp14380_seq1_gene_143616	#N/A
Unigene_8377	-2.74245	5.34604e-06	0.00103472	BCL_comp7458_seq0_gene_289601	#N/A	LG3_3_2_comp14380_seq1_gene_143616	#N/A
Unigene_22655	-2.73215	4.1458e-05	0.00339846	BC3_1_comp13710_seq0_gene_18314	0	LG3_3_3_comp8029_seq0_gene_174915	0
Unigene_17505	-2.72462	1.32059e-06	0.000475133	BC3_3_comp25333_seq0_gene_176894	Peptidase S10, serine carboxypeptidase	LG3_3_2_comp18653_seq0_gene_147268	Alpha/Beta hydrolase fold
Unigene_27202	-2.68003	0.000382842	0.014011	BC3_3_3_comp24253_seq0_gene_134357	#N/A	LGL_comp1177_seq6_gene_307979	#N/A
Unigene_1572	-2.67057	0.000341944	0.0129664	BCH_1_comp3156_seq1_gene_190365	0	LG3_2_comp19387_seq0_gene_74761	#N/A
Unigene_15726	-2.65429	0.000485812	0.0162231	BCL_comp16461_seq1_gene_304575	0	LGL_comp10687_seq0_gene_325354	Transcription factor GRAS
Unigene_1019	-2.65076	0.000115329	0.00645448	BC3_2_comp12303_seq0_gene_43674	Signal transduction response regulator, receiver domain	LG3_3_3_comp11216_seq0_gene_178339	Signal transduction response regulator, receiver domain
Unigene_24681	-2.6474	1.60123e-05	0.00188303	BC3_3_comp25725_seq0_gene_177007	0	LG3_3_2_comp8153_seq3_gene_134960	F-box domain
Unigene_6701	-2.64288	8.16994e-09	2.42208e-05	BCH_3_comp565_seq1_gene_243250	0	LG3_3_3_comp2695_seq0_gene_166615	Protein kinase domain
Unigene_5392	-2.58043	0.000563369	0.017742	BCL_comp7453_seq0_gene_289591	0	LG3_3_comp13646_seq0_gene_209631	Leucine-rich repeat domain superfamily
Unigene_582	-2.56735	5.8134e-07	0.00030777	BCL_comp545_seq2_gene_268004	Transcription factor GRAS	LG3_3_comp11492_seq0_gene_208274	Transcription factor GRAS
Unigene_24357	-2.54683	1.3824e-06	0.000481612	BC3_2_comp10011_seq0_gene_42138	Glycosyl transferase, family 17	LG3_3_3_comp5013_seq0_gene_170834	Glycosyl transferase, family 17
Unigene_2742	-2.54079	1.95495e-05	0.0022149	BCH_2_comp10052_seq0_gene_226896	AP2/ERF domain	LG3_3_2_comp7947_seq0_gene_134555	AP2/ERF domain
Unigene_21329	-2.51432	3.77208e-07	0.000250314	BC3_2_comp4651_seq0_gene_36161	0	LG3_1_comp5609_seq0_gene_16067	0
Unigene_27235	-2.43903	3.64199e-08	6.31927e-05	BC3_3_1_comp11542_seq0_gene_67236	Protein kinase-like domain superfamily	LG3_3_3_comp2695_seq0_gene_166615	Protein kinase domain
Unigene_6367	-2.4052	3.55336e-06	0.000785998	BCH_1_comp12951_seq0_gene_199990	Endonuclease/exonuclease/phosphatase superfamily	LGH_3_comp15934_seq0_gene_291603	Endonuclease/exonuclease/phosphatase superfamily
Unigene_7386	-2.37347	0.00051226	0.016679	BC3_3_comp5809_seq1_gene_159130	#N/A	LG3_2_comp19387_seq0_gene_74761	#N/A
Unigene_15665	-2.35374	0.000943681	0.0240634	BCH_2_comp12435_seq2_gene_229816	Glycoside hydrolase, chitinase active site	LGH_1_comp3836_seq1_gene_224131	Glycoside hydrolase superfamily
Unigene_21066	-2.30718	0.000188656	0.00870537	BCL_comp10849_seq0_gene_296476	Kinesin motor domain	LG3_1_comp851_seq1_gene_3628	Kinesin motor domain
Unigene_17068	-2.29076	7.3413e-07	0.000352775	BC3_3_3_comp5398_seq0_gene_113881	0	LG3_1_comp5609_seq0_gene_16067	0
Unigene_5684	-2.2876	3.99816e-09	1.5919e-05	BC3_2_comp2378_seq1_gene_32060	VQ	LG3_3_2_comp932_seq0_gene_118210	VQ
Unigene_12950	-2.28029	8.62986e-05	0.0054568	BCL_comp2480_seq1_gene_275928	0	LG3_3_3_comp6112_seq1_gene_172444	WRKY domain superfamily
Unigene_27135	-2.24951	8.96789e-06	0.00130861	BCH_2_comp682_seq0_gene_207949	0	LG3_1_comp5609_seq0_gene_16067	0
Unigene_1318	-2.24199	1.50269e-05	0.00179795	BCL_comp31060_seq0_gene_313007	0	LG3_1_comp17894_seq0_gene_31839	Calcium uniporter protein, C-terminal
Unigene_6512	-2.23282	0.000498081	0.0164674	BCH_1_comp6695_seq2_gene_195125	Zinc finger, BED-type	LG3_3_2_comp8339_seq2_gene_135278	HAT, C-terminal dimerisation domain
Unigene_13931	-2.22886	0.000176862	0.00829013	BCH_2_comp5868_seq1_gene_220171	0	LG3_3_3_comp6112_seq1_gene_172444	WRKY domain superfamily
Unigene_19701	-2.21453	0.000320575	0.012375	BC3_3_1_comp14690_seq0_gene_69100	RmlC-like cupin domain superfamily	LG3_1_comp32887_seq0_gene_36908	RmlC-like jelly roll fold
Unigene_10004	-2.21131	0.00052108	0.0168285	BCL_comp3276_seq1_gene_278451	GRAM domain	LG3_2_comp18171_seq0_gene_73950	GRAM domain
Unigene_16580	-2.20933	0.000651641	0.0190576	BCL_comp9520_seq1_gene_293961	0	LGL_comp7352_seq0_gene_321332	0
Unigene_956	-2.18306	5.27193e-06	0.00103472	BCL_comp7164_seq0_gene_288956	0	LGL_comp4255_seq1_gene_316224	Transcription factor GRAS
Unigene_14176	-2.15678	0.000593792	0.0183071	BCH_3_comp1343_seq2_gene_245267	PB1 domain	LGH_1_comp2518_seq2_gene_221972	0
Unigene_8935	-2.14452	6.50502e-07	0.000335743	BC3_2_comp39_seq0_gene_24960	AP2/ERF domain	LGL_comp886_seq2_gene_306886	DNA-binding domain superfamily
Unigene_3890	-2.14054	5.52021e-05	0.00411972	BCL_comp21015_seq3_gene_308349	0	LG3_2_comp31456_seq1_gene_79107	Protein kinase-like domain superfamily
Unigene_13982	-2.12925	9.92359e-07	0.000419061	BCH_2_comp5102_seq0_gene_218671	0	LG3_3_2_comp296_seq4_gene_115706	0
Unigene_23632	-2.1239	9.07359e-05	0.00560935	BCH_2_comp19965_seq0_gene_235454	0	LG3_3_2_comp6891_seq0_gene_132576	0
Unigene_11615	-2.11856	0.000122695	0.00673154	BC3_3_comp6700_seq1_gene_160896	#N/A	LG3_2_comp12571_seq0_gene_68850	#N/A
Unigene_6847	-2.08185	2.04974e-05	0.00224922	BC3_3_3_comp10665_seq3_gene_122875	NB-ARC	LG3_3_1_comp10536_seq2_gene_103432	0
Unigene_4553	-2.08111	0.000114322	0.00643693	BCL_comp972_seq1_gene_269989	Ribonuclease H-like superfamily	LGH_2_comp6163_seq0_gene_251248	Ribonuclease CAF1
Unigene_19473	-2.06542	3.79344e-05	0.00323155	BC3_3_comp14158_seq2_gene_170950	0	LG3_3_2_comp10240_seq1_gene_138284	Calcium uniporter protein, C-terminal
Unigene_20354	-2.0534	1.18238e-05	0.00156925	BCL_comp3502_seq0_gene_279200	0	LG3_3_2_comp11652_seq0_gene_140223	0
Unigene_20096	-2.04668	1.98974e-06	0.000598705	BC3_3_2_comp8792_seq1_gene_90203	F-box-like domain superfamily	LG3_3_comp39_seq1_gene_189133	F-box-like domain superfamily
Unigene_17906	-2.04028	1.50152e-05	0.00179795	BCH_3_comp3541_seq0_gene_249611	WRKY domain	LG3_1_comp4115_seq2_gene_12806	WRKY domain superfamily
Unigene_25378	-2.03968	0.000415602	0.0146999	BC3_3_comp12801_seq0_gene_169656	Chloramphenicol acetyltransferase-like domain superfamily	LG3_3_comp12778_seq1_gene_209122	0
Unigene_21131	-2.01873	2.24946e-05	0.00238383	BC3_3_3_comp4882_seq0_gene_112766	0	LGH_1_comp3807_seq1_gene_224087	0
Unigene_16271	-2.01359	0.000499626	0.0164983	BCH_3_comp15256_seq2_gene_260341	0	LG3_3_2_comp19880_seq2_gene_148092	0
Unigene_5160	-1.98518	1.72828e-05	0.0020115	BC3_3_2_comp9894_seq1_gene_91150	FAD/NAD(P)-binding domain superfamily	LG3_3_2_comp9600_seq1_gene_137296	0
Unigene_24031	-1.97499	6.31459e-06	0.00112817	BCH_1_comp16618_seq1_gene_201506	Retrotransposon gag domain	LG3_3_1_comp18519_seq0_gene_108578	0
Unigene_20758	-1.96813	6.27663e-05	0.00442875	BCH_1_comp3798_seq3_gene_191409	Ankyrin repeat-containing domain superfamily	LGL_comp10922_seq4_gene_325619	Ankyrin repeat-containing domain
Unigene_1121	-1.95931	0.000776665	0.0213619	BCH_1_comp14103_seq0_gene_200501	FAD/NAD(P)-binding domain superfamily	LG3_3_1_comp6289_seq1_gene_98264	EF-hand domain
Unigene_4945	-1.95698	0.000527461	0.0169756	BCH_2_comp17464_seq3_gene_234021	0	LG3_3_3_comp8911_seq0_gene_176035	UDP-glucuronosyl/UDP-glucosyltransferase
Unigene_14277	-1.95488	0.000548928	0.0174052	BCH_2_comp18216_seq1_gene_234535	Methyltransferase type 11	LG3_1_comp11847_seq1_gene_26259	0
Unigene_15301	-1.93956	9.14982e-05	0.00563792	BCL_comp3423_seq0_gene_278943	0	LG3_2_comp3993_seq1_gene_53799	Ribose-phosphate pyrophosphokinase
Unigene_23334	-1.93171	0.000162437	0.00788116	BC3_3_2_comp11271_seq1_gene_92167	0	LG3_3_2_comp11890_seq2_gene_140528	0
Unigene_18317	-1.92823	1.07581e-05	0.00147704	BC3_3_1_comp3233_seq0_gene_58171	0	LG3_3_1_comp1680_seq1_gene_89615	0
Unigene_4226	-1.9211	6.72973e-05	0.00464268	BC3_3_2_comp14069_seq0_gene_93846	AP2/ERF domain	LG3_3_1_comp12299_seq1_gene_104930	AP2/ERF domain
Unigene_25324	-1.91812	3.91997e-05	0.00329077	BCL_comp14945_seq1_gene_302883	AN1-like Zinc finger	LG3_3_comp4167_seq2_gene_199905	AN1-like Zinc finger
Unigene_5517	-1.90914	0.000169845	0.00811966	BCL_comp19990_seq0_gene_307631	0	LGL_comp7952_seq0_gene_322124	0
Unigene_13348	-1.90693	0.000357342	0.0133326	BCH_2_comp17091_seq1_gene_233770	Leucine-rich repeat	LG3_1_comp13906_seq3_gene_28640	0
Unigene_18852	-1.90061	0.000206236	0.00921152	BCL_comp553_seq1_gene_268028	0	LGL_comp276_seq3_gene_304046	WRKY domain
Unigene_26960	-1.89582	0.000136925	0.00716562	BCL_comp322_seq1_gene_266756	AP2/ERF domain	LG3_1_comp10466_seq0_gene_24431	AP2/ERF domain
Unigene_4280	-1.89121	5.34234e-06	0.00103472	BC3_3_2_comp12625_seq0_gene_93011	PPPDE putative peptidase domain	LG3_1_comp11985_seq1_gene_26447	0
Unigene_3725	-1.87731	0.000169232	0.0081077	BC3_3_1_comp12596_seq0_gene_67911	P-loop containing nucleoside triphosphate hydrolase	LG3_3_1_comp10536_seq2_gene_103432	0
Unigene_8056	-1.87673	1.77751e-05	0.00205564	BCH_1_comp8277_seq2_gene_196716	P-loop containing nucleoside triphosphate hydrolase	LGH_3_comp4073_seq8_gene_274132	Leucine-rich repeat domain superfamily
Unigene_17757	-1.86228	0.000611898	0.0185932	BCL_comp25701_seq1_gene_311002	0	LGL_comp24803_seq0_gene_333685	F-box associated interaction domain
Unigene_27166	-1.84523	0.000509086	0.0166105	BCL_comp11462_seq1_gene_297599	DNA-binding pseudobarrel domain superfamily	LG3_2_comp13755_seq1_gene_70211	DNA-binding pseudobarrel domain superfamily
Unigene_11112	-1.82803	0.000103397	0.00606533	BCL_comp35966_seq1_gene_314207	SLC26A/SulP transporter	LGL_comp3894_seq0_gene_315468	STAS domain
Unigene_24380	-1.81163	0.000201583	0.00906181	BCH_2_comp6268_seq5_gene_220823	Aspartic peptidase domain superfamily	LG3_1_comp1119_seq0_gene_4463	Aspartic peptidase A1 family
Unigene_1828	-1.80011	0.000151442	0.00757013	BCH_3_comp3157_seq3_gene_248993	Leucine-rich repeat domain superfamily	LG3_3_2_comp2210_seq17_gene_121982	Leucine-rich repeat domain superfamily
Unigene_13022	-1.78807	0.000698412	0.0200262	BCH_3_comp14646_seq1_gene_260051	0	LG3_3_comp7544_seq2_gene_204772	0
Unigene_5436	-1.78308	3.63913e-05	0.0031795	BCL_comp13566_seq0_gene_300960	Domain of unknown function DUF641, plant	LGL_comp10639_seq1_gene_325315	Domain of unknown function DUF641, plant
Unigene_22130	-1.77958	0.000159368	0.00780624	BCH_3_comp1165_seq1_gene_244884	0	LG3_3_2_comp6891_seq1_gene_132578	0
Unigene_17094	-1.77691	0.000565808	0.0177987	BCL_comp1009_seq3_gene_270172	UDP-glucuronosyl/UDP-glucosyltransferase	LG3_2_comp15589_seq0_gene_71952	UDP-glucuronosyl/UDP-glucosyltransferase
Unigene_24988	-1.77656	0.000882266	0.0229381	BCL_comp24504_seq1_gene_310409	0	LGL_comp26277_seq0_gene_334090	0
Unigene_2778	-1.77262	8.1134e-06	0.00124246	BCH_1_comp484_seq2_gene_184427	0	LG3_2_comp1981_seq0_gene_48141	0
Unigene_23107	-1.76965	5.59865e-06	0.00105533	BCH_3_comp4255_seq1_gene_250637	0	LGH_3_comp7715_seq0_gene_281188	0
Unigene_6664	-1.76345	0.000130783	0.00703677	BCH_3_comp9665_seq0_gene_256838	F-box domain	LG3_1_comp4507_seq0_gene_13611	F-box-like domain superfamily
Unigene_7263	-1.73305	5.1242e-06	0.00102746	BC3_3_2_comp2049_seq1_gene_80970	VQ	LG3_3_2_comp932_seq0_gene_118210	VQ
Unigene_18781	-1.72295	2.34573e-05	0.0024214	BCH_1_comp6767_seq1_gene_195203	Armadillo	LGH_3_comp9439_seq0_gene_283895	0
Unigene_25159	-1.70939	2.99903e-07	0.000238817	BCH_1_comp4528_seq0_gene_192486	0	LG3_2_comp6204_seq0_gene_58793	HAD superfamily
Unigene_3088	-1.69207	4.34823e-05	0.00349249	BC3_1_comp8152_seq2_gene_14308	PPM-type phosphatase domain	LG3_3_2_comp14964_seq1_gene_144260	PPM-type phosphatase domain
Unigene_14613	-1.69072	0.000390914	0.0141864	BCH_3_comp3531_seq1_gene_249595	0	LG3_3_2_comp4412_seq6_gene_127590	0
Unigene_5305	-1.66986	0.00015156	0.00757013	BC3_1_comp10677_seq1_gene_16414	AP2/ERF domain superfamily	LG3_3_1_comp12299_seq1_gene_104930	AP2/ERF domain
Unigene_11264	-1.64633	0.000370248	0.0136497	BC3_3_comp2036_seq0_gene_150049	AUX/IAA domain	LGL_comp2182_seq0_gene_311164	AUX/IAA domain
Unigene_23753	-1.62401	0.000734766	0.020623	BCH_2_comp11811_seq1_gene_229141	PB1 domain	LG3_3_3_comp12345_seq1_gene_179299	0
Unigene_3447	-1.62045	0.000318139	0.0123651	BCH_2_comp6383_seq1_gene_221034	Flavin monooxygenase-like	LG3_3_2_comp9600_seq1_gene_137296	0
Unigene_16077	-1.6095	0.0001037	0.00606533	BCH_2_comp5102_seq3_gene_218673	Leucine-rich repeat domain superfamily	LG3_3_2_comp296_seq4_gene_115706	0
Unigene_16680	-1.59793	4.7847e-05	0.00369003	BCH_2_comp16984_seq0_gene_233684	Serine/threonine-protein kinase, active site	LG3_1_comp16068_seq2_gene_30512	0
Unigene_13255	-1.59715	0.000416139	0.0146999	BCH_1_comp3339_seq1_gene_190686	0	LG3_2_comp10433_seq1_gene_65983	0
Unigene_21916	-1.59388	1.51887e-06	0.000503957	BCL_comp19343_seq0_gene_307098	Heat shock protein 70kD, peptide-binding domain superfamily	LG3_3_1_comp10902_seq2_gene_103778	0
Unigene_3216	-1.58907	9.34365e-05	0.0057109	BC3_3_comp8974_seq1_gene_164650	Armadillo	LG3_3_1_comp795_seq1_gene_86948	Zinc finger, RING/FYVE/PHD-type
Unigene_4148	-1.58306	2.92256e-06	0.000720838	BCH_2_comp9234_seq4_gene_225772	ABC transporter-like	LGH_3_comp8471_seq0_gene_282387	0
Unigene_13760	-1.58109	0.000240144	0.0102028	BC3_3_3_comp23941_seq0_gene_134242	Myb domain, plants	LG3_1_comp18720_seq0_gene_32336	Myb domain
Unigene_24820	-1.57025	4.63514e-05	0.0036222	BC3_1_comp7179_seq1_gene_13295	Harbinger transposase-derived nuclease domain	LGL_comp3383_seq0_gene_314274	0
Unigene_24399	-1.56619	0.000194381	0.00888131	BCL_comp5806_seq5_gene_285647	Leucine-rich repeat domain superfamily	LGH_1_comp12945_seq0_gene_233261	Leucine-rich repeat
Unigene_4747	-1.55834	1.98535e-05	0.00224023	BCH_2_comp6238_seq2_gene_220766	AN1-like Zinc finger	LG3_3_comp4167_seq2_gene_199905	AN1-like Zinc finger
Unigene_1167	-1.54803	7.14963e-05	0.004884	BCL_comp3142_seq4_gene_278112	0	LGL_comp1922_seq0_gene_310392	Actin-crosslinking
Unigene_14023	-1.54571	8.18123e-05	0.00531513	BC3_1_comp11196_seq0_gene_16775	Armadillo	LG3_3_comp6784_seq1_gene_203805	Armadillo
Unigene_6820	-1.50859	0.000624817	0.0186711	BCH_2_comp1053_seq1_gene_209059	Zinc finger C2H2-type	LG3_3_1_comp5868_seq0_gene_97633	0
Unigene_16613	-1.50628	0.00062066	0.0186606	BCL_comp3289_seq7_gene_278490	Membrane transport protein	LG3_3_1_comp10772_seq0_gene_103632	0
Unigene_7650	-1.50104	0.000489602	0.0162799	BC3_3_3_comp704_seq4_gene_102088	VQ	LG3_3_comp2751_seq2_gene_197281	VQ
Unigene_23980	-1.49981	0.000401293	0.0143574	BCL_comp4753_seq0_gene_282848	Winged helix-like DNA-binding domain superfamily	LGH_3_comp4755_seq2_gene_275482	Winged helix-like DNA-binding domain superfamily
Unigene_12566	-1.49799	0.000840325	0.0222208	BC3_3_comp23961_seq1_gene_176506	0	LGL_comp16592_seq0_gene_330080	Formin, FH2 domain
Unigene_8725	-1.49621	2.37567e-06	0.00066881	BCL_comp2839_seq1_gene_276994	Ribulose-phosphate binding barrel	LG3_2_comp10384_seq1_gene_65927	Ribulose-phosphate binding barrel
Unigene_11927	-1.49281	0.000612412	0.0185932	BC3_1_comp1201_seq0_gene_3742	0	LG3_3_1_comp2510_seq4_gene_91613	Leucine-rich repeat domain superfamily
Unigene_17746	-1.48068	0.000347796	0.0130826	BCL_comp17279_seq1_gene_305430	Leucine-rich repeat domain superfamily	LG3_1_comp11805_seq2_gene_26199	Leucine-rich repeat domain superfamily
Unigene_19925	-1.47284	0.000274107	0.0112018	BCH_3_comp8419_seq2_gene_255804	PB1 domain	LG3_3_2_comp9025_seq0_gene_136444	PB1 domain
Unigene_12637	-1.46811	0.000226357	0.00981152	BCH_2_comp4950_seq1_gene_218404	0	LG3_3_2_comp4189_seq1_gene_127053	P-loop containing nucleoside triphosphate hydrolase
Unigene_1599	-1.45409	8.17615e-05	0.00531513	BC3_3_3_comp12943_seq0_gene_126188	Glycolipid transfer protein superfamily	LG3_3_3_comp7747_seq0_gene_174582	Glycolipid transfer protein superfamily
Unigene_22141	-1.43399	3.78138e-05	0.00323155	BCH_1_comp11525_seq0_gene_199099	Myb domain, plants	LGL_comp4921_seq1_gene_317456	SANT/Myb domain
Unigene_17457	-1.43296	0.000102756	0.00606533	BCL_comp18544_seq0_gene_306521	0	LG3_3_comp20988_seq0_gene_212380	0
Unigene_2000	-1.43003	9.70672e-05	0.00585576	BCH_1_comp144_seq1_gene_183111	0	LG3_3_1_comp5868_seq0_gene_97633	0
Unigene_24104	-1.42072	0.000978257	0.0246074	BC3_3_2_comp8262_seq0_gene_89758	#N/A	LGH_1_comp5449_seq2_gene_226372	#N/A
Unigene_9117	-1.42047	0.00014822	0.00752467	BCL_comp2855_seq1_gene_277058	HSP20-like chaperone	LGL_comp2735_seq0_gene_312667	HSP20-like chaperone
Unigene_19862	-1.40835	0.000116201	0.00649025	BCH_3_comp18713_seq1_gene_261601	Leucine-rich repeat domain superfamily	LG3_3_2_comp2210_seq5_gene_121970	Leucine-rich repeat domain superfamily
Unigene_14487	-1.40633	0.000838469	0.0221927	BC3_1_comp8101_seq1_gene_14260	0	LG3_3_1_comp5063_seq1_gene_96405	Leucine-rich repeat domain superfamily
Unigene_17307	-1.40589	0.000171804	0.00815337	BC3_1_comp29644_seq0_gene_22359	RNA recognition motif domain	LG3_3_2_comp9190_seq0_gene_136707	RNA recognition motif domain
Unigene_6746	-1.39057	0.000119803	0.00663817	BC3_1_comp11731_seq0_gene_17145	0	LG3_2_comp15635_seq0_gene_71996	Protein of unknown function DUF677
Unigene_2515	-1.38863	0.000508986	0.0166105	BCH_2_comp16984_seq1_gene_233686	Protein kinase domain	LG3_1_comp16068_seq2_gene_30512	0
Unigene_9079	-1.36959	2.27281e-05	0.00239039	BCH_1_comp3874_seq1_gene_191515	0	LGH_3_comp3104_seq0_gene_271937	Small GTP-binding protein domain
Unigene_13398	-1.36929	0.000117759	0.00655103	BC3_3_comp4370_seq0_gene_156052	SANT/Myb domain	LG3_3_1_comp14850_seq0_gene_106724	0
Unigene_24286	-1.36309	6.7905e-07	0.000344106	BC3_3_3_comp57_seq3_gene_99701	Small GTP-binding protein domain	LGH_3_comp130_seq3_gene_263065	0
Unigene_25125	-1.36257	1.19972e-06	0.000451855	BCH_3_comp89_seq0_gene_241512	0	LG3_2_comp115_seq1_gene_41586	Thioredoxin, conserved site
Unigene_9243	-1.34869	0.000530115	0.0170105	BC3_3_3_comp10111_seq0_gene_122064	Exostosin-like	LG3_2_comp11411_seq1_gene_67443	Exostosin-like
Unigene_23485	-1.34469	0.000421823	0.0148068	BCL_comp3960_seq11_gene_280548	0	LG3_3_2_comp6165_seq1_gene_131105	Protein kinase domain
Unigene_2603	-1.34288	0.000765498	0.0211659	BC3_1_comp2558_seq0_gene_6738	0	LG3_3_3_comp9127_seq2_gene_176294	0
Unigene_12208	-1.32613	0.000695786	0.0199714	BCL_comp3960_seq1_gene_280532	Protein kinase-like domain superfamily	LG3_3_2_comp6165_seq2_gene_131106	Protein kinase domain
Unigene_26489	-1.32034	2.21795e-05	0.00237756	BCH_2_comp26018_seq0_gene_237348	Protein kinase-like domain superfamily	LGL_comp6998_seq0_gene_320782	Protein kinase-like domain superfamily
Unigene_24594	-1.3178	0.00031943	0.0123651	BC3_3_3_comp8258_seq0_gene_119215	0	LGH_1_comp3556_seq1_gene_223684	0
Unigene_22834	-1.30676	0.000124943	0.00677546	BC3_3_1_comp7032_seq0_gene_63311	Zf-FLZ domain	LG3_1_comp4265_seq3_gene_13141	Zf-FLZ domain
Unigene_25177	-1.2935	0.000628884	0.0187028	BCL_comp10108_seq4_gene_295093	Myb domain, plants	LGL_comp404_seq2_gene_304768	Myb domain, plants
Unigene_5408	-1.29344	4.76087e-06	0.000975664	BCL_comp784_seq1_gene_269060	0	LG3_3_1_comp12365_seq0_gene_104979	0
Unigene_12631	-1.28515	6.41876e-06	0.00113226	BCH_2_comp7886_seq0_gene_223560	Glycosyltransferase family 92	LG3_1_comp10246_seq0_gene_24096	Glycosyltransferase family 92
Unigene_8892	-1.28156	2.80934e-07	0.000230291	BC3_2_comp711_seq0_gene_27881	Ubiquitin-conjugating enzyme, active site	LG3_1_comp1304_seq0_gene_5102	0
Unigene_27387	-1.25874	0.000616874	0.0186108	BCH_2_comp28449_seq1_gene_237811	0	LG3_3_1_comp10902_seq2_gene_103778	0
Unigene_25414	-1.2552	2.74725e-05	0.00264324	BC3_3_comp2967_seq0_gene_152705	0	LGH_1_comp2163_seq0_gene_221361	0
Unigene_427	-1.24981	0.000453087	0.0155796	BCL_comp3960_seq2_gene_280533	Malectin domain	LG3_3_2_comp6165_seq1_gene_131105	Protein kinase domain
Unigene_25396	-1.24425	0.00010729	0.00610262	BC3_3_comp10474_seq1_gene_166770	0	LG3_3_comp9981_seq0_gene_207120	0
Unigene_2647	-1.23485	0.000534619	0.017108	BCL_comp2449_seq1_gene_275821	Zinc finger C2H2-type	LG3_3_1_comp5868_seq0_gene_97633	0
Unigene_4209	-1.22227	0.000176408	0.00829013	BCH_2_comp4130_seq2_gene_216630	Leucine-rich repeat domain superfamily	LG3_3_2_comp2210_seq7_gene_121972	0
Unigene_16710	-1.20939	7.24661e-05	0.00492611	BC3_2_comp13181_seq0_gene_44156	0	LG3_2_comp10086_seq0_gene_65482	S-adenosyl-L-homocysteine hydrolase, NAD binding domain
Unigene_1717	-1.20852	0.000638766	0.0188392	BCH_2_comp16012_seq1_gene_233004	Protein of unknown function DUF868, plant	LG3_3_comp11795_seq1_gene_208476	Protein of unknown function DUF868, plant
Unigene_15309	-1.20496	0.000567647	0.0178364	BC3_3_2_comp9325_seq0_gene_90728	0	LG3_3_2_comp12012_seq1_gene_140705	#N/A
Unigene_4299	-1.18797	0.000752577	0.0209332	BC3_3_3_comp10944_seq1_gene_123261	Major facilitator superfamily domain	LG3_3_2_comp8788_seq0_gene_136033	0
Unigene_20598	-1.18477	0.000276075	0.0112328	BC3_3_comp1193_seq3_gene_147319	0	LG3_3_3_comp11881_seq0_gene_178932	0
Unigene_18021	-1.18296	0.000397041	0.0142971	BC3_1_comp890_seq1_gene_2991	Protein kinase-like domain superfamily	LG3_2_comp2984_seq1_gene_51160	0
Unigene_21771	-1.16831	0.000209733	0.00927851	BCL_comp2377_seq2_gene_275594	Aspartic peptidase A1 family	LG3_3_2_comp1397_seq0_gene_119716	Aspartic peptidase A1 family
Unigene_11261	-1.16751	4.90686e-06	0.000998242	BC3_2_comp5069_seq1_gene_36759	0	LGH_1_comp7638_seq0_gene_228964	0
Unigene_12749	-1.16125	8.94838e-05	0.00559193	BC3_3_1_comp8768_seq1_gene_64989	Sodium/calcium exchanger membrane region	LGH_1_comp9228_seq0_gene_230542	Sodium/calcium exchanger membrane region
Unigene_12463	-1.1606	0.000395901	0.0142745	BCH_2_comp15245_seq0_gene_232436	Bax inhibitor 1-related	LG3_3_1_comp12197_seq0_gene_104839	Bax inhibitor 1-related
Unigene_21911	-1.1551	8.59258e-05	0.0054568	BC3_2_comp9300_seq0_gene_41532	Ankyrin repeat	LG3_3_1_comp1301_seq0_gene_88544	BTB/POZ domain
Unigene_27790	-1.15456	0.000212507	0.00935669	BC3_3_comp718_seq0_gene_145808	Lipase, GDXG, putative serine active site	LG3_2_comp1429_seq1_gene_46436	Alpha/Beta hydrolase fold
Unigene_25660	-1.1461	3.0925e-05	0.00284311	BCH_2_comp9303_seq2_gene_225869	DNA-binding pseudobarrel domain superfamily	LG3_3_2_comp11278_seq4_gene_139717	DNA-binding pseudobarrel domain superfamily
Unigene_8298	-1.1434	0.000635764	0.0188193	BCL_comp1131_seq4_gene_270634	0	LGH_1_comp8816_seq0_gene_230195	0
Unigene_26175	-1.13649	0.000191462	0.00877668	BCH_2_comp1965_seq1_gene_211479	#N/A	LGH_3_comp2090_seq1_gene_269292	#N/A
Unigene_22910	-1.13482	1.82714e-05	0.00208802	BCH_1_comp4753_seq0_gene_192795	NAC domain superfamily	LG3_3_3_comp3694_seq2_gene_168538	NAC domain superfamily
Unigene_21018	-1.1322	0.000122433	0.00673116	BC3_3_2_comp249_seq1_gene_76266	0	LGL_comp560_seq0_gene_305449	S-adenosylmethionine decarboxylase
Unigene_3669	-1.12626	4.3958e-06	0.000923207	BC3_1_comp2217_seq1_gene_6078	MATH/TRAF domain	LG3_3_1_comp4566_seq2_gene_95551	BTB/POZ domain
Unigene_2877	-1.11389	0.000295949	0.0118003	BCH_3_comp6594_seq0_gene_253696	Amino acid transporter, transmembrane domain	LG3_3_3_comp9522_seq3_gene_176777	Amino acid transporter, transmembrane domain
Unigene_20686	-1.11199	0.000266083	0.0109867	BC3_3_2_comp3538_seq0_gene_83768	0	LG3_1_comp5816_seq0_gene_16520	0
Unigene_10433	-1.10933	0.000306318	0.0120245	BC3_3_3_comp11000_seq0_gene_123327	0	LG3_3_3_comp11643_seq1_gene_178739	0
Unigene_18606	-1.10875	3.83317e-05	0.00324724	BCH_1_comp681_seq1_gene_184996	0	LG3_1_comp2410_seq2_gene_8482	AP2/ERF domain
Unigene_8159	-1.10842	0.000192544	0.00881182	BC3_3_2_comp6169_seq0_gene_87544	#N/A	LG3_3_3_comp7084_seq1_gene_173712	#N/A
Unigene_24897	-1.09718	0.000582992	0.0180723	BCH_3_comp8465_seq2_gene_255842	0	LGH_3_comp4073_seq8_gene_274132	Leucine-rich repeat domain superfamily
Unigene_5047	-1.09713	0.000150242	0.00756716	BC3_3_1_comp6582_seq1_gene_62810	Protein kinase domain	LG3_2_comp2984_seq0_gene_51159	0
Unigene_126	-1.0758	0.000264759	0.0109645	BC3_3_2_comp6169_seq1_gene_87545	#N/A	LG3_3_3_comp7084_seq1_gene_173712	#N/A
Unigene_22889	-1.06881	0.000833775	0.0221316	BC3_2_comp7279_seq0_gene_39501	0	LG3_1_comp6453_seq0_gene_17868	0
Unigene_26435	-1.06593	3.1947e-05	0.00287921	BCH_3_comp386_seq1_gene_242704	AP2/ERF domain	LG3_1_comp2410_seq2_gene_8482	AP2/ERF domain
Unigene_8266	-1.0631	0.000401964	0.014363	BC3_2_comp6320_seq2_gene_38333	Protein of unknown function DUF677	LG3_3_2_comp9633_seq3_gene_137344	0
Unigene_20766	-1.06222	0.000868586	0.0226458	BCH_3_comp7741_seq0_gene_255102	Kelch repeat type 1	LG3_3_2_comp6189_seq1_gene_131157	Kelch repeat type 1
Unigene_7804	-1.05865	0.000360178	0.0134026	BCH_2_comp1032_seq1_gene_209007	Rapid ALkalinization Factor	LGL_comp9774_seq0_gene_324381	Rapid ALkalinization Factor
Unigene_10216	-1.04	0.000901983	0.0232555	BC3_3_3_comp44159_seq0_gene_138504	0	LG3_3_1_comp11161_seq0_gene_104043	Zinc finger, RING-type
Unigene_8110	-1.03797	1.4943e-05	0.00179795	BC3_3_3_comp5600_seq1_gene_114323	FF domain superfamily	LG3_3_comp5774_seq1_gene_202454	0
Unigene_26347	-1.03742	4.80601e-05	0.00369003	BC3_3_3_comp7214_seq0_gene_117403	HAD hydrolase, subfamily IA	LG3_2_comp6204_seq0_gene_58793	HAD superfamily
Unigene_11125	-1.02046	2.67975e-05	0.00260784	BC3_2_comp1790_seq0_gene_30871	0	LG3_1_comp2410_seq2_gene_8482	AP2/ERF domain
Unigene_11433	-1.01097	5.8526e-07	0.00030777	BC3_3_comp1089_seq3_gene_146997	Diacylglycerol kinase, accessory domain	LGH_3_comp3138_seq2_gene_271999	Diacylglycerol kinase, accessory domain
