# Supplementary material for: De novo sequencing and analysis of the transcriptome of two highbush blueberry (Vaccinium corymbosum L.) cultivars ‘Bluecrop’ and ‘Legacy’ at harvest and following post-harvest storage
Source: PLoS One. 2021 Aug 2;16(8):e0255139. doi: 10.1371/journal.pone.0255139 (PMC8328333; doi:10.1371/journal.pone.0255139)
Supplement: S3 Table — (ZIP) [file pone.0255139.s003.zip › bc_blast.blastn]

# BLASTN 2.7.1+
# Query: BCH_2_comp3843_seq7_gene_216003
# Database: ../../transcriptome_genome_comparison/V_corymbosum_v1.0_transcripts.fasta
# Fields: query id, subject id, query length, subject length, alignment length, q. start, q. end, s. start, s. end, evalue, score, % identity, identical, mismatches, positives, gap opens, gaps, % positives
# 44 hits found
BCH_2_comp3843_seq7_gene_216003	maker-VaccDscaff14-augustus-gene-306.25-mRNA-1	3093	4020	2246	1	2236	363	2592	0.0	1315	86.376	1940	280	1940	21	26	86.38
BCH_2_comp3843_seq7_gene_216003	maker-VaccDscaff25-augustus-gene-355.27-mRNA-1	3093	3550	2245	1	2236	94	2323	0.0	1303	86.192	1935	286	1935	19	24	86.19
BCH_2_comp3843_seq7_gene_216003	maker-VaccDscaff3-snap-gene-48.40-mRNA-1	3093	3765	2245	1	2236	298	2527	0.0	1300	86.147	1934	287	1934	19	24	86.15
BCH_2_comp3843_seq7_gene_216003	maker-VaccDscaff2-snap-gene-358.37-mRNA-1	3093	3704	2247	1	2236	274	2503	0.0	1252	85.447	1920	299	1920	23	28	85.45
BCH_2_comp3843_seq7_gene_216003	snap_masked-VaccDscaff25-processed-gene-354.16-mRNA-1	3093	3143	1818	430	2243	306	2119	0.0	1034	85.699	1558	252	1558	4	8	85.70
BCH_2_comp3843_seq7_gene_216003	snap_masked-VaccDscaff25-processed-gene-354.16-mRNA-1	3093	3143	760	2305	3062	2166	2914	0.0	477	87.895	668	79	668	10	13	87.89
BCH_2_comp3843_seq7_gene_216003	maker-VaccDscaff38-augustus-gene-41.24-mRNA-1	3093	4982	1819	445	2243	1751	3561	0.0	959	84.497	1537	254	1537	21	28	84.50
BCH_2_comp3843_seq7_gene_216003	maker-VaccDscaff38-augustus-gene-41.24-mRNA-1	3093	4982	749	2295	3042	3605	4327	0.0	396	84.913	636	86	636	14	27	84.91
BCH_2_comp3843_seq7_gene_216003	augustus_masked-VaccDscaff25-processed-gene-354.8-mRNA-1	3093	3024	2189	44	2224	35	2208	0.0	950	81.316	1780	386	1780	19	23	81.32
BCH_2_comp3843_seq7_gene_216003	maker-VaccDscaff6-augustus-gene-376.18-mRNA-1	3093	2628	1818	445	2243	157	1967	0.0	944	84.213	1531	261	1531	20	26	84.21
BCH_2_comp3843_seq7_gene_216003	maker-VaccDscaff6-augustus-gene-376.18-mRNA-1	3093	2628	321	2723	3042	2280	2586	3.00e-88	178	85.981	276	30	276	10	15	85.98
BCH_2_comp3843_seq7_gene_216003	augustus_masked-VaccDscaff14-processed-gene-304.5-mRNA-1	3093	2817	1804	445	2243	229	2018	0.0	936	84.146	1518	267	1518	15	19	84.15
BCH_2_comp3843_seq7_gene_216003	augustus_masked-VaccDscaff14-processed-gene-304.5-mRNA-1	3093	2817	768	2296	3062	2056	2813	0.0	504	88.802	682	75	682	5	11	88.80
BCH_2_comp3843_seq7_gene_216003	augustus_masked-VaccDscaff25-processed-gene-353.6-mRNA-1	3093	2994	2187	47	2227	25	2194	0.0	885	80.338	1757	407	1757	16	23	80.34
BCH_2_comp3843_seq7_gene_216003	augustus_masked-VaccDscaff2-processed-gene-356.7-mRNA-1	3093	2994	2188	47	2227	25	2194	0.0	879	80.256	1756	407	1756	17	25	80.26
BCH_2_comp3843_seq7_gene_216003	augustus_masked-VaccDscaff3-processed-gene-50.1-mRNA-1	3093	3380	2188	47	2227	411	2580	0.0	876	80.210	1755	408	1755	18	25	80.21
BCH_2_comp3843_seq7_gene_216003	augustus_masked-VaccDscaff14-processed-gene-303.7-mRNA-1	3093	2994	2191	47	2227	25	2194	0.0	876	80.237	1758	402	1758	23	31	80.24
BCH_2_comp3843_seq7_gene_216003	augustus_masked-VaccDscaff2-processed-gene-356.10-mRNA-1	3093	2796	1446	461	1894	311	1744	0.0	831	86.100	1245	177	1245	23	24	86.10
BCH_2_comp3843_seq7_gene_216003	augustus_masked-VaccDscaff2-processed-gene-356.10-mRNA-1	3093	2796	766	2297	3062	2036	2792	0.0	545	90.601	694	63	694	1	9	90.60
BCH_2_comp3843_seq7_gene_216003	maker-VaccDscaff14-snap-gene-304.38-mRNA-1	3093	3870	2199	44	2227	524	2689	0.0	822	79.491	1748	403	1748	33	48	79.49
BCH_2_comp3843_seq7_gene_216003	maker-VaccDscaff14-snap-gene-304.38-mRNA-1	3093	3870	711	2304	3012	2751	3438	1.68e-135	263	79.606	566	120	566	15	25	79.61
BCH_2_comp3843_seq7_gene_216003	maker-VaccDscaff3-snap-gene-49.42-mRNA-1	3093	4323	2198	44	2227	794	2959	0.0	816	79.390	1745	407	1745	31	46	79.39
BCH_2_comp3843_seq7_gene_216003	maker-VaccDscaff3-snap-gene-49.42-mRNA-1	3093	4323	711	2304	3012	3021	3708	7.88e-129	251	79.044	562	124	562	15	25	79.04
BCH_2_comp3843_seq7_gene_216003	maker-VaccDscaff25-snap-gene-353.38-mRNA-1	3093	3618	2198	44	2227	125	2290	0.0	816	79.390	1745	407	1745	32	46	79.39
BCH_2_comp3843_seq7_gene_216003	maker-VaccDscaff25-snap-gene-353.38-mRNA-1	3093	3618	712	2304	3012	2352	3039	7.83e-134	260	79.494	566	119	566	17	27	79.49
BCH_2_comp3843_seq7_gene_216003	maker-VaccDscaff2-augustus-gene-357.31-mRNA-1	3093	4945	2111	128	2224	209	2307	0.0	766	78.967	1667	418	1667	20	26	78.97
BCH_2_comp3843_seq7_gene_216003	maker-VaccDscaff25-snap-gene-354.34-mRNA-1	3093	3143	1815	452	2243	385	2185	0.0	761	80.992	1470	308	1470	21	37	80.99
BCH_2_comp3843_seq7_gene_216003	maker-VaccDscaff25-snap-gene-354.34-mRNA-1	3093	3143	730	2296	3020	2250	2946	9.50e-178	339	83.014	606	86	606	15	38	83.01
BCH_2_comp3843_seq7_gene_216003	maker-VaccDscaff2-snap-gene-356.36-mRNA-1	3093	3299	1390	44	1421	125	1490	0.0	544	80.144	1114	240	1114	24	36	80.14
BCH_2_comp3843_seq7_gene_216003	maker-VaccDscaff2-snap-gene-356.36-mRNA-1	3093	3299	711	2304	3012	2136	2823	3.64e-132	257	79.325	564	122	564	15	25	79.32
BCH_2_comp3843_seq7_gene_216003	maker-VaccDscaff3-augustus-gene-49.37-mRNA-1	3093	3653	989	359	1344	841	1826	0.0	521	84.328	834	149	834	6	6	84.33
BCH_2_comp3843_seq7_gene_216003	maker-VaccDscaff3-augustus-gene-49.37-mRNA-1	3093	3653	915	1336	2243	1965	2857	0.0	411	82.186	752	134	752	15	29	82.19
BCH_2_comp3843_seq7_gene_216003	maker-VaccDscaff3-augustus-gene-49.37-mRNA-1	3093	3653	723	2296	3012	2895	3596	2.66e-173	331	82.573	597	99	597	13	27	82.57
BCH_2_comp3843_seq7_gene_216003	augustus_masked-VaccDscaff14-processed-gene-306.0-mRNA-1	3093	2958	1134	44	1166	146	1274	0.0	502	81.658	926	192	926	10	16	81.66
BCH_2_comp3843_seq7_gene_216003	augustus_masked-VaccDscaff14-processed-gene-306.0-mRNA-1	3093	2958	926	1305	2224	1287	2202	0.0	369	80.238	743	167	743	14	16	80.24
BCH_2_comp3843_seq7_gene_216003	augustus_masked-VaccDscaff2-processed-gene-357.7-mRNA-1	3093	1398	656	2409	3062	255	908	0.0	438	89.024	584	68	584	4	4	89.02
BCH_2_comp3843_seq7_gene_216003	maker-VaccDscaff14-augustus-gene-305.26-mRNA-1	3093	1536	645	365	1009	261	898	0.0	389	86.977	561	77	561	3	7	86.98
BCH_2_comp3843_seq7_gene_216003	maker-VaccDscaff14-augustus-gene-305.26-mRNA-1	3093	1536	261	1	261	1	261	1.07e-92	186	90.421	236	25	236	0	0	90.42
BCH_2_comp3843_seq7_gene_216003	augustus_masked-VaccDscaff2-processed-gene-357.11-mRNA-1	3093	1131	763	365	1124	381	1125	0.0	380	83.748	639	103	639	13	21	83.75
BCH_2_comp3843_seq7_gene_216003	augustus_masked-VaccDscaff2-processed-gene-357.11-mRNA-1	3093	1131	225	1	225	157	381	5.02e-86	174	92.444	208	17	208	0	0	92.44
BCH_2_comp3843_seq7_gene_216003	augustus_masked-VaccDscaff14-processed-gene-305.7-mRNA-1	3093	3549	822	1305	2121	1842	2658	0.0	364	81.630	671	141	671	10	10	81.63
BCH_2_comp3843_seq7_gene_216003	augustus_masked-VaccDscaff14-processed-gene-305.7-mRNA-1	3093	3549	650	261	910	1164	1813	0.0	362	85.231	554	96	554	0	0	85.23
BCH_2_comp3843_seq7_gene_216003	augustus_masked-VaccDscaff14-processed-gene-305.7-mRNA-1	3093	3549	208	2695	2902	937	1144	6.68e-65	136	88.462	184	24	184	0	0	88.46
BCH_2_comp3843_seq7_gene_216003	snap_masked-VaccDscaff6-processed-gene-376.10-mRNA-1	3093	912	175	1624	1797	498	324	2.42e-59	126	90.857	159	15	159	1	1	90.86
# BLASTN 2.7.1+
# Query: BCL_comp21552_seq1_gene_308723
# Database: ../../transcriptome_genome_comparison/V_corymbosum_v1.0_transcripts.fasta
# Fields: query id, subject id, query length, subject length, alignment length, q. start, q. end, s. start, s. end, evalue, score, % identity, identical, mismatches, positives, gap opens, gaps, % positives
# 5 hits found
BCL_comp21552_seq1_gene_308723	augustus_masked-VaccDscaff2-processed-gene-348.15-mRNA-1	801	945	729	73	801	1	729	0.0	711	99.177	723	6	723	0	0	99.18
BCL_comp21552_seq1_gene_308723	augustus_masked-VaccDscaff3-processed-gene-57.7-mRNA-1	801	945	729	73	801	1	729	0.0	681	97.805	713	16	713	0	0	97.81
BCL_comp21552_seq1_gene_308723	maker-VaccDscaff25-snap-gene-343.44-mRNA-1	801	1203	734	73	800	1	734	0.0	662	96.866	711	17	711	1	6	96.87
BCL_comp21552_seq1_gene_308723	augustus_masked-VaccDscaff2-processed-gene-344.14-mRNA-1	801	822	604	204	801	3	606	0.0	529	96.026	580	18	580	1	6	96.03
BCL_comp21552_seq1_gene_308723	snap_masked-VaccDscaff2-processed-gene-344.28-mRNA-1	801	318	123	679	801	317	195	1.32e-56	120	99.187	122	1	122	0	0	99.19
# BLASTN 2.7.1+
# Query: BCH_2_comp4239_seq0_gene_216881
# Database: ../../transcriptome_genome_comparison/V_corymbosum_v1.0_transcripts.fasta
# Fields: query id, subject id, query length, subject length, alignment length, q. start, q. end, s. start, s. end, evalue, score, % identity, identical, mismatches, positives, gap opens, gaps, % positives
# 14 hits found
BCH_2_comp4239_seq0_gene_216881	maker-VaccDscaff14-snap-gene-46.29-mRNA-1	3888	4261	3657	239	3888	354	4003	0.0	2615	90.566	3312	331	3312	9	14	90.57
BCH_2_comp4239_seq0_gene_216881	maker-VaccDscaff2-snap-gene-62.24-mRNA-1	3888	4214	3657	239	3888	322	3971	0.0	2603	90.457	3308	335	3308	9	14	90.46
BCH_2_comp4239_seq0_gene_216881	maker-VaccDscaff22-augustus-gene-179.20-mRNA-1	3888	4020	3303	574	3875	515	3816	0.0	2450	91.402	3019	282	3019	2	2	91.40
BCH_2_comp4239_seq0_gene_216881	maker-VaccDscaff22-augustus-gene-179.20-mRNA-1	3888	4020	368	111	478	154	521	0.0	347	98.098	361	7	361	0	0	98.10
BCH_2_comp4239_seq0_gene_216881	maker-VaccDscaff46-augustus-gene-59.29-mRNA-1	3888	4073	3303	574	3875	475	3776	0.0	2438	91.281	3015	286	3015	2	2	91.28
BCH_2_comp4239_seq0_gene_216881	maker-VaccDscaff46-augustus-gene-59.29-mRNA-1	3888	4073	368	111	478	114	481	0.0	347	98.098	361	7	361	0	0	98.10
BCH_2_comp4239_seq0_gene_216881	maker-VaccDscaff25-snap-gene-44.35-mRNA-1	3888	4376	3049	847	3888	1085	4126	0.0	2301	91.899	2802	233	2802	9	14	91.90
BCH_2_comp4239_seq0_gene_216881	maker-VaccDscaff25-snap-gene-44.35-mRNA-1	3888	4376	660	239	898	429	1088	1.20e-172	330	83.333	550	110	550	0	0	83.33
BCH_2_comp4239_seq0_gene_216881	maker-VaccDscaff43-augustus-gene-185.32-mRNA-1	3888	4470	3024	852	3875	1159	4182	0.0	2184	90.741	2744	280	2744	0	0	90.74
BCH_2_comp4239_seq0_gene_216881	maker-VaccDscaff43-augustus-gene-185.32-mRNA-1	3888	4470	543	111	653	217	759	0.0	513	98.158	533	10	533	0	0	98.16
BCH_2_comp4239_seq0_gene_216881	maker-VaccDscaff43-augustus-gene-185.32-mRNA-1	3888	4470	203	651	853	886	1088	2.22e-100	200	99.507	202	1	202	0	0	99.51
BCH_2_comp4239_seq0_gene_216881	maker-VaccDscaff35-snap-gene-232.29-mRNA-1	3888	3183	2867	619	3478	19	2878	0.0	2002	90.024	2581	272	2581	9	14	90.02
BCH_2_comp4239_seq0_gene_216881	maker-VaccDscaff3-augustus-gene-382.27-mRNA-1	3888	3566	1749	2140	3888	1551	3299	0.0	1674	98.571	1724	25	1724	0	0	98.57
BCH_2_comp4239_seq0_gene_216881	maker-VaccDscaff3-augustus-gene-382.27-mRNA-1	3888	3566	428	239	666	343	770	1.03e-103	206	82.710	354	74	354	0	0	82.71
# BLASTN 2.7.1+
# Query: BC3_3_3_comp8070_seq4_gene_118896
# Database: ../../transcriptome_genome_comparison/V_corymbosum_v1.0_transcripts.fasta
# Fields: query id, subject id, query length, subject length, alignment length, q. start, q. end, s. start, s. end, evalue, score, % identity, identical, mismatches, positives, gap opens, gaps, % positives
# 4 hits found
BC3_3_3_comp8070_seq4_gene_118896	maker-VaccDscaff30-augustus-gene-206.25-mRNA-1	354	1399	252	1	252	425	676	2.35e-130	252	100.000	252	0	252	0	0	100.00
BC3_3_3_comp8070_seq4_gene_118896	maker-VaccDscaff13-augustus-gene-165.28-mRNA-1	354	1746	252	1	252	547	798	5.08e-127	246	99.206	250	2	250	0	0	99.21
BC3_3_3_comp8070_seq4_gene_118896	maker-VaccDscaff42-snap-gene-94.27-mRNA-1	354	1465	247	1	247	356	602	1.42e-122	238	98.785	244	3	244	0	0	98.79
BC3_3_3_comp8070_seq4_gene_118896	maker-VaccDscaff32-augustus-gene-200.37-mRNA-1	354	1280	270	1	252	1	270	2.45e-100	198	92.222	249	3	249	1	18	92.22
# BLASTN 2.7.1+
# Query: BCL_comp38173_seq0_gene_314650
# Database: ../../transcriptome_genome_comparison/V_corymbosum_v1.0_transcripts.fasta
# Fields: query id, subject id, query length, subject length, alignment length, q. start, q. end, s. start, s. end, evalue, score, % identity, identical, mismatches, positives, gap opens, gaps, % positives
# 4 hits found
BCL_comp38173_seq0_gene_314650	maker-VaccDscaff38-augustus-gene-116.15-mRNA-1	444	4607	444	1	444	178	621	0.0	435	99.324	441	3	441	0	0	99.32
BCL_comp38173_seq0_gene_314650	augustus_masked-VaccDscaff39-processed-gene-125.0-mRNA-1	444	4487	444	1	444	69	512	0.0	432	99.099	440	4	440	0	0	99.10
BCL_comp38173_seq0_gene_314650	maker-VaccDscaff37-augustus-gene-197.29-mRNA-1	444	4180	444	1	444	1	444	0.0	432	99.099	440	4	440	0	0	99.10
BCL_comp38173_seq0_gene_314650	maker-VaccDscaff6-augustus-gene-302.25-mRNA-1	444	4462	444	1	444	10	453	0.0	426	98.649	438	6	438	0	0	98.65
# BLASTN 2.7.1+
# Query: BCH_2_comp4289_seq1_gene_216982
# Database: ../../transcriptome_genome_comparison/V_corymbosum_v1.0_transcripts.fasta
# Fields: query id, subject id, query length, subject length, alignment length, q. start, q. end, s. start, s. end, evalue, score, % identity, identical, mismatches, positives, gap opens, gaps, % positives
# 10 hits found
BCH_2_comp4289_seq1_gene_216982	maker-VaccDscaff1-augustus-gene-40.26-mRNA-1	1425	2388	1127	1	1127	285	1411	0.0	1106	99.379	1120	7	1120	0	0	99.38
BCH_2_comp4289_seq1_gene_216982	maker-VaccDscaff8-augustus-gene-381.20-mRNA-1	1425	2379	1127	1	1127	285	1411	0.0	1106	99.379	1120	7	1120	0	0	99.38
BCH_2_comp4289_seq1_gene_216982	maker-VaccDscaff10-augustus-gene-365.35-mRNA-1	1425	2356	1127	1	1127	262	1388	0.0	1100	99.201	1118	9	1118	0	0	99.20
BCH_2_comp4289_seq1_gene_216982	maker-VaccDscaff5-augustus-gene-46.24-mRNA-1	1425	2386	1127	1	1127	285	1411	0.0	1097	99.113	1117	10	1117	0	0	99.11
BCH_2_comp4289_seq1_gene_216982	maker-VaccDscaff4-augustus-gene-19.34-mRNA-1	1425	2161	1428	1	1425	319	1740	0.0	910	88.025	1257	162	1257	3	9	88.03
BCH_2_comp4289_seq1_gene_216982	maker-VaccDscaff4-augustus-gene-36.32-mRNA-1	1425	2281	1428	1	1425	317	1738	0.0	907	87.955	1256	163	1256	3	9	87.96
BCH_2_comp4289_seq1_gene_216982	maker-VaccDscaff138-augustus-gene-2.30-mRNA-1	1425	2164	1428	1	1425	319	1740	0.0	904	87.885	1255	164	1255	3	9	87.89
BCH_2_comp4289_seq1_gene_216982	maker-VaccDscaff9-augustus-gene-11.31-mRNA-1	1425	2174	1428	1	1425	319	1740	0.0	904	87.885	1255	164	1255	3	9	87.89
BCH_2_comp4289_seq1_gene_216982	snap_masked-VaccDscaff17-processed-gene-349.10-mRNA-1	1425	3555	217	123	339	31	246	1.07e-84	171	93.088	202	14	202	1	1	93.09
BCH_2_comp4289_seq1_gene_216982	maker-VaccDscaff27-augustus-gene-312.28-mRNA-1	1425	1796	214	126	339	472	684	1.07e-79	162	92.056	197	16	197	1	1	92.06
# BLASTN 2.7.1+
# Query: BCH_2_comp24689_seq2_gene_237049
# Database: ../../transcriptome_genome_comparison/V_corymbosum_v1.0_transcripts.fasta
# Fields: query id, subject id, query length, subject length, alignment length, q. start, q. end, s. start, s. end, evalue, score, % identity, identical, mismatches, positives, gap opens, gaps, % positives
# 3 hits found
BCH_2_comp24689_seq2_gene_237049	snap_masked-VaccDscaff24-processed-gene-141.31-mRNA-1	1053	1286	241	802	1042	115	355	2.10e-110	217	96.680	233	8	233	0	0	96.68
BCH_2_comp24689_seq2_gene_237049	snap_masked-VaccDscaff24-processed-gene-141.31-mRNA-1	1053	1286	111	241	351	1	111	1.79e-41	93	94.595	105	6	105	0	0	94.59
BCH_2_comp24689_seq2_gene_237049	snap_masked-VaccDscaff24-processed-gene-141.32-mRNA-1	1053	195	194	1	194	1	194	6.14e-76	155	93.299	181	13	181	0	0	93.30
# BLASTN 2.7.1+
# Query: BCL_comp9269_seq2_gene_293534
# Database: ../../transcriptome_genome_comparison/V_corymbosum_v1.0_transcripts.fasta
# Fields: query id, subject id, query length, subject length, alignment length, q. start, q. end, s. start, s. end, evalue, score, % identity, identical, mismatches, positives, gap opens, gaps, % positives
# 13 hits found
BCL_comp9269_seq2_gene_293534	maker-VaccDscaff36-augustus-gene-51.36-mRNA-1	3732	4515	3117	1	3117	271	3387	0.0	3084	99.647	3106	11	3106	0	0	99.65
BCL_comp9269_seq2_gene_293534	maker-VaccDscaff36-augustus-gene-51.36-mRNA-1	3732	4515	709	3024	3732	3529	4236	0.0	693	99.295	704	4	704	1	1	99.29
BCL_comp9269_seq2_gene_293534	maker-VaccDscaff36-augustus-gene-51.36-mRNA-1	3732	4515	85	3033	3117	3459	3543	3.97e-23	61	90.588	77	8	77	0	0	90.59
BCL_comp9269_seq2_gene_293534	maker-VaccDscaff9-snap-gene-358.40-mRNA-1	3732	4586	3117	1	3117	335	3451	0.0	3063	99.423	3099	18	3099	0	0	99.42
BCL_comp9269_seq2_gene_293534	maker-VaccDscaff9-snap-gene-358.40-mRNA-1	3732	4586	709	3024	3732	3590	4297	0.0	687	99.013	702	6	702	1	1	99.01
BCL_comp9269_seq2_gene_293534	maker-VaccDscaff35-augustus-gene-275.27-mRNA-1	3732	6817	1771	1	1771	337	2107	0.0	1771	100.000	1771	0	1771	0	0	100.00
BCL_comp9269_seq2_gene_293534	maker-VaccDscaff35-augustus-gene-275.27-mRNA-1	3732	6817	1347	1771	3117	2149	3495	0.0	1332	99.629	1342	5	1342	0	0	99.63
BCL_comp9269_seq2_gene_293534	maker-VaccDscaff35-augustus-gene-275.27-mRNA-1	3732	6817	705	3024	3728	3637	4340	0.0	689	99.291	700	4	700	1	1	99.29
BCL_comp9269_seq2_gene_293534	maker-VaccDscaff35-augustus-gene-275.27-mRNA-1	3732	6817	85	3033	3117	3567	3651	3.97e-23	61	90.588	77	8	77	0	0	90.59
BCL_comp9269_seq2_gene_293534	maker-VaccDscaff4-augustus-gene-378.32-mRNA-1	3732	4637	1771	1	1771	337	2107	0.0	1762	99.831	1768	3	1768	0	0	99.83
BCL_comp9269_seq2_gene_293534	maker-VaccDscaff4-augustus-gene-378.32-mRNA-1	3732	4637	1347	1771	3117	2149	3495	0.0	1332	99.629	1342	5	1342	0	0	99.63
BCL_comp9269_seq2_gene_293534	maker-VaccDscaff4-augustus-gene-378.32-mRNA-1	3732	4637	709	3024	3732	3637	4344	0.0	687	99.013	702	6	702	1	1	99.01
BCL_comp9269_seq2_gene_293534	maker-VaccDscaff4-augustus-gene-378.32-mRNA-1	3732	4637	85	3033	3117	3567	3651	3.97e-23	61	90.588	77	8	77	0	0	90.59
# BLASTN 2.7.1+
# Query: BCL_comp12467_seq0_gene_299294
# Database: ../../transcriptome_genome_comparison/V_corymbosum_v1.0_transcripts.fasta
# Fields: query id, subject id, query length, subject length, alignment length, q. start, q. end, s. start, s. end, evalue, score, % identity, identical, mismatches, positives, gap opens, gaps, % positives
# 6 hits found
BCL_comp12467_seq0_gene_299294	maker-VaccDscaff6-snap-gene-125.32-mRNA-1	1320	4891	1228	1	1228	738	1965	0.0	1228	100.000	1228	0	1228	0	0	100.00
BCL_comp12467_seq0_gene_299294	maker-VaccDscaff52-snap-gene-1.29-mRNA-1	1320	4918	1228	1	1228	801	2028	0.0	1225	99.919	1227	1	1227	0	0	99.92
BCL_comp12467_seq0_gene_299294	maker-VaccDscaff37-snap-gene-48.32-mRNA-1	1320	3553	1228	1	1228	542	1769	0.0	1192	99.023	1216	12	1216	0	0	99.02
BCL_comp12467_seq0_gene_299294	maker-VaccDscaff38-snap-gene-256.38-mRNA-1	1320	3716	1228	1	1228	705	1932	0.0	1189	98.941	1215	13	1215	0	0	98.94
BCL_comp12467_seq0_gene_299294	maker-VaccDscaff33-augustus-gene-129.32-mRNA-1	1320	835	248	704	951	320	567	3.40e-114	224	96.774	240	8	240	0	0	96.77
BCL_comp12467_seq0_gene_299294	maker-VaccDscaff33-augustus-gene-129.32-mRNA-1	1320	835	79	948	1026	693	771	2.99e-25	64	93.671	74	5	74	0	0	93.67
# BLASTN 2.7.1+
# Query: BC3_3_2_comp2664_seq1_gene_82214
# Database: ../../transcriptome_genome_comparison/V_corymbosum_v1.0_transcripts.fasta
# Fields: query id, subject id, query length, subject length, alignment length, q. start, q. end, s. start, s. end, evalue, score, % identity, identical, mismatches, positives, gap opens, gaps, % positives
# 5 hits found
BC3_3_2_comp2664_seq1_gene_82214	maker-VaccDscaff23-snap-gene-151.22-mRNA-1	408	1000	408	1	408	148	555	0.0	396	99.020	404	4	404	0	0	99.02
BC3_3_2_comp2664_seq1_gene_82214	maker-VaccDscaff12-snap-gene-258.18-mRNA-1	408	1075	408	1	408	145	552	0.0	393	98.775	403	5	403	0	0	98.77
BC3_3_2_comp2664_seq1_gene_82214	maker-VaccDscaff41-snap-gene-131.34-mRNA-1	408	603	339	1	339	259	597	1.19e-173	330	99.115	336	3	336	0	0	99.12
BC3_3_2_comp2664_seq1_gene_82214	maker-VaccDscaff40-augustus-gene-144.32-mRNA-1	408	963	215	194	408	352	566	1.02e-104	206	98.605	212	3	212	0	0	98.60
BC3_3_2_comp2664_seq1_gene_82214	maker-VaccDscaff40-augustus-gene-144.32-mRNA-1	408	963	145	1	145	123	267	8.34e-66	136	97.931	142	3	142	0	0	97.93
# BLASTN 2.7.1+
# Query: BC3_3_3_comp17992_seq0_gene_131050
# Database: ../../transcriptome_genome_comparison/V_corymbosum_v1.0_transcripts.fasta
# Fields: query id, subject id, query length, subject length, alignment length, q. start, q. end, s. start, s. end, evalue, score, % identity, identical, mismatches, positives, gap opens, gaps, % positives
# 4 hits found
BC3_3_3_comp17992_seq0_gene_131050	snap_masked-VaccDscaff37-processed-gene-26.24-mRNA-1	1929	330	233	1302	1534	330	106	3.97e-95	190	94.421	220	5	220	1	8	94.42
BC3_3_3_comp17992_seq0_gene_131050	snap_masked-VaccDscaff20-processed-gene-41.32-mRNA-1	1929	513	212	1302	1513	513	310	4.00e-90	181	95.755	203	1	203	1	8	95.75
BC3_3_3_comp17992_seq0_gene_131050	snap_masked-VaccDscaff18-processed-gene-315.16-mRNA-1	1929	180	180	1294	1473	180	1	6.69e-88	177	99.444	179	1	179	0	0	99.44
BC3_3_3_comp17992_seq0_gene_131050	snap_masked-VaccDscaff37-processed-gene-26.25-mRNA-1	1929	219	81	1152	1232	101	21	3.37e-31	75	97.531	79	2	79	0	0	97.53
# BLASTN 2.7.1+
# Query: BC3_3_1_comp6177_seq1_gene_62389
# Database: ../../transcriptome_genome_comparison/V_corymbosum_v1.0_transcripts.fasta
# Fields: query id, subject id, query length, subject length, alignment length, q. start, q. end, s. start, s. end, evalue, score, % identity, identical, mismatches, positives, gap opens, gaps, % positives
# 60 hits found
BC3_3_1_comp6177_seq1_gene_62389	maker-VaccDscaff18-augustus-gene-26.26-mRNA-1	2631	3688	2663	1	2631	632	3283	0.0	1852	90.124	2400	220	2400	19	43	90.12
BC3_3_1_comp6177_seq1_gene_62389	maker-VaccDscaff7-augustus-gene-38.15-mRNA-1	2631	3471	2664	1	2631	537	3188	0.0	1849	90.090	2400	219	2400	21	45	90.09
BC3_3_1_comp6177_seq1_gene_62389	maker-VaccDscaff16-augustus-gene-370.22-mRNA-1	2631	3632	2661	1	2631	564	3212	0.0	1824	89.778	2389	230	2389	20	42	89.78
BC3_3_1_comp6177_seq1_gene_62389	augustus_masked-VaccDscaff18-processed-gene-346.9-mRNA-1	2631	3152	2656	1	2631	166	2790	0.0	1731	88.742	2357	243	2357	28	56	88.74
BC3_3_1_comp6177_seq1_gene_62389	augustus_masked-VaccDscaff16-processed-gene-53.3-mRNA-1	2631	3364	2653	1	2631	398	3022	0.0	1704	88.391	2345	258	2345	27	50	88.39
BC3_3_1_comp6177_seq1_gene_62389	augustus_masked-VaccDscaff7-processed-gene-372.1-mRNA-1	2631	2625	2651	1	2631	1	2625	0.0	1698	88.306	2341	264	2341	24	46	88.31
BC3_3_1_comp6177_seq1_gene_62389	maker-VaccDscaff31-augustus-gene-307.29-mRNA-1	2631	2658	2669	1	2631	1	2658	0.0	1627	87.299	2330	290	2330	24	49	87.30
BC3_3_1_comp6177_seq1_gene_62389	augustus_masked-VaccDscaff31-processed-gene-306.1-mRNA-1	2631	2655	2668	1	2631	1	2655	0.0	1605	87.031	2322	296	2322	27	50	87.03
BC3_3_1_comp6177_seq1_gene_62389	maker-VaccDscaff18-augustus-gene-25.15-mRNA-1	2631	3462	2669	1	2631	470	3114	0.0	1582	86.812	2317	290	2317	27	62	86.81
BC3_3_1_comp6177_seq1_gene_62389	maker-VaccDscaff7-augustus-gene-40.36-mRNA-1	2631	2649	2668	1	2631	1	2649	0.0	1527	86.094	2297	315	2297	29	56	86.09
BC3_3_1_comp6177_seq1_gene_62389	maker-VaccDscaff31-augustus-gene-305.38-mRNA-1	2631	2649	2668	1	2631	1	2649	0.0	1521	86.019	2295	317	2295	29	56	86.02
BC3_3_1_comp6177_seq1_gene_62389	maker-VaccDscaff31-augustus-gene-305.37-mRNA-1	2631	2649	2668	1	2631	1	2649	0.0	1518	85.982	2294	318	2294	29	56	85.98
BC3_3_1_comp6177_seq1_gene_62389	augustus_masked-VaccDscaff7-processed-gene-369.5-mRNA-1	2631	2625	2657	1	2631	1	2625	0.0	1428	84.945	2257	342	2257	32	58	84.95
BC3_3_1_comp6177_seq1_gene_62389	augustus_masked-VaccDscaff16-processed-gene-56.9-mRNA-1	2631	2625	2657	1	2631	1	2625	0.0	1422	84.870	2255	344	2255	32	58	84.87
BC3_3_1_comp6177_seq1_gene_62389	augustus_masked-VaccDscaff1-processed-gene-406.0-mRNA-1	2631	2616	2648	1	2631	1	2616	0.0	1420	84.856	2247	352	2247	27	49	84.86
BC3_3_1_comp6177_seq1_gene_62389	maker-VaccDscaff14-augustus-gene-305.21-mRNA-1	2631	7169	2659	1	2628	153	2780	0.0	1380	84.355	2243	354	2243	32	62	84.36
BC3_3_1_comp6177_seq1_gene_62389	maker-VaccDscaff18-augustus-gene-26.33-mRNA-1	2631	2229	1693	781	2439	547	2226	0.0	985	86.533	1465	181	1465	25	47	86.53
BC3_3_1_comp6177_seq1_gene_62389	maker-VaccDscaff18-augustus-gene-26.33-mRNA-1	2631	2229	551	1	550	1	550	0.0	463	94.737	522	27	522	2	2	94.74
BC3_3_1_comp6177_seq1_gene_62389	augustus_masked-VaccDscaff18-processed-gene-342.4-mRNA-1	2631	1998	1932	1	1896	1	1908	0.0	909	82.867	1601	271	1601	30	60	82.87
BC3_3_1_comp6177_seq1_gene_62389	augustus_masked-VaccDscaff18-processed-gene-26.0-mRNA-1	2631	1722	1015	246	1249	72	1072	0.0	609	87.094	884	106	884	18	25	87.09
BC3_3_1_comp6177_seq1_gene_62389	augustus_masked-VaccDscaff18-processed-gene-26.0-mRNA-1	2631	1722	650	1298	1947	1070	1719	0.0	389	86.615	563	87	563	0	0	86.62
BC3_3_1_comp6177_seq1_gene_62389	maker-VaccDscaff7-snap-gene-39.48-mRNA-1	2631	1839	858	400	1249	281	1126	0.0	494	86.247	740	98	740	14	20	86.25
BC3_3_1_comp6177_seq1_gene_62389	maker-VaccDscaff7-snap-gene-39.48-mRNA-1	2631	1839	679	1298	1974	1124	1785	0.0	366	85.125	578	82	578	9	19	85.13
BC3_3_1_comp6177_seq1_gene_62389	maker-VaccDscaff7-snap-gene-39.48-mRNA-1	2631	1839	165	246	410	72	236	4.36e-71	147	96.364	159	6	159	0	0	96.36
BC3_3_1_comp6177_seq1_gene_62389	maker-VaccDscaff31-snap-gene-306.34-mRNA-1	2631	1578	858	400	1249	281	1126	0.0	488	86.014	738	100	738	13	20	86.01
BC3_3_1_comp6177_seq1_gene_62389	maker-VaccDscaff31-snap-gene-306.34-mRNA-1	2631	1578	458	1298	1753	1124	1578	3.05e-142	275	86.900	398	55	398	5	5	86.90
BC3_3_1_comp6177_seq1_gene_62389	maker-VaccDscaff31-snap-gene-306.34-mRNA-1	2631	1578	164	247	410	73	236	7.29e-69	143	95.732	157	7	157	0	0	95.73
BC3_3_1_comp6177_seq1_gene_62389	maker-VaccDscaff31-snap-gene-307.36-mRNA-1	2631	1239	859	400	1249	281	1126	0.0	479	85.681	736	101	736	14	22	85.68
BC3_3_1_comp6177_seq1_gene_62389	maker-VaccDscaff31-snap-gene-307.36-mRNA-1	2631	1239	165	246	410	72	236	4.36e-71	147	96.364	159	6	159	0	0	96.36
BC3_3_1_comp6177_seq1_gene_62389	maker-VaccDscaff31-snap-gene-307.36-mRNA-1	2631	1239	113	1298	1410	1124	1236	1.61e-50	110	99.115	112	1	112	0	0	99.12
BC3_3_1_comp6177_seq1_gene_62389	maker-VaccDscaff31-snap-gene-305.51-mRNA-1	2631	990	602	1011	1612	45	646	0.0	464	92.359	556	46	556	0	0	92.36
BC3_3_1_comp6177_seq1_gene_62389	maker-VaccDscaff31-snap-gene-305.50-mRNA-1	2631	687	596	246	840	72	666	0.0	421	90.268	538	56	538	2	2	90.27
BC3_3_1_comp6177_seq1_gene_62389	maker-VaccDscaff7-snap-gene-39.49-mRNA-1	2631	1596	677	1298	1974	884	1559	0.0	403	86.558	586	90	586	1	1	86.56
BC3_3_1_comp6177_seq1_gene_62389	maker-VaccDscaff7-snap-gene-39.49-mRNA-1	2631	1596	505	400	902	92	578	8.60e-133	258	84.356	426	59	426	6	20	84.36
BC3_3_1_comp6177_seq1_gene_62389	maker-VaccDscaff7-snap-gene-39.49-mRNA-1	2631	1596	241	1009	1249	646	886	2.55e-88	178	91.286	220	21	220	0	0	91.29
BC3_3_1_comp6177_seq1_gene_62389	maker-VaccDscaff7-snap-gene-39.49-mRNA-1	2631	1596	47	364	410	1	47	7.88e-14	44	97.872	46	1	46	0	0	97.87
BC3_3_1_comp6177_seq1_gene_62389	snap_masked-VaccDscaff31-processed-gene-305.32-mRNA-1	2631	1326	811	1660	2439	514	1323	0.0	393	83.477	677	102	677	13	32	83.48
BC3_3_1_comp6177_seq1_gene_62389	maker-VaccDscaff31-snap-gene-305.55-mRNA-1	2631	3348	460	1190	1647	2753	3209	2.32e-153	295	88.261	406	49	406	4	5	88.26
BC3_3_1_comp6177_seq1_gene_62389	maker-VaccDscaff31-snap-gene-305.55-mRNA-1	2631	3348	190	520	709	2482	2671	5.67e-65	136	90.526	172	18	172	0	0	90.53
BC3_3_1_comp6177_seq1_gene_62389	augustus_masked-VaccDscaff31-processed-gene-307.5-mRNA-1	2631	630	642	1438	2064	1	627	3.92e-146	282	82.087	527	85	527	14	30	82.09
BC3_3_1_comp6177_seq1_gene_62389	maker-VaccDscaff18-snap-gene-26.39-mRNA-1	2631	903	535	1888	2401	1	529	6.56e-144	278	84.860	454	54	454	6	27	84.86
BC3_3_1_comp6177_seq1_gene_62389	maker-VaccDscaff18-snap-gene-26.39-mRNA-1	2631	903	175	2457	2631	528	695	9.56e-58	123	90.857	159	9	159	1	7	90.86
BC3_3_1_comp6177_seq1_gene_62389	maker-VaccDscaff31-augustus-gene-305.45-mRNA-1	2631	789	533	411	940	260	789	3.05e-142	275	84.053	448	79	448	6	6	84.05
BC3_3_1_comp6177_seq1_gene_62389	maker-VaccDscaff18-snap-gene-23.37-mRNA-1	2631	717	534	1888	2400	1	528	5.10e-140	271	84.457	451	56	451	6	27	84.46
BC3_3_1_comp6177_seq1_gene_62389	maker-VaccDscaff18-snap-gene-23.37-mRNA-1	2631	717	190	2442	2631	528	717	1.19e-81	166	95.789	182	8	182	0	0	95.79
BC3_3_1_comp6177_seq1_gene_62389	snap_masked-VaccDscaff18-processed-gene-23.17-mRNA-1	2631	897	440	430	867	1	435	5.10e-140	271	87.500	385	48	385	5	7	87.50
BC3_3_1_comp6177_seq1_gene_62389	snap_masked-VaccDscaff18-processed-gene-23.17-mRNA-1	2631	897	241	1009	1249	526	766	1.18e-91	184	92.116	222	19	222	0	0	92.12
BC3_3_1_comp6177_seq1_gene_62389	snap_masked-VaccDscaff18-processed-gene-23.17-mRNA-1	2631	897	128	1298	1425	764	891	1.59e-60	128	100.000	128	0	128	0	0	100.00
BC3_3_1_comp6177_seq1_gene_62389	maker-VaccDscaff16-snap-gene-371.26-mRNA-1	2631	333	345	2266	2609	1	333	6.74e-124	242	90.725	313	19	313	5	13	90.72
BC3_3_1_comp6177_seq1_gene_62389	snap_masked-VaccDscaff1-processed-gene-406.10-mRNA-1	2631	492	494	54	545	492	1	1.94e-99	198	80.162	396	94	396	4	4	80.16
BC3_3_1_comp6177_seq1_gene_62389	snap_masked-VaccDscaff16-processed-gene-370.18-mRNA-1	2631	390	253	1	251	276	25	3.27e-92	185	91.304	231	19	231	3	3	91.30
BC3_3_1_comp6177_seq1_gene_62389	maker-VaccDscaff31-snap-gene-306.37-mRNA-1	2631	252	223	2266	2488	1	222	9.23e-83	168	91.928	205	17	205	1	1	91.93
BC3_3_1_comp6177_seq1_gene_62389	snap_masked-VaccDscaff31-processed-gene-307.23-mRNA-1	2631	939	450	1902	2330	114	539	1.20e-76	157	80.000	360	45	360	11	45	80.00
BC3_3_1_comp6177_seq1_gene_62389	maker-VaccDscaff18-snap-gene-26.35-mRNA-1	2631	342	213	1350	1559	15	227	1.21e-71	148	90.141	192	18	192	3	3	90.14
BC3_3_1_comp6177_seq1_gene_62389	maker-VaccDscaff31-snap-gene-305.54-mRNA-1	2631	381	163	2469	2631	219	381	5.63e-70	145	96.319	157	6	157	0	0	96.32
BC3_3_1_comp6177_seq1_gene_62389	maker-VaccDscaff31-snap-gene-305.54-mRNA-1	2631	381	224	2266	2489	1	212	7.29e-69	143	88.839	199	13	199	5	12	88.84
BC3_3_1_comp6177_seq1_gene_62389	snap_masked-VaccDscaff7-processed-gene-39.16-mRNA-1	2631	231	168	1339	1506	1	168	4.42e-61	129	92.262	155	13	155	0	0	92.26
BC3_3_1_comp6177_seq1_gene_62389	snap_masked-VaccDscaff31-processed-gene-306.13-mRNA-1	2631	924	198	2136	2330	453	650	5.76e-55	118	86.869	172	23	172	1	3	86.87
BC3_3_1_comp6177_seq1_gene_62389	maker-VaccDscaff31-snap-gene-305.56-mRNA-1	2631	642	114	2518	2631	529	642	2.10e-44	99	95.614	109	5	109	0	0	95.61
BC3_3_1_comp6177_seq1_gene_62389	snap_masked-VaccDscaff1-processed-gene-406.8-mRNA-1	2631	531	130	2246	2375	416	290	3.54e-37	86	89.231	116	11	116	1	3	89.23
# BLASTN 2.7.1+
# Query: BCH_3_comp36_seq0_gene_241159
# Database: ../../transcriptome_genome_comparison/V_corymbosum_v1.0_transcripts.fasta
# Fields: query id, subject id, query length, subject length, alignment length, q. start, q. end, s. start, s. end, evalue, score, % identity, identical, mismatches, positives, gap opens, gaps, % positives
# 10 hits found
BCH_3_comp36_seq0_gene_241159	maker-VaccDscaff24-snap-gene-126.38-mRNA-1	1404	2784	1364	1	1364	943	2306	0.0	1346	99.560	1358	6	1358	0	0	99.56
BCH_3_comp36_seq0_gene_241159	maker-VaccDscaff19-augustus-gene-306.35-mRNA-1	1404	3083	1365	1	1365	816	2180	0.0	1341	99.414	1357	8	1357	0	0	99.41
BCH_3_comp36_seq0_gene_241159	maker-VaccDscaff11-augustus-gene-274.23-mRNA-1	1404	3142	1296	1	1295	878	2173	0.0	1262	99.151	1285	10	1285	1	1	99.15
BCH_3_comp36_seq0_gene_241159	maker-VaccDscaff15-augustus-gene-258.33-mRNA-1	1404	3180	597	198	794	1278	1874	0.0	585	99.330	593	4	593	0	0	99.33
BCH_3_comp36_seq0_gene_241159	maker-VaccDscaff15-augustus-gene-258.33-mRNA-1	1404	3180	569	796	1364	1921	2489	0.0	560	99.473	566	3	566	0	0	99.47
BCH_3_comp36_seq0_gene_241159	maker-VaccDscaff15-augustus-gene-258.33-mRNA-1	1404	3180	201	1	201	940	1140	2.21e-101	201	100.000	201	0	201	0	0	100.00
BCH_3_comp36_seq0_gene_241159	maker-VaccDscaff24-augustus-gene-311.20-mRNA-1	1404	2158	803	67	855	478	1266	2.19e-106	210	75.965	610	165	610	24	28	75.97
BCH_3_comp36_seq0_gene_241159	maker-VaccDscaff11-snap-gene-95.29-mRNA-1	1404	1906	521	67	581	347	861	8.01e-96	191	79.271	413	96	413	9	12	79.27
BCH_3_comp36_seq0_gene_241159	maker-VaccDscaff15-snap-gene-91.29-mRNA-1	1404	1911	321	263	581	520	838	6.41e-72	148	82.243	264	53	264	3	4	82.24
BCH_3_comp36_seq0_gene_241159	maker-VaccDscaff24-snap-gene-353.35-mRNA-1	1404	951	239	343	581	7	245	3.91e-59	125	84.100	201	38	201	0	0	84.10
# BLASTN 2.7.1+
# Query: BCH_3_comp7808_seq1_gene_255155
# Database: ../../transcriptome_genome_comparison/V_corymbosum_v1.0_transcripts.fasta
# Fields: query id, subject id, query length, subject length, alignment length, q. start, q. end, s. start, s. end, evalue, score, % identity, identical, mismatches, positives, gap opens, gaps, % positives
# 9 hits found
BCH_3_comp7808_seq1_gene_255155	maker-VaccDscaff36-augustus-gene-268.28-mRNA-1	2649	2900	2558	90	2642	259	2805	0.0	1950	92.181	2358	184	2358	14	16	92.18
BCH_3_comp7808_seq1_gene_255155	maker-VaccDscaff35-augustus-gene-41.24-mRNA-1	2649	2984	2549	99	2642	350	2887	0.0	1944	92.193	2350	183	2350	14	16	92.19
BCH_3_comp7808_seq1_gene_255155	maker-VaccDscaff10-augustus-gene-342.29-mRNA-1	2649	3085	2661	1	2649	159	2810	0.0	1609	86.960	2314	326	2314	14	21	86.96
BCH_3_comp7808_seq1_gene_255155	maker-VaccDscaff5-augustus-gene-55.26-mRNA-1	2649	3078	2661	1	2649	155	2806	0.0	1606	86.922	2313	327	2313	14	21	86.92
BCH_3_comp7808_seq1_gene_255155	augustus_masked-VaccDscaff1-processed-gene-68.6-mRNA-1	2649	3084	2662	1	2649	161	2812	0.0	1594	86.777	2310	329	2310	15	23	86.78
BCH_3_comp7808_seq1_gene_255155	maker-VaccDscaff199-augustus-gene-0.31-mRNA-1	2649	1120	1032	1612	2642	1	1031	0.0	947	97.287	1004	26	1004	2	2	97.29
BCH_3_comp7808_seq1_gene_255155	maker-VaccDscaff8-snap-gene-354.37-mRNA-1	2649	3250	1888	769	2649	931	2808	0.0	877	82.309	1554	317	1554	13	17	82.31
BCH_3_comp7808_seq1_gene_255155	maker-VaccDscaff8-snap-gene-354.37-mRNA-1	2649	3250	741	1	741	124	864	0.0	720	99.055	734	7	734	0	0	99.06
BCH_3_comp7808_seq1_gene_255155	maker-VaccDscaff4-augustus-gene-48.37-mRNA-1	2649	1048	960	1684	2642	1	959	0.0	872	96.979	931	27	931	2	2	96.98
# BLASTN 2.7.1+
# Query: BC3_3_comp49423_seq0_gene_180356
# Database: ../../transcriptome_genome_comparison/V_corymbosum_v1.0_transcripts.fasta
# 0 hits found
# BLASTN 2.7.1+
# Query: BC3_3_comp17553_seq1_gene_173546
# Database: ../../transcriptome_genome_comparison/V_corymbosum_v1.0_transcripts.fasta
# Fields: query id, subject id, query length, subject length, alignment length, q. start, q. end, s. start, s. end, evalue, score, % identity, identical, mismatches, positives, gap opens, gaps, % positives
# 9 hits found
BC3_3_comp17553_seq1_gene_173546	maker-VaccDscaff28-snap-gene-333.34-mRNA-1	939	2746	940	1	939	30	968	0.0	852	96.915	911	27	911	2	2	96.91
BC3_3_comp17553_seq1_gene_173546	maker-VaccDscaff48-snap-gene-94.42-mRNA-1	939	1403	940	1	939	19	957	0.0	846	96.702	909	29	909	2	2	96.70
BC3_3_comp17553_seq1_gene_173546	augustus_masked-VaccDscaff20-processed-gene-18.2-mRNA-1	939	1476	601	339	939	762	1362	0.0	592	99.501	598	3	598	0	0	99.50
BC3_3_comp17553_seq1_gene_173546	augustus_masked-VaccDscaff20-processed-gene-18.2-mRNA-1	939	1476	340	1	339	28	366	6.44e-140	270	93.235	317	21	317	2	2	93.24
BC3_3_comp17553_seq1_gene_173546	maker-VaccDscaff19-augustus-gene-17.32-mRNA-1	939	1642	601	339	939	535	1135	0.0	589	99.334	597	4	597	0	0	99.33
BC3_3_comp17553_seq1_gene_173546	maker-VaccDscaff19-augustus-gene-17.32-mRNA-1	939	1642	340	1	338	26	363	5.01e-136	263	92.647	315	21	315	3	4	92.65
BC3_3_comp17553_seq1_gene_173546	maker-VaccDscaff26-snap-gene-57.55-mRNA-1	939	1668	868	1	867	233	1099	0.0	369	80.876	702	164	702	2	2	80.88
BC3_3_comp17553_seq1_gene_173546	maker-VaccDscaff29-snap-gene-57.37-mRNA-1	939	1260	315	1	315	256	570	3.19e-93	186	86.349	272	43	272	0	0	86.35
BC3_3_comp17553_seq1_gene_173546	maker-VaccDscaff21-augustus-gene-56.40-mRNA-1	939	1718	106	1	106	67	172	9.52e-44	97	97.170	103	3	103	0	0	97.17
# BLASTN 2.7.1+
# Query: BC3_1_comp14641_seq0_gene_18799
# Database: ../../transcriptome_genome_comparison/V_corymbosum_v1.0_transcripts.fasta
# Fields: query id, subject id, query length, subject length, alignment length, q. start, q. end, s. start, s. end, evalue, score, % identity, identical, mismatches, positives, gap opens, gaps, % positives
# 3 hits found
BC3_1_comp14641_seq0_gene_18799	maker-VaccDscaff37-augustus-gene-19.19-mRNA-1	1533	2051	1532	1	1532	132	1663	0.0	1511	99.543	1525	7	1525	0	0	99.54
BC3_1_comp14641_seq0_gene_18799	maker-VaccDscaff39-augustus-gene-280.33-mRNA-1	1533	2027	1532	1	1532	99	1630	0.0	1505	99.413	1523	9	1523	0	0	99.41
BC3_1_comp14641_seq0_gene_18799	maker-VaccDscaff6-augustus-gene-96.33-mRNA-1	1533	1998	1533	1	1533	81	1613	0.0	1500	99.282	1522	11	1522	0	0	99.28
# BLASTN 2.7.1+
# Query: BCH_2_comp6758_seq0_gene_221755
# Database: ../../transcriptome_genome_comparison/V_corymbosum_v1.0_transcripts.fasta
# Fields: query id, subject id, query length, subject length, alignment length, q. start, q. end, s. start, s. end, evalue, score, % identity, identical, mismatches, positives, gap opens, gaps, % positives
# 6 hits found
BCH_2_comp6758_seq0_gene_221755	maker-VaccDscaff29-snap-gene-307.43-mRNA-1	1218	1534	1023	1	1023	70	1092	0.0	1011	99.609	1019	4	1019	0	0	99.61
BCH_2_comp6758_seq0_gene_221755	maker-VaccDscaff29-snap-gene-307.43-mRNA-1	1218	1534	195	1024	1218	1200	1383	1.98e-76	156	94.359	184	0	184	1	11	94.36
BCH_2_comp6758_seq0_gene_221755	maker-VaccDscaff26-augustus-gene-319.41-mRNA-1	1218	1580	796	1	796	68	863	0.0	790	99.749	794	2	794	0	0	99.75
BCH_2_comp6758_seq0_gene_221755	maker-VaccDscaff26-augustus-gene-319.41-mRNA-1	1218	1580	426	793	1218	890	1315	0.0	423	99.765	425	1	425	0	0	99.77
BCH_2_comp6758_seq0_gene_221755	maker-VaccDscaff21-augustus-gene-327.33-mRNA-1	1218	910	379	645	1023	101	479	0.0	379	100.000	379	0	379	0	0	100.00
BCH_2_comp6758_seq0_gene_221755	maker-VaccDscaff21-augustus-gene-327.33-mRNA-1	1218	910	195	1024	1218	521	715	1.93e-96	192	99.487	194	1	194	0	0	99.49
# BLASTN 2.7.1+
# Query: BCH_1_comp13105_seq1_gene_200068
# Database: ../../transcriptome_genome_comparison/V_corymbosum_v1.0_transcripts.fasta
# Fields: query id, subject id, query length, subject length, alignment length, q. start, q. end, s. start, s. end, evalue, score, % identity, identical, mismatches, positives, gap opens, gaps, % positives
# 3 hits found
BCH_1_comp13105_seq1_gene_200068	snap_masked-VaccDscaff57-processed-gene-3.12-mRNA-1	321	1491	232	62	293	1227	1456	5.05e-57	120	84.052	195	35	195	2	2	84.05
BCH_1_comp13105_seq1_gene_200068	maker-VaccDscaff1-snap-gene-139.10-mRNA-1	321	294	115	197	311	157	271	6.77e-31	73	87.826	101	14	101	0	0	87.83
BCH_1_comp13105_seq1_gene_200068	snap_masked-VaccDscaff15-processed-gene-68.17-mRNA-1	321	204	97	221	317	2	98	1.46e-27	67	89.691	87	10	87	0	0	89.69
# BLASTN 2.7.1+
# Query: BCH_3_comp1130_seq0_gene_244815
# Database: ../../transcriptome_genome_comparison/V_corymbosum_v1.0_transcripts.fasta
# Fields: query id, subject id, query length, subject length, alignment length, q. start, q. end, s. start, s. end, evalue, score, % identity, identical, mismatches, positives, gap opens, gaps, % positives
# 15 hits found
BCH_3_comp1130_seq0_gene_244815	augustus_masked-VaccDscaff34-processed-gene-156.4-mRNA-1	1752	2026	1725	28	1752	22	1746	0.0	1716	99.826	1722	3	1722	0	0	99.83
BCH_3_comp1130_seq0_gene_244815	augustus_masked-VaccDscaff27-processed-gene-200.0-mRNA-1	1752	1983	1725	28	1752	11	1735	0.0	1716	99.826	1722	3	1722	0	0	99.83
BCH_3_comp1130_seq0_gene_244815	maker-VaccDscaff45-augustus-gene-200.22-mRNA-1	1752	2183	1727	26	1752	37	1763	0.0	1712	99.710	1722	5	1722	0	0	99.71
BCH_3_comp1130_seq0_gene_244815	maker-VaccDscaff17-snap-gene-219.15-mRNA-1	1752	2107	1732	26	1752	108	1839	0.0	1693	99.307	1720	7	1720	1	5	99.31
BCH_3_comp1130_seq0_gene_244815	maker-VaccDscaff32-augustus-gene-264.30-mRNA-1	1752	2752	1389	358	1743	736	2121	0.0	462	77.826	1081	302	1081	6	6	77.83
BCH_3_comp1130_seq0_gene_244815	maker-VaccDscaff13-augustus-gene-110.31-mRNA-1	1752	2315	1389	358	1743	607	1992	0.0	459	77.754	1080	303	1080	6	6	77.75
BCH_3_comp1130_seq0_gene_244815	maker-VaccDscaff47-snap-gene-147.55-mRNA-1	1752	387	405	418	821	1	380	4.37e-139	269	89.877	364	15	364	6	26	89.88
BCH_3_comp1130_seq0_gene_244815	maker-VaccDscaff43-snap-gene-54.49-mRNA-1	1752	876	254	422	674	230	478	2.12e-107	212	94.882	241	7	241	3	6	94.88
BCH_3_comp1130_seq0_gene_244815	maker-VaccDscaff35-snap-gene-132.44-mRNA-1	1752	802	207	615	821	228	434	1.30e-94	189	97.101	201	6	201	0	0	97.10
BCH_3_comp1130_seq0_gene_244815	maker-VaccDscaff35-snap-gene-132.44-mRNA-1	1752	802	171	418	587	67	232	6.29e-63	132	92.982	159	6	159	3	6	92.98
BCH_3_comp1130_seq0_gene_244815	maker-VaccDscaff7-augustus-gene-51.25-mRNA-1	1752	399	96	418	512	196	291	5.07e-34	80	94.792	91	4	91	1	1	94.79
BCH_3_comp1130_seq0_gene_244815	maker-VaccDscaff42-snap-gene-194.46-mRNA-1	1752	1279	33	1	33	150	118	3.16e-06	30	96.970	32	1	32	0	0	96.97
BCH_3_comp1130_seq0_gene_244815	maker-VaccDscaff30-snap-gene-117.34-mRNA-1	1752	1333	33	1	33	204	172	3.16e-06	30	96.970	32	1	32	0	0	96.97
BCH_3_comp1130_seq0_gene_244815	maker-VaccDscaff32-augustus-gene-93.22-mRNA-1	1752	1398	33	1	33	65	33	3.16e-06	30	96.970	32	1	32	0	0	96.97
BCH_3_comp1130_seq0_gene_244815	maker-VaccDscaff13-snap-gene-282.32-mRNA-1	1752	1185	33	1	33	105	73	3.16e-06	30	96.970	32	1	32	0	0	96.97
# BLASTN 2.7.1+
# Query: BCL_comp5836_seq0_gene_285719
# Database: ../../transcriptome_genome_comparison/V_corymbosum_v1.0_transcripts.fasta
# Fields: query id, subject id, query length, subject length, alignment length, q. start, q. end, s. start, s. end, evalue, score, % identity, identical, mismatches, positives, gap opens, gaps, % positives
# 26 hits found
BCL_comp5836_seq0_gene_285719	maker-VaccDscaff24-snap-gene-252.21-mRNA-1	1563	2474	1563	1	1563	440	2002	0.0	1563	100.000	1563	0	1563	0	0	100.00
BCL_comp5836_seq0_gene_285719	maker-VaccDscaff15-snap-gene-132.18-mRNA-1	1563	2288	1563	1	1563	425	1987	0.0	1557	99.872	1561	2	1561	0	0	99.87
BCL_comp5836_seq0_gene_285719	augustus_masked-VaccDscaff19-processed-gene-188.1-mRNA-1	1563	2484	1294	270	1563	872	2165	0.0	1288	99.845	1292	2	1292	0	0	99.85
BCL_comp5836_seq0_gene_285719	augustus_masked-VaccDscaff19-processed-gene-188.1-mRNA-1	1563	2484	272	1	272	462	733	1.81e-137	266	99.265	270	2	270	0	0	99.26
BCL_comp5836_seq0_gene_285719	maker-VaccDscaff11-augustus-gene-143.17-mRNA-1	1563	2465	1294	270	1563	859	2152	0.0	1282	99.691	1290	4	1290	0	0	99.69
BCL_comp5836_seq0_gene_285719	maker-VaccDscaff11-augustus-gene-143.17-mRNA-1	1563	2465	272	1	272	449	720	3.89e-139	269	99.632	271	1	271	0	0	99.63
BCL_comp5836_seq0_gene_285719	maker-VaccDscaff54-snap-gene-3.33-mRNA-1	1563	2061	729	477	1205	3	719	0.0	507	90.123	657	60	657	5	12	90.12
BCL_comp5836_seq0_gene_285719	maker-VaccDscaff54-snap-gene-3.33-mRNA-1	1563	2061	182	1179	1357	732	913	2.61e-61	129	90.659	165	14	165	1	3	90.66
BCL_comp5836_seq0_gene_285719	maker-VaccDscaff42-snap-gene-112.43-mRNA-1	1563	1077	511	477	987	3	513	0.0	370	90.802	464	47	464	0	0	90.80
BCL_comp5836_seq0_gene_285719	maker-VaccDscaff42-snap-gene-112.43-mRNA-1	1563	1077	333	1204	1513	769	1075	9.71e-36	83	77.477	258	26	258	20	49	77.48
BCL_comp5836_seq0_gene_285719	maker-VaccDscaff42-snap-gene-112.43-mRNA-1	1563	1077	76	1130	1205	537	608	2.13e-22	59	93.421	71	1	71	1	4	93.42
BCL_comp5836_seq0_gene_285719	maker-VaccDscaff11-augustus-gene-276.21-mRNA-1	1563	797	367	633	997	3	361	8.61e-121	236	88.556	325	32	325	6	10	88.56
BCL_comp5836_seq0_gene_285719	snap_masked-VaccDscaff24-processed-gene-124.18-mRNA-1	1563	464	301	698	997	12	312	2.44e-106	210	90.033	271	29	271	1	1	90.03
BCL_comp5836_seq0_gene_285719	maker-VaccDscaff109-augustus-gene-4.23-mRNA-1	1563	504	223	777	999	120	342	3.23e-90	181	93.722	209	14	209	0	0	93.72
BCL_comp5836_seq0_gene_285719	maker-VaccDscaff27-augustus-gene-175.29-mRNA-1	1563	474	217	783	999	96	312	1.50e-88	178	94.009	204	13	204	0	0	94.01
BCL_comp5836_seq0_gene_285719	maker-VaccDscaff27-augustus-gene-175.29-mRNA-1	1563	474	149	1415	1563	326	474	9.37e-61	128	95.302	142	7	142	0	0	95.30
BCL_comp5836_seq0_gene_285719	maker-VaccDscaff18-snap-gene-58.33-mRNA-1	1563	3498	260	446	697	546	805	3.25e-85	172	89.231	232	20	232	1	8	89.23
BCL_comp5836_seq0_gene_285719	maker-VaccDscaff184-snap-gene-0.26-mRNA-1	1563	648	213	787	999	275	486	1.97e-77	158	91.549	195	17	195	1	1	91.55
BCL_comp5836_seq0_gene_285719	maker-VaccDscaff15-augustus-gene-260.22-mRNA-1	1563	3000	199	744	942	2796	2994	7.09e-77	157	92.965	185	14	185	0	0	92.96
BCL_comp5836_seq0_gene_285719	maker-VaccDscaff15-augustus-gene-260.22-mRNA-1	1563	3000	85	435	519	2658	2742	3.54e-25	64	91.765	78	7	78	0	0	91.76
BCL_comp5836_seq0_gene_285719	maker-VaccDscaff19-augustus-gene-308.26-mRNA-1	1563	915	212	785	996	5	216	4.27e-74	152	90.566	192	20	192	0	0	90.57
BCL_comp5836_seq0_gene_285719	maker-VaccDscaff45-snap-gene-51.31-mRNA-1	1563	2673	313	1204	1513	1423	1735	4.55e-29	71	74.441	233	77	233	1	3	74.44
BCL_comp5836_seq0_gene_285719	maker-VaccDscaff3-snap-gene-96.29-mRNA-1	1563	1396	85	435	519	1	85	7.61e-27	67	92.941	79	6	79	0	0	92.94
BCL_comp5836_seq0_gene_285719	maker-VaccDscaff25-augustus-gene-312.43-mRNA-1	1563	979	85	435	519	427	511	7.61e-27	67	92.941	79	6	79	0	0	92.94
BCL_comp5836_seq0_gene_285719	maker-VaccDscaff24-snap-gene-124.28-mRNA-1	1563	1028	85	435	519	887	971	3.54e-25	64	91.765	78	7	78	0	0	91.76
BCL_comp5836_seq0_gene_285719	maker-VaccDscaff19-snap-gene-308.31-mRNA-1	1563	946	85	435	519	780	864	3.54e-25	64	91.765	78	7	78	0	0	91.76
# BLASTN 2.7.1+
# Query: BCL_comp26635_seq0_gene_311461
# Database: ../../transcriptome_genome_comparison/V_corymbosum_v1.0_transcripts.fasta
# Fields: query id, subject id, query length, subject length, alignment length, q. start, q. end, s. start, s. end, evalue, score, % identity, identical, mismatches, positives, gap opens, gaps, % positives
# 13 hits found
BCL_comp26635_seq0_gene_311461	maker-VaccDscaff17-augustus-gene-364.31-mRNA-1	3252	3359	3150	103	3252	1	3150	0.0	3150	100.000	3150	0	3150	0	0	100.00
BCL_comp26635_seq0_gene_311461	maker-VaccDscaff34-augustus-gene-5.20-mRNA-1	3252	3412	3252	1	3252	1	3252	0.0	3108	98.524	3204	48	3204	0	0	98.52
BCL_comp26635_seq0_gene_311461	maker-VaccDscaff27-snap-gene-328.40-mRNA-1	3252	3463	3252	1	3252	1	3252	0.0	3090	98.339	3198	54	3198	0	0	98.34
BCL_comp26635_seq0_gene_311461	maker-VaccDscaff27-snap-gene-327.50-mRNA-1	3252	885	885	2368	3252	1	885	0.0	852	98.757	874	11	874	0	0	98.76
BCL_comp26635_seq0_gene_311461	maker-VaccDscaff17-augustus-gene-364.30-mRNA-1	3252	1266	783	2110	2892	184	966	0.0	729	97.701	765	18	765	0	0	97.70
BCL_comp26635_seq0_gene_311461	maker-VaccDscaff17-augustus-gene-364.30-mRNA-1	3252	1266	305	2948	3252	962	1266	8.06e-149	287	98.033	299	6	299	0	0	98.03
BCL_comp26635_seq0_gene_311461	maker-VaccDscaff27-snap-gene-327.51-mRNA-1	3252	1980	683	1636	2318	1312	1977	0.0	578	95.315	651	15	651	3	17	95.31
BCL_comp26635_seq0_gene_311461	maker-VaccDscaff27-snap-gene-327.51-mRNA-1	3252	1980	523	567	1089	411	932	0.0	462	96.176	503	19	503	1	1	96.18
BCL_comp26635_seq0_gene_311461	maker-VaccDscaff27-snap-gene-327.51-mRNA-1	3252	1980	407	1	407	1	407	0.0	362	96.314	392	15	392	0	0	96.31
BCL_comp26635_seq0_gene_311461	maker-VaccDscaff27-snap-gene-327.51-mRNA-1	3252	1980	370	1152	1521	933	1281	3.78e-142	275	92.432	342	7	342	1	21	92.43
BCL_comp26635_seq0_gene_311461	snap_masked-VaccDscaff27-processed-gene-327.28-mRNA-1	3252	1158	299	1273	1571	420	130	2.98e-128	250	94.983	284	7	284	1	8	94.98
BCL_comp26635_seq0_gene_311461	snap_masked-VaccDscaff27-processed-gene-327.28-mRNA-1	3252	1158	117	2614	2730	117	1	1.19e-52	114	99.145	116	1	116	0	0	99.15
BCL_comp26635_seq0_gene_311461	snap_masked-VaccDscaff27-processed-gene-327.28-mRNA-1	3252	1158	108	1026	1133	526	420	4.38e-37	86	93.519	101	6	101	1	1	93.52
# BLASTN 2.7.1+
# Query: BC3_1_comp7097_seq2_gene_13218
# Database: ../../transcriptome_genome_comparison/V_corymbosum_v1.0_transcripts.fasta
# Fields: query id, subject id, query length, subject length, alignment length, q. start, q. end, s. start, s. end, evalue, score, % identity, identical, mismatches, positives, gap opens, gaps, % positives
# 8 hits found
BC3_1_comp7097_seq2_gene_13218	snap_masked-VaccDscaff21-processed-gene-340.19-mRNA-1	3033	6676	2977	57	3033	2019	4985	0.0	2897	99.160	2952	15	2952	2	10	99.16
BC3_1_comp7097_seq2_gene_13218	maker-VaccDscaff26-snap-gene-333.37-mRNA-1	3033	6287	2977	57	3033	1853	4819	0.0	2894	99.127	2951	16	2951	2	10	99.13
BC3_1_comp7097_seq2_gene_13218	maker-VaccDscaff643-augustus-gene-0.5-mRNA-1	3033	4716	2619	430	3033	664	3275	0.0	2383	97.136	2544	53	2544	2	22	97.14
BC3_1_comp7097_seq2_gene_13218	maker-VaccDscaff608-augustus-gene-0.7-mRNA-1	3033	4716	2619	430	3033	664	3275	0.0	2383	97.136	2544	53	2544	2	22	97.14
BC3_1_comp7097_seq2_gene_13218	augustus_masked-VaccDscaff974-processed-gene-0.0-mRNA-1	3033	3402	2619	430	3033	664	3275	0.0	2383	97.136	2544	53	2544	2	22	97.14
BC3_1_comp7097_seq2_gene_13218	maker-VaccDscaff21-snap-gene-340.29-mRNA-1	3033	1407	637	2397	3033	324	953	0.0	567	96.546	615	15	615	1	7	96.55
BC3_1_comp7097_seq2_gene_13218	maker-VaccDscaff900-snap-gene-0.8-mRNA-1	3033	1954	660	2374	3033	227	870	0.0	547	94.697	625	19	625	2	16	94.70
BC3_1_comp7097_seq2_gene_13218	maker-VaccDscaff1151-snap-gene-0.5-mRNA-1	3033	684	223	57	279	462	684	6.15e-110	217	99.103	221	2	221	0	0	99.10
# BLASTN 2.7.1+
# Query: BC3_3_comp3022_seq1_gene_152839
# Database: ../../transcriptome_genome_comparison/V_corymbosum_v1.0_transcripts.fasta
# Fields: query id, subject id, query length, subject length, alignment length, q. start, q. end, s. start, s. end, evalue, score, % identity, identical, mismatches, positives, gap opens, gaps, % positives
# 11 hits found
BC3_3_comp3022_seq1_gene_152839	maker-VaccDscaff1-snap-gene-435.34-mRNA-1	888	1923	552	176	727	640	1191	0.0	522	98.188	542	10	542	0	0	98.19
BC3_3_comp3022_seq1_gene_152839	maker-VaccDscaff1-snap-gene-435.34-mRNA-1	888	1923	114	775	888	1188	1301	3.21e-48	105	97.368	111	3	111	0	0	97.37
BC3_3_comp3022_seq1_gene_152839	maker-VaccDscaff10-snap-gene-10.35-mRNA-1	888	1723	408	176	568	582	989	7.43e-179	340	95.098	388	5	388	1	15	95.10
BC3_3_comp3022_seq1_gene_152839	maker-VaccDscaff10-snap-gene-10.35-mRNA-1	888	1723	111	778	888	1016	1116	4.24e-32	76	90.991	101	0	101	1	10	90.99
BC3_3_comp3022_seq1_gene_152839	maker-VaccDscaff8-snap-gene-18.40-mRNA-1	888	1829	300	176	475	618	917	2.79e-148	285	98.333	295	5	295	0	0	98.33
BC3_3_comp3022_seq1_gene_152839	maker-VaccDscaff8-snap-gene-18.40-mRNA-1	888	1829	111	778	888	944	1054	6.90e-50	108	99.099	110	1	110	0	0	99.10
BC3_3_comp3022_seq1_gene_152839	maker-VaccDscaff8-snap-gene-18.40-mRNA-1	888	1829	28	683	710	917	944	2.04e-05	28	100.000	28	0	28	0	0	100.00
BC3_3_comp3022_seq1_gene_152839	maker-VaccDscaff5-augustus-gene-428.28-mRNA-1	888	2024	303	176	478	627	929	6.03e-145	279	97.360	295	8	295	0	0	97.36
BC3_3_comp3022_seq1_gene_152839	maker-VaccDscaff5-augustus-gene-428.28-mRNA-1	888	2024	166	683	848	1185	1350	3.95e-82	166	100.000	166	0	166	0	0	100.00
BC3_3_comp3022_seq1_gene_152839	maker-VaccDscaff5-augustus-gene-428.28-mRNA-1	888	2024	95	474	568	1087	1181	1.16e-42	95	100.000	95	0	95	0	0	100.00
BC3_3_comp3022_seq1_gene_152839	snap_masked-VaccDscaff24-processed-gene-20.24-mRNA-1	888	273	185	3	184	22	206	6.71e-70	144	92.973	172	10	172	2	3	92.97
# BLASTN 2.7.1+
# Query: BC3_3_1_comp9007_seq0_gene_65245
# Database: ../../transcriptome_genome_comparison/V_corymbosum_v1.0_transcripts.fasta
# Fields: query id, subject id, query length, subject length, alignment length, q. start, q. end, s. start, s. end, evalue, score, % identity, identical, mismatches, positives, gap opens, gaps, % positives
# 4 hits found
BC3_3_1_comp9007_seq0_gene_65245	maker-VaccDscaff983-snap-gene-0.10-mRNA-1	627	4108	628	1	627	1198	586	0.0	464	91.720	576	36	576	6	16	91.72
BC3_3_1_comp9007_seq0_gene_65245	maker-VaccDscaff28-snap-gene-116.41-mRNA-1	627	766	71	557	627	501	570	1.39e-25	64	97.183	69	1	69	1	1	97.18
BC3_3_1_comp9007_seq0_gene_65245	snap_masked-VaccDscaff235-processed-gene-0.52-mRNA-1	627	1643	66	559	624	1183	1248	2.32e-23	60	96.970	64	2	64	0	0	96.97
BC3_3_1_comp9007_seq0_gene_65245	maker-VaccDscaff12-snap-gene-396.49-mRNA-1	627	967	68	560	627	573	640	1.81e-19	53	92.647	63	5	63	0	0	92.65
# BLASTN 2.7.1+
# Query: BC3_3_3_comp13530_seq1_gene_126889
# Database: ../../transcriptome_genome_comparison/V_corymbosum_v1.0_transcripts.fasta
# Fields: query id, subject id, query length, subject length, alignment length, q. start, q. end, s. start, s. end, evalue, score, % identity, identical, mismatches, positives, gap opens, gaps, % positives
# 4 hits found
BC3_3_3_comp13530_seq1_gene_126889	maker-VaccDscaff50-augustus-gene-1.17-mRNA-1	552	1659	552	1	552	721	1272	0.0	552	100.000	552	0	552	0	0	100.00
BC3_3_3_comp13530_seq1_gene_126889	maker-VaccDscaff17-augustus-gene-302.16-mRNA-1	552	1642	552	1	552	718	1269	0.0	552	100.000	552	0	552	0	0	100.00
BC3_3_3_comp13530_seq1_gene_126889	maker-VaccDscaff27-augustus-gene-269.21-mRNA-1	552	1593	552	1	552	639	1190	0.0	537	99.094	547	5	547	0	0	99.09
BC3_3_3_comp13530_seq1_gene_126889	maker-VaccDscaff34-snap-gene-76.26-mRNA-1	552	1135	486	1	486	650	1135	0.0	474	99.177	482	4	482	0	0	99.18
# BLASTN 2.7.1+
# Query: BC3_3_3_comp19558_seq0_gene_132171
# Database: ../../transcriptome_genome_comparison/V_corymbosum_v1.0_transcripts.fasta
# Fields: query id, subject id, query length, subject length, alignment length, q. start, q. end, s. start, s. end, evalue, score, % identity, identical, mismatches, positives, gap opens, gaps, % positives
# 4 hits found
BC3_3_3_comp19558_seq0_gene_132171	maker-VaccDscaff15-snap-gene-379.37-mRNA-1	399	1764	336	1	335	115	450	1.98e-161	308	97.321	327	8	327	1	1	97.32
BC3_3_3_comp19558_seq0_gene_132171	maker-VaccDscaff51-augustus-gene-12.23-mRNA-1	399	971	336	1	335	99	434	9.21e-160	305	97.024	326	9	326	1	1	97.02
BC3_3_3_comp19558_seq0_gene_132171	maker-VaccDscaff24-snap-gene-10.36-mRNA-1	399	974	336	1	335	100	435	9.21e-160	305	97.024	326	9	326	1	1	97.02
BC3_3_3_comp19558_seq0_gene_132171	maker-VaccDscaff11-snap-gene-388.42-mRNA-1	399	1752	336	1	335	100	435	4.28e-158	302	96.726	325	10	325	1	1	96.73
# BLASTN 2.7.1+
# Query: BC3_1_comp33766_seq0_gene_22799
# Database: ../../transcriptome_genome_comparison/V_corymbosum_v1.0_transcripts.fasta
# Fields: query id, subject id, query length, subject length, alignment length, q. start, q. end, s. start, s. end, evalue, score, % identity, identical, mismatches, positives, gap opens, gaps, % positives
# 4 hits found
BC3_1_comp33766_seq0_gene_22799	maker-VaccDscaff6-augustus-gene-96.30-mRNA-1	813	822	816	1	813	1	816	0.0	781	98.652	805	8	805	1	3	98.65
BC3_1_comp33766_seq0_gene_22799	maker-VaccDscaff39-snap-gene-281.30-mRNA-1	813	1887	723	94	813	1159	1881	0.0	679	98.064	709	11	709	2	3	98.06
BC3_1_comp33766_seq0_gene_22799	maker-VaccDscaff32-snap-gene-206.36-mRNA-1	813	891	465	75	533	183	643	3.27e-152	292	87.957	409	46	409	6	10	87.96
BC3_1_comp33766_seq0_gene_22799	maker-VaccDscaff32-snap-gene-206.36-mRNA-1	813	891	246	570	813	642	885	1.71e-65	136	85.366	210	32	210	4	4	85.37
# BLASTN 2.7.1+
# Query: BC3_3_comp39860_seq1_gene_179416
# Database: ../../transcriptome_genome_comparison/V_corymbosum_v1.0_transcripts.fasta
# Fields: query id, subject id, query length, subject length, alignment length, q. start, q. end, s. start, s. end, evalue, score, % identity, identical, mismatches, positives, gap opens, gaps, % positives
# 10 hits found
BC3_3_comp39860_seq1_gene_179416	maker-VaccDscaff16-augustus-gene-6.43-mRNA-1	561	2470	544	1	544	301	844	0.0	508	97.794	532	12	532	0	0	97.79
BC3_3_comp39860_seq1_gene_179416	maker-VaccDscaff16-augustus-gene-9.30-mRNA-1	561	2346	544	1	544	177	720	0.0	505	97.610	531	13	531	0	0	97.61
BC3_3_comp39860_seq1_gene_179416	maker-VaccDscaff16-augustus-gene-6.45-mRNA-1	561	2931	544	2	544	252	794	0.0	384	90.257	491	51	491	2	2	90.26
BC3_3_comp39860_seq1_gene_179416	maker-VaccDscaff16-snap-gene-8.36-mRNA-1	561	4113	544	2	544	257	799	0.0	378	89.890	489	53	489	2	2	89.89
BC3_3_comp39860_seq1_gene_179416	maker-VaccDscaff16-snap-gene-8.36-mRNA-1	561	4113	499	45	543	2136	2634	0.0	349	89.980	449	50	449	0	0	89.98
BC3_3_comp39860_seq1_gene_179416	maker-VaccDscaff7-snap-gene-410.50-mRNA-1	561	4425	540	6	544	507	1045	0.0	377	90.000	486	52	486	2	2	90.00
BC3_3_comp39860_seq1_gene_179416	maker-VaccDscaff7-snap-gene-410.50-mRNA-1	561	4425	500	44	543	2351	2850	0.0	353	90.200	451	49	451	0	0	90.20
BC3_3_comp39860_seq1_gene_179416	maker-VaccDscaff7-augustus-gene-410.36-mRNA-1	561	2604	336	1	336	159	494	7.89e-162	309	97.321	327	9	327	0	0	97.32
BC3_3_comp39860_seq1_gene_179416	maker-VaccDscaff7-augustus-gene-410.36-mRNA-1	561	2604	208	337	544	759	966	1.11e-100	199	98.558	205	3	205	0	0	98.56
BC3_3_comp39860_seq1_gene_179416	maker-VaccDscaff16-augustus-gene-6.44-mRNA-1	561	2010	337	1	336	205	540	1.78e-128	249	91.395	308	27	308	2	2	91.39
# BLASTN 2.7.1+
# Query: BC3_3_1_comp10991_seq0_gene_66837
# Database: ../../transcriptome_genome_comparison/V_corymbosum_v1.0_transcripts.fasta
# Fields: query id, subject id, query length, subject length, alignment length, q. start, q. end, s. start, s. end, evalue, score, % identity, identical, mismatches, positives, gap opens, gaps, % positives
# 9 hits found
BC3_3_1_comp10991_seq0_gene_66837	maker-VaccDscaff16-snap-gene-334.57-mRNA-1	312	855	229	1	229	173	400	4.53e-112	219	98.690	226	2	226	1	1	98.69
BC3_3_1_comp10991_seq0_gene_66837	maker-VaccDscaff51-augustus-gene-14.30-mRNA-1	312	1043	100	87	186	360	459	6.47e-41	91	97.000	97	3	97	0	0	97.00
BC3_3_1_comp10991_seq0_gene_66837	maker-VaccDscaff51-augustus-gene-14.30-mRNA-1	312	1043	86	1	86	142	227	1.81e-36	83	98.837	85	1	85	0	0	98.84
BC3_3_1_comp10991_seq0_gene_66837	snap_masked-VaccDscaff34-processed-gene-284.18-mRNA-1	312	525	107	1	104	33	139	1.09e-33	78	91.589	98	6	98	3	3	91.59
BC3_3_1_comp10991_seq0_gene_66837	maker-VaccDscaff5-snap-gene-54.25-mRNA-1	312	770	87	1	86	193	279	3.92e-33	77	96.552	84	2	84	1	1	96.55
BC3_3_1_comp10991_seq0_gene_66837	maker-VaccDscaff34-snap-gene-266.34-mRNA-1	312	460	60	87	146	1	60	2.39e-20	54	96.667	58	2	58	0	0	96.67
BC3_3_1_comp10991_seq0_gene_66837	maker-VaccDscaff34-snap-gene-267.32-mRNA-1	312	488	60	87	146	132	191	1.11e-18	51	95.000	57	3	57	0	0	95.00
BC3_3_1_comp10991_seq0_gene_66837	maker-VaccDscaff13-snap-gene-17.59-mRNA-1	312	753	51	36	86	71	121	1.11e-18	51	100.000	51	0	51	0	0	100.00
BC3_3_1_comp10991_seq0_gene_66837	maker-VaccDscaff45-snap-gene-40.28-mRNA-1	312	276	52	93	144	198	249	1.44e-17	49	98.077	51	1	51	0	0	98.08
# BLASTN 2.7.1+
# Query: BC3_2_comp13206_seq1_gene_44175
# Database: ../../transcriptome_genome_comparison/V_corymbosum_v1.0_transcripts.fasta
# Fields: query id, subject id, query length, subject length, alignment length, q. start, q. end, s. start, s. end, evalue, score, % identity, identical, mismatches, positives, gap opens, gaps, % positives
# 2 hits found
BC3_2_comp13206_seq1_gene_44175	snap_masked-VaccDscaff17-processed-gene-324.16-mRNA-1	318	1401	144	1	144	280	423	5.00e-57	120	94.444	136	8	136	0	0	94.44
BC3_2_comp13206_seq1_gene_44175	maker-VaccDscaff34-augustus-gene-10.32-mRNA-1	318	1692	144	1	144	346	489	1.08e-53	114	93.056	134	10	134	0	0	93.06
# BLASTN 2.7.1+
# Query: BC3_1_comp23123_seq1_gene_21387
# Database: ../../transcriptome_genome_comparison/V_corymbosum_v1.0_transcripts.fasta
# Fields: query id, subject id, query length, subject length, alignment length, q. start, q. end, s. start, s. end, evalue, score, % identity, identical, mismatches, positives, gap opens, gaps, % positives
# 19 hits found
BC3_1_comp23123_seq1_gene_21387	maker-VaccDscaff17-snap-gene-376.36-mRNA-1	552	1807	408	1	408	139	543	0.0	358	96.078	392	13	392	1	3	96.08
BC3_1_comp23123_seq1_gene_21387	augustus_masked-VaccDscaff29-processed-gene-237.4-mRNA-1	552	1584	414	1	408	1	411	2.13e-172	328	93.478	387	18	387	3	9	93.48
BC3_1_comp23123_seq1_gene_21387	maker-VaccDscaff9-snap-gene-44.33-mRNA-1	552	4509	417	1	408	2497	2910	1.68e-158	303	91.367	381	24	381	3	12	91.37
BC3_1_comp23123_seq1_gene_21387	maker-VaccDscaff21-snap-gene-151.40-mRNA-1	552	1566	417	1	408	1	414	7.82e-157	300	91.127	380	25	380	3	12	91.13
BC3_1_comp23123_seq1_gene_21387	maker-VaccDscaff387-snap-gene-0.26-mRNA-1	552	602	398	1	386	15	412	1.33e-144	278	90.452	360	26	360	5	12	90.45
BC3_1_comp23123_seq1_gene_21387	maker-VaccDscaff4-snap-gene-23.35-mRNA-1	552	1943	398	1	386	154	551	2.89e-136	263	89.196	355	31	355	5	12	89.20
BC3_1_comp23123_seq1_gene_21387	snap_masked-VaccDscaff3-processed-gene-270.14-mRNA-1	552	1530	398	1	386	97	494	6.26e-133	257	88.693	353	33	353	2	12	88.69
BC3_1_comp23123_seq1_gene_21387	snap_masked-VaccDscaff860-processed-gene-0.2-mRNA-1	552	1713	398	1	386	178	575	6.26e-133	257	88.693	353	33	353	2	12	88.69
BC3_1_comp23123_seq1_gene_21387	maker-VaccDscaff48-snap-gene-23.31-mRNA-1	552	2022	408	1	408	133	513	2.25e-132	256	88.725	362	19	362	10	27	88.73
BC3_1_comp23123_seq1_gene_21387	augustus_masked-VaccDscaff17-processed-gene-96.5-mRNA-1	552	1107	297	1	297	1	294	1.05e-130	253	95.286	283	11	283	1	3	95.29
BC3_1_comp23123_seq1_gene_21387	maker-VaccDscaff5-augustus-gene-147.23-mRNA-1	552	2156	395	1	386	294	688	1.77e-123	240	87.342	345	41	345	4	9	87.34
BC3_1_comp23123_seq1_gene_21387	maker-VaccDscaff42-augustus-gene-98.18-mRNA-1	552	1508	170	383	552	565	734	1.44e-84	170	100.000	170	0	170	0	0	100.00
BC3_1_comp23123_seq1_gene_21387	augustus_masked-VaccDscaff11-processed-gene-247.0-mRNA-1	552	1551	222	193	408	160	378	2.43e-77	157	90.991	202	11	202	2	9	90.99
BC3_1_comp23123_seq1_gene_21387	augustus_masked-VaccDscaff11-processed-gene-247.0-mRNA-1	552	1551	161	1	161	1	161	1.46e-74	152	98.137	158	3	158	0	0	98.14
BC3_1_comp23123_seq1_gene_21387	maker-VaccDscaff15-augustus-gene-236.43-mRNA-1	552	1596	170	383	552	407	576	3.15e-76	155	97.059	165	5	165	0	0	97.06
BC3_1_comp23123_seq1_gene_21387	augustus_masked-VaccDscaff31-processed-gene-21.10-mRNA-1	552	2424	104	449	552	1532	1635	3.28e-46	101	99.038	103	1	103	0	0	99.04
BC3_1_comp23123_seq1_gene_21387	augustus_masked-VaccDscaff32-processed-gene-49.1-mRNA-1	552	2184	114	301	408	898	1011	4.31e-35	81	91.228	104	4	104	1	6	91.23
BC3_1_comp23123_seq1_gene_21387	maker-VaccDscaff5-snap-gene-146.24-mRNA-1	552	2032	138	1	138	399	536	4.31e-35	81	86.232	119	19	119	0	0	86.23
BC3_1_comp23123_seq1_gene_21387	maker-VaccDscaff342-snap-gene-0.26-mRNA-1	552	519	92	301	386	88	179	3.40e-21	56	88.043	81	5	81	4	6	88.04
# BLASTN 2.7.1+
# Query: BCL_comp14771_seq5_gene_302657
# Database: ../../transcriptome_genome_comparison/V_corymbosum_v1.0_transcripts.fasta
# Fields: query id, subject id, query length, subject length, alignment length, q. start, q. end, s. start, s. end, evalue, score, % identity, identical, mismatches, positives, gap opens, gaps, % positives
# 4 hits found
BCL_comp14771_seq5_gene_302657	maker-VaccDscaff24-augustus-gene-361.22-mRNA-1	1380	3847	1380	1	1380	1549	2901	0.0	1267	97.609	1347	6	1347	1	27	97.61
BCL_comp14771_seq5_gene_302657	maker-VaccDscaff270-augustus-gene-0.38-mRNA-1	1380	2918	1380	1	1380	714	2066	0.0	1264	97.536	1346	7	1346	1	27	97.54
BCL_comp14771_seq5_gene_302657	maker-VaccDscaff15-augustus-gene-84.24-mRNA-1	1380	3910	1380	1	1380	1706	3058	0.0	1264	97.536	1346	7	1346	1	27	97.54
BCL_comp14771_seq5_gene_302657	maker-VaccDscaff11-augustus-gene-103.39-mRNA-1	1380	3362	1380	1	1380	1744	3087	0.0	1236	96.957	1338	6	1338	2	36	96.96
# BLASTN 2.7.1+
# Query: BCH_2_comp50907_seq0_gene_240064
# Database: ../../transcriptome_genome_comparison/V_corymbosum_v1.0_transcripts.fasta
# Fields: query id, subject id, query length, subject length, alignment length, q. start, q. end, s. start, s. end, evalue, score, % identity, identical, mismatches, positives, gap opens, gaps, % positives
# 4 hits found
BCH_2_comp50907_seq0_gene_240064	snap_masked-VaccDscaff27-processed-gene-317.11-mRNA-1	303	408	176	128	303	233	408	3.54e-83	167	98.295	173	3	173	0	0	98.30
BCH_2_comp50907_seq0_gene_240064	snap_masked-VaccDscaff27-processed-gene-317.11-mRNA-1	303	408	69	1	69	169	237	4.95e-27	66	98.551	68	1	68	0	0	98.55
BCH_2_comp50907_seq0_gene_240064	maker-VaccDscaff27-snap-gene-317.39-mRNA-1	303	1146	69	1	69	972	904	4.95e-27	66	98.551	68	1	68	0	0	98.55
BCH_2_comp50907_seq0_gene_240064	maker-VaccDscaff27-snap-gene-317.39-mRNA-1	303	1146	59	128	186	908	850	1.79e-21	56	98.305	58	1	58	0	0	98.31
# BLASTN 2.7.1+
# Query: BCH_2_comp45909_seq0_gene_239747
# Database: ../../transcriptome_genome_comparison/V_corymbosum_v1.0_transcripts.fasta
# Fields: query id, subject id, query length, subject length, alignment length, q. start, q. end, s. start, s. end, evalue, score, % identity, identical, mismatches, positives, gap opens, gaps, % positives
# 4 hits found
BCH_2_comp45909_seq0_gene_239747	maker-VaccDscaff15-snap-gene-354.57-mRNA-1	483	1417	483	1	483	134	616	0.0	483	100.000	483	0	483	0	0	100.00
BCH_2_comp45909_seq0_gene_239747	maker-VaccDscaff1-augustus-gene-450.35-mRNA-1	483	1753	483	1	483	288	770	0.0	477	99.586	481	2	481	0	0	99.59
BCH_2_comp45909_seq0_gene_239747	maker-VaccDscaff14-augustus-gene-259.41-mRNA-1	483	1538	483	1	483	155	637	0.0	477	99.586	481	2	481	0	0	99.59
BCH_2_comp45909_seq0_gene_239747	maker-VaccDscaff21-augustus-gene-29.32-mRNA-1	483	2103	483	1	483	288	770	0.0	477	99.586	481	2	481	0	0	99.59
# BLASTN 2.7.1+
# Query: BCL_comp3672_seq0_gene_279675
# Database: ../../transcriptome_genome_comparison/V_corymbosum_v1.0_transcripts.fasta
# Fields: query id, subject id, query length, subject length, alignment length, q. start, q. end, s. start, s. end, evalue, score, % identity, identical, mismatches, positives, gap opens, gaps, % positives
# 25 hits found
BCL_comp3672_seq0_gene_279675	augustus_masked-VaccDscaff32-processed-gene-280.8-mRNA-1	1467	1943	1467	1	1467	233	1699	0.0	1362	97.614	1432	35	1432	0	0	97.61
BCL_comp3672_seq0_gene_279675	maker-VaccDscaff13-augustus-gene-84.26-mRNA-1	1467	2182	1467	1	1467	294	1760	0.0	1359	97.546	1431	36	1431	0	0	97.55
BCL_comp3672_seq0_gene_279675	maker-VaccDscaff2-snap-gene-440.50-mRNA-1	1467	2464	1467	1	1467	172	1638	0.0	1305	96.319	1413	54	1413	0	0	96.32
BCL_comp3672_seq0_gene_279675	maker-VaccDscaff14-augustus-gene-387.45-mRNA-1	1467	2093	1467	1	1467	171	1637	0.0	1302	96.251	1412	55	1412	0	0	96.25
BCL_comp3672_seq0_gene_279675	maker-VaccDscaff41-augustus-gene-278.53-mRNA-1	1467	1342	955	1	955	311	1265	0.0	877	97.277	929	26	929	0	0	97.28
BCL_comp3672_seq0_gene_279675	maker-VaccDscaff17-augustus-gene-90.23-mRNA-1	1467	729	727	715	1441	19	729	0.0	548	92.160	670	41	670	5	16	92.16
BCL_comp3672_seq0_gene_279675	maker-VaccDscaff30-augustus-gene-88.35-mRNA-1	1467	2023	747	721	1467	943	1689	0.0	507	89.290	667	80	667	0	0	89.29
BCL_comp3672_seq0_gene_279675	maker-VaccDscaff32-snap-gene-72.45-mRNA-1	1467	1783	747	721	1467	763	1509	0.0	507	89.290	667	80	667	0	0	89.29
BCL_comp3672_seq0_gene_279675	maker-VaccDscaff32-snap-gene-72.45-mRNA-1	1467	1783	678	1	674	85	761	0.0	354	84.218	571	102	571	3	5	84.22
BCL_comp3672_seq0_gene_279675	maker-VaccDscaff42-snap-gene-207.42-mRNA-1	1467	1865	747	721	1467	763	1509	0.0	501	89.023	665	82	665	0	0	89.02
BCL_comp3672_seq0_gene_279675	maker-VaccDscaff42-snap-gene-207.42-mRNA-1	1467	1865	678	1	674	85	761	0.0	354	84.218	571	102	571	3	5	84.22
BCL_comp3672_seq0_gene_279675	maker-VaccDscaff13-snap-gene-308.26-mRNA-1	1467	2040	747	721	1467	893	1639	0.0	501	89.023	665	82	665	0	0	89.02
BCL_comp3672_seq0_gene_279675	augustus_masked-VaccDscaff1334-processed-gene-0.2-mRNA-1	1467	1205	513	955	1467	109	621	0.0	432	94.737	486	27	486	0	0	94.74
BCL_comp3672_seq0_gene_279675	maker-VaccDscaff31-snap-gene-327.39-mRNA-1	1467	942	626	744	1342	129	738	0.0	355	86.741	543	40	543	6	43	86.74
BCL_comp3672_seq0_gene_279675	maker-VaccDscaff50-augustus-gene-16.33-mRNA-1	1467	498	334	715	1048	148	481	1.28e-158	304	97.006	324	10	324	0	0	97.01
BCL_comp3672_seq0_gene_279675	maker-VaccDscaff84-snap-gene-5.42-mRNA-1	1467	819	330	715	1044	271	600	2.14e-156	300	96.970	320	10	320	0	0	96.97
BCL_comp3672_seq0_gene_279675	maker-VaccDscaff84-snap-gene-5.42-mRNA-1	1467	819	204	1264	1467	616	819	5.04e-93	186	97.059	198	6	198	0	0	97.06
BCL_comp3672_seq0_gene_279675	snap_masked-VaccDscaff26-processed-gene-40.41-mRNA-1	1467	1353	278	954	1231	642	919	3.81e-109	215	92.446	257	21	257	0	0	92.45
BCL_comp3672_seq0_gene_279675	snap_masked-VaccDscaff26-processed-gene-40.41-mRNA-1	1467	1353	163	793	955	427	589	6.70e-72	148	96.933	158	5	158	0	0	96.93
BCL_comp3672_seq0_gene_279675	snap_masked-VaccDscaff1334-processed-gene-0.6-mRNA-1	1467	258	254	955	1208	254	1	3.81e-109	215	94.882	241	13	241	0	0	94.88
BCL_comp3672_seq0_gene_279675	snap_masked-VaccDscaff84-processed-gene-5.32-mRNA-1	1467	483	201	1267	1467	456	256	5.04e-93	186	97.512	196	5	196	0	0	97.51
BCL_comp3672_seq0_gene_279675	maker-VaccDscaff50-snap-gene-16.42-mRNA-1	1467	264	204	1264	1467	61	264	5.04e-93	186	97.059	198	6	198	0	0	97.06
BCL_comp3672_seq0_gene_279675	maker-VaccDscaff30-snap-gene-27.47-mRNA-1	1467	789	277	955	1231	394	658	1.42e-83	169	87.726	243	22	243	1	12	87.73
BCL_comp3672_seq0_gene_279675	maker-VaccDscaff30-snap-gene-27.47-mRNA-1	1467	789	131	1337	1467	659	789	1.92e-52	113	95.420	125	6	125	0	0	95.42
BCL_comp3672_seq0_gene_279675	snap_masked-VaccDscaff26-processed-gene-40.29-mRNA-1	1467	576	64	1267	1330	549	486	3.35e-20	55	95.312	61	3	61	0	0	95.31
# BLASTN 2.7.1+
# Query: BCH_3_comp5101_seq0_gene_251859
# Database: ../../transcriptome_genome_comparison/V_corymbosum_v1.0_transcripts.fasta
# Fields: query id, subject id, query length, subject length, alignment length, q. start, q. end, s. start, s. end, evalue, score, % identity, identical, mismatches, positives, gap opens, gaps, % positives
# 4 hits found
BCH_3_comp5101_seq0_gene_251859	maker-VaccDscaff19-augustus-gene-263.35-mRNA-1	1215	1648	1215	1	1215	113	1327	0.0	1215	100.000	1215	0	1215	0	0	100.00
BCH_3_comp5101_seq0_gene_251859	maker-VaccDscaff11-snap-gene-197.24-mRNA-1	1215	2403	1202	11	1211	1142	2343	0.0	1198	99.917	1201	0	1201	1	1	99.92
BCH_3_comp5101_seq0_gene_251859	maker-VaccDscaff15-augustus-gene-190.23-mRNA-1	1215	1728	1215	1	1215	138	1352	0.0	1194	99.424	1208	7	1208	0	0	99.42
BCH_3_comp5101_seq0_gene_251859	maker-VaccDscaff24-snap-gene-192.22-mRNA-1	1215	2806	1215	1	1215	1277	2491	0.0	1191	99.342	1207	8	1207	0	0	99.34
# BLASTN 2.7.1+
# Query: BC3_3_2_comp49413_seq0_gene_98852
# Database: ../../transcriptome_genome_comparison/V_corymbosum_v1.0_transcripts.fasta
# Fields: query id, subject id, query length, subject length, alignment length, q. start, q. end, s. start, s. end, evalue, score, % identity, identical, mismatches, positives, gap opens, gaps, % positives
# 7 hits found
BC3_3_2_comp49413_seq0_gene_98852	maker-VaccDscaff29-augustus-gene-275.30-mRNA-1	381	1112	334	1	334	502	835	1.47e-157	301	96.707	323	11	323	0	0	96.71
BC3_3_2_comp49413_seq0_gene_98852	maker-VaccDscaff34-snap-gene-265.29-mRNA-1	381	1344	334	1	334	326	659	6.87e-151	289	95.509	319	15	319	0	0	95.51
BC3_3_2_comp49413_seq0_gene_98852	maker-VaccDscaff16-snap-gene-81.28-mRNA-1	381	1094	334	1	334	571	904	6.87e-151	289	95.509	319	15	319	0	0	95.51
BC3_3_2_comp49413_seq0_gene_98852	maker-VaccDscaff25-augustus-gene-331.39-mRNA-1	381	1776	307	61	365	1330	1636	2.62e-110	216	90.228	277	28	277	2	2	90.23
BC3_3_2_comp49413_seq0_gene_98852	maker-VaccDscaff2-augustus-gene-333.38-mRNA-1	381	1597	307	61	365	1200	1506	5.66e-107	210	89.577	275	30	275	2	2	89.58
BC3_3_2_comp49413_seq0_gene_98852	maker-VaccDscaff14-augustus-gene-288.32-mRNA-1	381	1601	307	61	365	1195	1501	2.63e-105	207	89.251	274	31	274	2	2	89.25
BC3_3_2_comp49413_seq0_gene_98852	maker-VaccDscaff3-augustus-gene-70.30-mRNA-1	381	1743	222	61	281	1522	1743	9.81e-80	161	90.991	202	19	202	1	1	90.99
# BLASTN 2.7.1+
# Query: BCH_1_comp3827_seq1_gene_191448
# Database: ../../transcriptome_genome_comparison/V_corymbosum_v1.0_transcripts.fasta
# Fields: query id, subject id, query length, subject length, alignment length, q. start, q. end, s. start, s. end, evalue, score, % identity, identical, mismatches, positives, gap opens, gaps, % positives
# 10 hits found
BCH_1_comp3827_seq1_gene_191448	maker-VaccDscaff6-augustus-gene-65.16-mRNA-1	342	884	293	1	293	1	292	2.93e-129	250	95.222	279	13	279	1	1	95.22
BCH_1_comp3827_seq1_gene_191448	maker-VaccDscaff43-augustus-gene-185.31-mRNA-1	342	2036	170	124	293	1514	1683	1.89e-76	155	97.059	165	5	165	0	0	97.06
BCH_1_comp3827_seq1_gene_191448	maker-VaccDscaff43-augustus-gene-185.31-mRNA-1	342	2036	52	291	342	1747	1798	3.42e-19	52	100.000	52	0	52	0	0	100.00
BCH_1_comp3827_seq1_gene_191448	maker-VaccDscaff22-augustus-gene-178.23-mRNA-1	342	2189	170	124	293	1515	1684	1.89e-76	155	97.059	165	5	165	0	0	97.06
BCH_1_comp3827_seq1_gene_191448	maker-VaccDscaff22-augustus-gene-178.23-mRNA-1	342	2189	52	291	342	1748	1799	3.42e-19	52	100.000	52	0	52	0	0	100.00
BCH_1_comp3827_seq1_gene_191448	maker-VaccDscaff46-augustus-gene-59.30-mRNA-1	342	2215	174	121	293	1500	1673	8.80e-75	152	95.977	167	6	167	1	1	95.98
BCH_1_comp3827_seq1_gene_191448	maker-VaccDscaff35-augustus-gene-225.24-mRNA-1	342	854	121	126	246	114	234	1.53e-47	103	95.041	115	6	115	0	0	95.04
BCH_1_comp3827_seq1_gene_191448	maker-VaccDscaff35-snap-gene-156.27-mRNA-1	342	619	85	127	211	97	181	7.20e-36	82	98.824	84	1	84	0	0	98.82
BCH_1_comp3827_seq1_gene_191448	maker-VaccDscaff3-snap-gene-20.28-mRNA-1	342	794	85	127	211	97	181	3.35e-34	79	97.647	83	2	83	0	0	97.65
BCH_1_comp3827_seq1_gene_191448	augustus_masked-VaccDscaff43-processed-gene-127.1-mRNA-1	342	1541	85	127	211	1051	1135	3.35e-34	79	97.647	83	2	83	0	0	97.65
# BLASTN 2.7.1+
# Query: BCH_1_comp1701_seq1_gene_187622
# Database: ../../transcriptome_genome_comparison/V_corymbosum_v1.0_transcripts.fasta
# Fields: query id, subject id, query length, subject length, alignment length, q. start, q. end, s. start, s. end, evalue, score, % identity, identical, mismatches, positives, gap opens, gaps, % positives
# 6 hits found
BCH_1_comp1701_seq1_gene_187622	maker-VaccDscaff28-augustus-gene-334.31-mRNA-1	657	1272	657	1	657	142	798	0.0	651	99.696	655	2	655	0	0	99.70
BCH_1_comp1701_seq1_gene_187622	maker-VaccDscaff20-augustus-gene-17.33-mRNA-1	657	1360	657	1	657	227	883	0.0	648	99.543	654	3	654	0	0	99.54
BCH_1_comp1701_seq1_gene_187622	maker-VaccDscaff19-augustus-gene-15.40-mRNA-1	657	1354	657	1	657	179	835	0.0	633	98.782	649	8	649	0	0	98.78
BCH_1_comp1701_seq1_gene_187622	maker-VaccDscaff48-augustus-gene-95.35-mRNA-1	657	1207	400	1	400	1	400	0.0	388	99.000	396	4	396	0	0	99.00
BCH_1_comp1701_seq1_gene_187622	maker-VaccDscaff48-augustus-gene-95.35-mRNA-1	657	1207	258	400	657	502	759	9.71e-132	255	99.612	257	1	257	0	0	99.61
BCH_1_comp1701_seq1_gene_187622	maker-VaccDscaff35-augustus-gene-245.26-mRNA-1	657	1451	126	413	531	325	450	1.89e-24	62	84.127	106	13	106	5	7	84.13
# BLASTN 2.7.1+
# Query: BCH_2_comp1925_seq4_gene_211377
# Database: ../../transcriptome_genome_comparison/V_corymbosum_v1.0_transcripts.fasta
# Fields: query id, subject id, query length, subject length, alignment length, q. start, q. end, s. start, s. end, evalue, score, % identity, identical, mismatches, positives, gap opens, gaps, % positives
# 7 hits found
BCH_2_comp1925_seq4_gene_211377	maker-VaccDscaff24-augustus-gene-21.29-mRNA-1	1233	2010	1229	1	1226	440	1665	0.0	1124	97.234	1195	28	1195	6	6	97.23
BCH_2_comp1925_seq4_gene_211377	maker-VaccDscaff11-augustus-gene-382.36-mRNA-1	1233	1950	1229	1	1226	382	1607	0.0	1112	96.908	1191	32	1191	6	6	96.91
BCH_2_comp1925_seq4_gene_211377	maker-VaccDscaff43-augustus-gene-20.26-mRNA-1	1233	2081	1160	76	1233	518	1675	0.0	681	86.293	1001	155	1001	4	4	86.29
BCH_2_comp1925_seq4_gene_211377	maker-VaccDscaff47-augustus-gene-178.36-mRNA-1	1233	2057	1160	76	1233	457	1614	0.0	678	86.207	1000	156	1000	4	4	86.21
BCH_2_comp1925_seq4_gene_211377	maker-VaccDscaff46-augustus-gene-187.47-mRNA-1	1233	2689	1160	76	1233	418	1575	0.0	675	86.121	999	157	999	4	4	86.12
BCH_2_comp1925_seq4_gene_211377	maker-VaccDscaff22-augustus-gene-352.26-mRNA-1	1233	2148	1160	76	1233	450	1607	0.0	672	86.034	998	158	998	4	4	86.03
BCH_2_comp1925_seq4_gene_211377	maker-VaccDscaff51-augustus-gene-21.55-mRNA-1	1233	1792	425	1	425	1	425	0.0	425	100.000	425	0	425	0	0	100.00
# BLASTN 2.7.1+
# Query: BC3_3_1_comp58698_seq0_gene_74791
# Database: ../../transcriptome_genome_comparison/V_corymbosum_v1.0_transcripts.fasta
# Fields: query id, subject id, query length, subject length, alignment length, q. start, q. end, s. start, s. end, evalue, score, % identity, identical, mismatches, positives, gap opens, gaps, % positives
# 6 hits found
BC3_3_1_comp58698_seq0_gene_74791	maker-VaccDscaff17-snap-gene-371.28-mRNA-1	321	1263	318	1	318	877	1194	4.35e-162	309	99.057	315	3	315	0	0	99.06
BC3_3_1_comp58698_seq0_gene_74791	snap_masked-VaccDscaff27-processed-gene-334.30-mRNA-1	321	921	184	135	318	669	852	6.26e-86	172	97.826	180	4	180	0	0	97.83
BC3_3_1_comp58698_seq0_gene_74791	maker-VaccDscaff41-augustus-gene-254.35-mRNA-1	321	2356	256	60	315	1905	2160	6.44e-66	136	84.375	216	40	216	0	0	84.38
BC3_3_1_comp58698_seq0_gene_74791	augustus_masked-VaccDscaff6-processed-gene-290.10-mRNA-1	321	1122	318	1	318	637	954	2.33e-60	126	79.874	254	64	254	0	0	79.87
BC3_3_1_comp58698_seq0_gene_74791	snap_masked-VaccDscaff48-processed-gene-83.35-mRNA-1	321	375	106	213	318	102	207	1.46e-27	67	87.736	93	13	93	0	0	87.74
BC3_3_1_comp58698_seq0_gene_74791	augustus_masked-VaccDscaff28-processed-gene-324.11-mRNA-1	321	441	106	213	318	168	273	1.46e-27	67	87.736	93	13	93	0	0	87.74
# BLASTN 2.7.1+
# Query: BC3_3_3_comp21597_seq2_gene_133253
# Database: ../../transcriptome_genome_comparison/V_corymbosum_v1.0_transcripts.fasta
# Fields: query id, subject id, query length, subject length, alignment length, q. start, q. end, s. start, s. end, evalue, score, % identity, identical, mismatches, positives, gap opens, gaps, % positives
# 36 hits found
BC3_3_3_comp21597_seq2_gene_133253	maker-VaccDscaff8-snap-gene-108.30-mRNA-1	414	4419	354	1	354	4063	4416	1.25e-153	294	94.350	334	20	334	0	0	94.35
BC3_3_3_comp21597_seq2_gene_133253	maker-VaccDscaff8-snap-gene-108.30-mRNA-1	414	4419	346	2	347	2957	3302	7.62e-141	271	92.775	321	25	321	0	0	92.77
BC3_3_3_comp21597_seq2_gene_133253	maker-VaccDscaff8-snap-gene-108.30-mRNA-1	414	4419	366	2	364	1790	2151	2.26e-96	191	84.426	309	50	309	4	7	84.43
BC3_3_3_comp21597_seq2_gene_133253	maker-VaccDscaff8-snap-gene-108.30-mRNA-1	414	4419	322	33	348	714	1029	3.97e-59	124	80.124	258	52	258	10	12	80.12
BC3_3_3_comp21597_seq2_gene_133253	maker-VaccDscaff10-snap-gene-87.35-mRNA-1	414	4419	354	1	354	4063	4416	1.25e-153	294	94.350	334	20	334	0	0	94.35
BC3_3_3_comp21597_seq2_gene_133253	maker-VaccDscaff10-snap-gene-87.35-mRNA-1	414	4419	346	2	347	2957	3302	3.54e-139	268	92.486	320	26	320	0	0	92.49
BC3_3_3_comp21597_seq2_gene_133253	maker-VaccDscaff10-snap-gene-87.35-mRNA-1	414	4419	366	2	364	1790	2151	4.89e-93	185	83.880	307	52	307	4	7	83.88
BC3_3_3_comp21597_seq2_gene_133253	maker-VaccDscaff10-snap-gene-87.35-mRNA-1	414	4419	322	33	348	714	1029	3.97e-59	124	80.124	258	52	258	10	12	80.12
BC3_3_3_comp21597_seq2_gene_133253	maker-VaccDscaff1-snap-gene-348.36-mRNA-1	414	3411	390	31	414	3022	3411	2.70e-150	288	91.538	357	27	357	1	6	91.54
BC3_3_3_comp21597_seq2_gene_133253	maker-VaccDscaff1-snap-gene-348.36-mRNA-1	414	3411	347	2	348	1871	2217	2.12e-141	272	92.795	322	25	322	0	0	92.80
BC3_3_3_comp21597_seq2_gene_133253	maker-VaccDscaff1-snap-gene-348.36-mRNA-1	414	3411	365	2	363	740	1100	8.12e-96	190	84.384	308	50	308	4	7	84.38
BC3_3_3_comp21597_seq2_gene_133253	augustus_masked-VaccDscaff8-processed-gene-107.15-mRNA-1	414	1173	390	31	414	784	1173	1.26e-148	285	91.282	356	28	356	1	6	91.28
BC3_3_3_comp21597_seq2_gene_133253	augustus_masked-VaccDscaff5-processed-gene-327.7-mRNA-1	414	1173	390	31	414	784	1173	1.27e-143	276	90.513	353	31	353	1	6	90.51
BC3_3_3_comp21597_seq2_gene_133253	maker-VaccDscaff5-snap-gene-327.29-mRNA-1	414	3439	346	2	347	2124	2469	3.54e-139	268	92.486	320	26	320	0	0	92.49
BC3_3_3_comp21597_seq2_gene_133253	maker-VaccDscaff5-snap-gene-327.29-mRNA-1	414	3439	366	2	364	972	1333	4.89e-93	185	83.880	307	52	307	4	7	83.88
BC3_3_3_comp21597_seq2_gene_133253	maker-VaccDscaff5-snap-gene-327.29-mRNA-1	414	3439	209	1	209	3230	3438	1.06e-89	179	95.215	199	10	199	0	0	95.22
BC3_3_3_comp21597_seq2_gene_133253	maker-VaccDscaff37-snap-gene-216.40-mRNA-1	414	2762	340	78	414	2029	2368	1.09e-69	143	80.882	275	62	275	1	3	80.88
BC3_3_3_comp21597_seq2_gene_133253	augustus_masked-VaccDscaff13-processed-gene-317.2-mRNA-1	414	735	354	28	375	379	732	1.41e-68	141	80.226	284	64	284	3	6	80.23
BC3_3_3_comp21597_seq2_gene_133253	maker-VaccDscaff32-snap-gene-64.26-mRNA-1	414	747	355	2	349	389	739	3.94e-64	133	79.718	283	61	283	6	11	79.72
BC3_3_3_comp21597_seq2_gene_133253	augustus_masked-VaccDscaff32-processed-gene-15.3-mRNA-1	414	729	355	2	349	371	721	3.94e-64	133	79.718	283	61	283	6	11	79.72
BC3_3_3_comp21597_seq2_gene_133253	maker-VaccDscaff32-snap-gene-63.40-mRNA-1	414	1451	326	28	346	1086	1410	1.83e-62	130	80.368	262	56	262	5	8	80.37
BC3_3_3_comp21597_seq2_gene_133253	augustus_masked-VaccDscaff30-processed-gene-80.7-mRNA-1	414	1104	333	28	354	769	1101	6.59e-62	129	79.880	266	61	266	4	6	79.88
BC3_3_3_comp21597_seq2_gene_133253	augustus_masked-VaccDscaff32-processed-gene-14.10-mRNA-1	414	1029	333	28	354	694	1026	6.59e-62	129	79.880	266	61	266	3	6	79.88
BC3_3_3_comp21597_seq2_gene_133253	maker-VaccDscaff38-snap-gene-94.24-mRNA-1	414	2415	359	2	354	2048	2403	3.07e-60	126	78.830	283	67	283	5	9	78.83
BC3_3_3_comp21597_seq2_gene_133253	snap_masked-VaccDscaff5-processed-gene-327.14-mRNA-1	414	723	324	33	349	384	700	1.11e-54	116	79.321	257	53	257	12	14	79.32
BC3_3_3_comp21597_seq2_gene_133253	augustus_masked-VaccDscaff1-processed-gene-348.0-mRNA-1	414	1110	338	25	350	769	1103	1.44e-53	114	78.698	266	57	266	12	15	78.70
BC3_3_3_comp21597_seq2_gene_133253	augustus_masked-VaccDscaff10-processed-gene-87.10-mRNA-1	414	1110	337	25	350	769	1103	1.44e-53	114	78.635	265	59	265	10	13	78.64
BC3_3_3_comp21597_seq2_gene_133253	maker-VaccDscaff5-snap-gene-325.31-mRNA-1	414	1374	279	2	274	1025	1300	1.86e-52	112	80.645	225	45	225	7	9	80.65
BC3_3_3_comp21597_seq2_gene_133253	maker-VaccDscaff8-snap-gene-110.24-mRNA-1	414	2724	279	2	274	2375	2650	1.86e-52	112	80.645	225	45	225	7	9	80.65
BC3_3_3_comp21597_seq2_gene_133253	augustus_masked-VaccDscaff5-processed-gene-327.0-mRNA-1	414	1110	337	25	350	769	1103	6.69e-52	111	78.338	264	60	264	10	13	78.34
BC3_3_3_comp21597_seq2_gene_133253	augustus_masked-VaccDscaff8-processed-gene-108.9-mRNA-1	414	1110	337	25	350	769	1103	6.69e-52	111	78.338	264	60	264	10	13	78.34
BC3_3_3_comp21597_seq2_gene_133253	maker-VaccDscaff10-snap-gene-89.29-mRNA-1	414	2451	279	2	274	2102	2377	1.87e-47	103	79.570	222	48	222	7	9	79.57
BC3_3_3_comp21597_seq2_gene_133253	augustus_masked-VaccDscaff13-processed-gene-317.1-mRNA-1	414	519	252	102	349	261	511	6.74e-47	102	80.556	203	44	203	2	5	80.56
BC3_3_3_comp21597_seq2_gene_133253	maker-VaccDscaff8-snap-gene-109.27-mRNA-1	414	711	250	28	273	379	624	1.47e-38	87	78.800	197	45	197	5	8	78.80
BC3_3_3_comp21597_seq2_gene_133253	augustus_masked-VaccDscaff10-processed-gene-89.3-mRNA-1	414	843	215	28	238	379	589	8.90e-31	73	78.605	169	38	169	5	8	78.60
BC3_3_3_comp21597_seq2_gene_133253	maker-VaccDscaff30-snap-gene-80.36-mRNA-1	414	978	120	87	202	399	518	1.94e-22	58	83.333	100	16	100	2	4	83.33
# BLASTN 2.7.1+
# Query: BC3_3_comp14415_seq1_gene_171173
# Database: ../../transcriptome_genome_comparison/V_corymbosum_v1.0_transcripts.fasta
# Fields: query id, subject id, query length, subject length, alignment length, q. start, q. end, s. start, s. end, evalue, score, % identity, identical, mismatches, positives, gap opens, gaps, % positives
# 51 hits found
BC3_3_comp14415_seq1_gene_171173	maker-VaccDscaff36-snap-gene-105.21-mRNA-1	2091	4958	1586	546	2091	2474	4040	0.0	935	86.948	1379	148	1379	39	59	86.95
BC3_3_comp14415_seq1_gene_171173	maker-VaccDscaff9-augustus-gene-314.34-mRNA-1	2091	4276	1584	546	2091	2287	3853	0.0	902	86.237	1366	163	1366	37	55	86.24
BC3_3_comp14415_seq1_gene_171173	maker-VaccDscaff4-snap-gene-337.26-mRNA-1	2091	4742	1552	546	2062	2024	3558	0.0	674	81.701	1268	232	1268	39	52	81.70
BC3_3_comp14415_seq1_gene_171173	maker-VaccDscaff35-augustus-gene-245.25-mRNA-1	2091	4587	1585	546	2088	2229	3792	0.0	671	81.451	1291	231	1291	42	63	81.45
BC3_3_comp14415_seq1_gene_171173	maker-VaccDscaff35-augustus-gene-244.29-mRNA-1	2091	5031	1553	546	2062	2131	3665	0.0	665	81.520	1266	233	1266	39	54	81.52
BC3_3_comp14415_seq1_gene_171173	maker-VaccDscaff35-augustus-gene-245.27-mRNA-1	2091	5119	1186	908	2088	2516	3696	0.0	653	85.160	1010	166	1010	7	10	85.16
BC3_3_comp14415_seq1_gene_171173	maker-VaccDscaff4-augustus-gene-338.22-mRNA-1	2091	5531	1585	546	2088	1530	3093	0.0	650	81.009	1284	238	1284	44	63	81.01
BC3_3_comp14415_seq1_gene_171173	maker-VaccDscaff35-snap-gene-246.45-mRNA-1	2091	4961	1552	546	2062	2348	3864	0.0	650	81.379	1263	219	1263	47	70	81.38
BC3_3_comp14415_seq1_gene_171173	maker-VaccDscaff36-augustus-gene-104.22-mRNA-1	2091	3528	1561	546	2062	1566	3103	0.0	645	81.166	1267	227	1267	42	67	81.17
BC3_3_comp14415_seq1_gene_171173	maker-VaccDscaff4-augustus-gene-336.21-mRNA-1	2091	6152	1554	546	2062	2007	3529	0.0	638	81.081	1260	226	1260	47	68	81.08
BC3_3_comp14415_seq1_gene_171173	maker-VaccDscaff9-augustus-gene-314.32-mRNA-1	2091	3498	1159	908	2062	1946	3079	0.0	637	85.418	990	140	990	14	29	85.42
BC3_3_comp14415_seq1_gene_171173	maker-VaccDscaff21-snap-gene-313.36-mRNA-1	2091	5847	840	370	1201	472	1303	0.0	628	91.905	772	52	772	10	16	91.90
BC3_3_comp14415_seq1_gene_171173	maker-VaccDscaff36-snap-gene-106.52-mRNA-1	2091	4358	1594	546	2091	1437	3009	0.0	626	80.489	1283	242	1283	50	69	80.49
BC3_3_comp14415_seq1_gene_171173	maker-VaccDscaff36-snap-gene-106.55-mRNA-1	2091	3600	1159	908	2062	1946	3079	0.0	625	85.073	986	144	986	14	29	85.07
BC3_3_comp14415_seq1_gene_171173	maker-VaccDscaff36-augustus-gene-106.44-mRNA-1	2091	4805	1558	546	2062	1569	3109	0.0	611	80.359	1252	248	1252	41	58	80.36
BC3_3_comp14415_seq1_gene_171173	maker-VaccDscaff29-augustus-gene-288.27-mRNA-1	2091	5801	1224	1	1213	1812	3027	0.0	602	83.333	1020	185	1020	16	19	83.33
BC3_3_comp14415_seq1_gene_171173	maker-VaccDscaff36-snap-gene-104.27-mRNA-1	2091	4022	1491	546	2005	1528	3005	0.0	599	80.550	1201	246	1201	31	44	80.55
BC3_3_comp14415_seq1_gene_171173	maker-VaccDscaff4-augustus-gene-337.23-mRNA-1	2091	4074	1157	908	2062	1961	3112	0.0	598	84.010	972	178	972	6	7	84.01
BC3_3_comp14415_seq1_gene_171173	maker-VaccDscaff21-augustus-gene-314.32-mRNA-1	2091	3945	977	240	1205	1143	2108	0.0	591	87.206	852	103	852	16	22	87.21
BC3_3_comp14415_seq1_gene_171173	augustus_masked-VaccDscaff26-processed-gene-301.0-mRNA-1	2091	4353	1218	4	1213	1045	2257	0.0	584	82.841	1009	196	1009	12	13	82.84
BC3_3_comp14415_seq1_gene_171173	maker-VaccDscaff29-snap-gene-288.28-mRNA-1	2091	4158	1222	1	1213	1618	2815	0.0	581	82.979	1014	175	1014	19	33	82.98
BC3_3_comp14415_seq1_gene_171173	maker-VaccDscaff29-augustus-gene-294.23-mRNA-1	2091	4200	1223	1	1205	955	2162	0.0	573	82.747	1012	178	1012	27	33	82.75
BC3_3_comp14415_seq1_gene_171173	maker-VaccDscaff26-snap-gene-319.43-mRNA-1	2091	5270	1229	1	1213	1000	2212	0.0	541	81.774	1005	192	1005	23	32	81.77
BC3_3_comp14415_seq1_gene_171173	maker-VaccDscaff29-snap-gene-307.39-mRNA-1	2091	4821	1228	1	1213	1000	2212	0.0	538	81.678	1003	195	1003	21	30	81.68
BC3_3_comp14415_seq1_gene_171173	maker-VaccDscaff4-snap-gene-339.37-mRNA-1	2091	4725	1162	908	2062	2340	3462	0.0	515	82.100	954	162	954	24	46	82.10
BC3_3_comp14415_seq1_gene_171173	maker-VaccDscaff26-augustus-gene-306.40-mRNA-1	2091	4401	1233	1	1205	955	2171	0.0	461	79.724	983	206	983	34	44	79.72
BC3_3_comp14415_seq1_gene_171173	maker-VaccDscaff35-snap-gene-246.47-mRNA-1	2091	3111	931	1145	2062	1181	2083	0.0	454	83.673	779	111	779	25	41	83.67
BC3_3_comp14415_seq1_gene_171173	maker-VaccDscaff35-snap-gene-246.47-mRNA-1	2091	3111	37	2055	2091	2145	2181	2.26e-08	34	97.297	36	1	36	0	0	97.30
BC3_3_comp14415_seq1_gene_171173	maker-VaccDscaff26-augustus-gene-300.34-mRNA-1	2091	5367	1219	1	1201	1469	2669	0.0	409	78.343	955	228	955	30	36	78.34
BC3_3_comp14415_seq1_gene_171173	maker-VaccDscaff26-augustus-gene-326.29-mRNA-1	2091	7716	2066	1	2025	1557	3566	0.0	391	73.766	1524	445	1524	65	97	73.77
BC3_3_comp14415_seq1_gene_171173	maker-VaccDscaff21-augustus-gene-304.18-mRNA-1	2091	5362	1214	1	1201	1468	2671	0.0	374	77.265	938	253	938	16	23	77.27
BC3_3_comp14415_seq1_gene_171173	maker-VaccDscaff29-augustus-gene-288.24-mRNA-1	2091	4676	1217	1	1201	1510	2716	0.0	373	77.239	940	251	940	21	26	77.24
BC3_3_comp14415_seq1_gene_171173	maker-VaccDscaff29-augustus-gene-283.20-mRNA-1	2091	7161	1213	1	1201	1327	2530	0.0	362	76.917	933	259	933	16	21	76.92
BC3_3_comp14415_seq1_gene_171173	maker-VaccDscaff29-augustus-gene-283.20-mRNA-1	2091	7161	945	275	1201	4469	5401	6.63e-153	294	77.566	733	182	733	20	30	77.57
BC3_3_comp14415_seq1_gene_171173	maker-VaccDscaff10-snap-gene-76.42-mRNA-1	2091	4599	1217	2	1205	698	1901	0.0	346	76.500	931	260	931	21	26	76.50
BC3_3_comp14415_seq1_gene_171173	maker-VaccDscaff5-snap-gene-362.46-mRNA-1	2091	4707	1218	2	1205	698	1901	3.82e-180	343	76.437	931	259	931	21	28	76.44
BC3_3_comp14415_seq1_gene_171173	maker-VaccDscaff10-snap-gene-76.45-mRNA-1	2091	3678	1228	2	1206	656	1875	6.53e-163	312	75.570	928	269	928	23	31	75.57
BC3_3_comp14415_seq1_gene_171173	maker-VaccDscaff29-augustus-gene-309.35-mRNA-1	2091	5443	1224	1	1202	1310	2502	3.10e-146	282	75.082	919	252	919	41	53	75.08
BC3_3_comp14415_seq1_gene_171173	maker-VaccDscaff8-augustus-gene-67.34-mRNA-1	2091	3864	1027	206	1206	14	1029	6.82e-133	258	75.657	777	213	777	26	37	75.66
BC3_3_comp14415_seq1_gene_171173	maker-VaccDscaff5-snap-gene-362.51-mRNA-1	2091	3201	1052	181	1206	796	1839	6.91e-123	240	74.810	787	231	787	23	34	74.81
BC3_3_comp14415_seq1_gene_171173	augustus_masked-VaccDscaff1-processed-gene-384.5-mRNA-1	2091	2901	1023	206	1206	14	1032	2.49e-122	239	74.878	766	231	766	17	26	74.88
BC3_3_comp14415_seq1_gene_171173	maker-VaccDscaff21-snap-gene-330.48-mRNA-1	2091	8415	1216	1	1195	4891	6058	2.50e-117	230	73.931	899	248	899	46	69	73.93
BC3_3_comp14415_seq1_gene_171173	augustus_masked-VaccDscaff26-processed-gene-307.8-mRNA-1	2091	3135	679	1392	2057	2349	3017	4.34e-90	181	76.141	517	139	517	16	23	76.14
BC3_3_comp14415_seq1_gene_171173	augustus_masked-VaccDscaff21-processed-gene-330.2-mRNA-1	2091	5370	645	1392	2025	2454	3060	5.78e-69	143	75.349	486	110	486	27	49	75.35
BC3_3_comp14415_seq1_gene_171173	maker-VaccDscaff21-augustus-gene-329.34-mRNA-1	2091	4014	302	1728	2025	2763	3060	9.80e-57	121	80.464	243	51	243	5	8	80.46
BC3_3_comp14415_seq1_gene_171173	maker-VaccDscaff21-snap-gene-328.32-mRNA-1	2091	9233	302	1728	2025	2712	3009	4.56e-55	118	80.132	242	52	242	5	8	80.13
BC3_3_comp14415_seq1_gene_171173	maker-VaccDscaff21-snap-gene-329.41-mRNA-1	2091	3918	302	1728	2025	2763	3060	9.87e-52	112	79.470	240	54	240	5	8	79.47
BC3_3_comp14415_seq1_gene_171173	maker-VaccDscaff29-snap-gene-309.41-mRNA-1	2091	3960	506	1392	1889	2502	2969	7.74e-43	96	74.506	377	83	377	28	46	74.51
BC3_3_comp14415_seq1_gene_171173	maker-VaccDscaff21-augustus-gene-330.39-mRNA-1	2091	6446	38	2054	2091	2873	2910	2.93e-07	32	94.737	36	2	36	0	0	94.74
BC3_3_comp14415_seq1_gene_171173	maker-VaccDscaff29-snap-gene-308.39-mRNA-1	2091	8334	38	2054	2091	5537	5574	1.36e-05	29	92.105	35	3	35	0	0	92.11
BC3_3_comp14415_seq1_gene_171173	maker-VaccDscaff21-augustus-gene-330.41-mRNA-1	2091	8663	38	2054	2091	5423	5460	1.36e-05	29	92.105	35	3	35	0	0	92.11
# BLASTN 2.7.1+
# Query: BC3_3_3_comp35206_seq0_gene_137169
# Database: ../../transcriptome_genome_comparison/V_corymbosum_v1.0_transcripts.fasta
# 0 hits found
# BLASTN 2.7.1+
# Query: BC3_3_1_comp11200_seq0_gene_67013
# Database: ../../transcriptome_genome_comparison/V_corymbosum_v1.0_transcripts.fasta
# 0 hits found
# BLASTN 2.7.1+
# Query: BC3_1_comp6407_seq0_gene_12459
# Database: ../../transcriptome_genome_comparison/V_corymbosum_v1.0_transcripts.fasta
# Fields: query id, subject id, query length, subject length, alignment length, q. start, q. end, s. start, s. end, evalue, score, % identity, identical, mismatches, positives, gap opens, gaps, % positives
# 7 hits found
BC3_1_comp6407_seq0_gene_12459	maker-VaccDscaff12-augustus-gene-81.22-mRNA-1	756	1200	710	47	756	98	807	0.0	689	99.014	703	7	703	0	0	99.01
BC3_1_comp6407_seq0_gene_12459	maker-VaccDscaff41-augustus-gene-59.25-mRNA-1	756	1174	709	48	756	73	781	0.0	688	99.013	702	7	702	0	0	99.01
BC3_1_comp6407_seq0_gene_12459	maker-VaccDscaff23-snap-gene-329.43-mRNA-1	756	1098	575	182	756	150	711	0.0	499	96.000	552	10	552	1	13	96.00
BC3_1_comp6407_seq0_gene_12459	maker-VaccDscaff23-snap-gene-329.43-mRNA-1	756	1098	99	48	146	51	149	5.88e-45	99	100.000	99	0	99	0	0	100.00
BC3_1_comp6407_seq0_gene_12459	maker-VaccDscaff40-augustus-gene-12.23-mRNA-1	756	1507	366	391	756	551	916	0.0	360	99.454	364	2	364	0	0	99.45
BC3_1_comp6407_seq0_gene_12459	maker-VaccDscaff40-augustus-gene-12.23-mRNA-1	756	1507	352	42	392	102	453	1.05e-176	336	98.580	347	4	347	1	1	98.58
BC3_1_comp6407_seq0_gene_12459	maker-VaccDscaff35-augustus-gene-147.16-mRNA-1	756	717	114	54	167	71	184	5.84e-50	108	98.246	112	2	112	0	0	98.25
# BLASTN 2.7.1+
# Query: BC3_3_comp160_seq2_gene_143494
# Database: ../../transcriptome_genome_comparison/V_corymbosum_v1.0_transcripts.fasta
# Fields: query id, subject id, query length, subject length, alignment length, q. start, q. end, s. start, s. end, evalue, score, % identity, identical, mismatches, positives, gap opens, gaps, % positives
# 12 hits found
BC3_3_comp160_seq2_gene_143494	maker-VaccDscaff27-augustus-gene-362.29-mRNA-1	1476	1591	1269	208	1476	40	1308	0.0	1170	97.400	1236	33	1236	0	0	97.40
BC3_3_comp160_seq2_gene_143494	maker-VaccDscaff34-augustus-gene-98.23-mRNA-1	1476	1572	994	208	1201	1	994	0.0	979	99.497	989	5	989	0	0	99.50
BC3_3_comp160_seq2_gene_143494	maker-VaccDscaff34-augustus-gene-98.23-mRNA-1	1476	1572	277	1200	1476	1038	1314	3.01e-100	199	90.614	251	26	251	0	0	90.61
BC3_3_comp160_seq2_gene_143494	maker-VaccDscaff27-augustus-gene-254.30-mRNA-1	1476	1594	998	204	1201	18	1015	0.0	941	98.096	979	19	979	0	0	98.10
BC3_3_comp160_seq2_gene_143494	maker-VaccDscaff27-augustus-gene-254.30-mRNA-1	1476	1594	277	1200	1476	1059	1335	6.47e-102	202	90.975	252	25	252	0	0	90.97
BC3_3_comp160_seq2_gene_143494	maker-VaccDscaff36-augustus-gene-62.32-mRNA-1	1476	1726	1037	445	1476	332	1360	0.0	589	85.824	890	134	890	11	13	85.82
BC3_3_comp160_seq2_gene_143494	augustus_masked-VaccDscaff9-processed-gene-348.8-mRNA-1	1476	1637	1022	445	1461	288	1301	0.0	574	85.616	875	134	875	11	13	85.62
BC3_3_comp160_seq2_gene_143494	maker-VaccDscaff17-snap-gene-281.34-mRNA-1	1476	1487	446	756	1201	447	892	0.0	425	98.430	439	7	439	0	0	98.43
BC3_3_comp160_seq2_gene_143494	maker-VaccDscaff17-snap-gene-281.34-mRNA-1	1476	1487	366	229	594	1	366	0.0	348	98.361	360	6	360	0	0	98.36
BC3_3_comp160_seq2_gene_143494	maker-VaccDscaff17-snap-gene-281.34-mRNA-1	1476	1487	277	1200	1476	936	1212	3.03e-95	190	89.531	248	29	248	0	0	89.53
BC3_3_comp160_seq2_gene_143494	maker-VaccDscaff17-snap-gene-281.34-mRNA-1	1476	1487	66	634	699	382	447	5.60e-23	60	96.970	64	2	64	0	0	96.97
BC3_3_comp160_seq2_gene_143494	maker-VaccDscaff21-snap-gene-6.42-mRNA-1	1476	4853	222	1	222	109	330	4.93e-113	222	100.000	222	0	222	0	0	100.00
# BLASTN 2.7.1+
# Query: BC3_3_1_comp18855_seq0_gene_70753
# Database: ../../transcriptome_genome_comparison/V_corymbosum_v1.0_transcripts.fasta
# Fields: query id, subject id, query length, subject length, alignment length, q. start, q. end, s. start, s. end, evalue, score, % identity, identical, mismatches, positives, gap opens, gaps, % positives
# 6 hits found
BC3_3_1_comp18855_seq0_gene_70753	maker-VaccDscaff31-augustus-gene-62.26-mRNA-1	819	1123	819	1	819	137	955	0.0	819	100.000	819	0	819	0	0	100.00
BC3_3_1_comp18855_seq0_gene_70753	maker-VaccDscaff16-snap-gene-148.25-mRNA-1	819	2210	797	14	810	1414	2210	0.0	791	99.749	795	2	795	0	0	99.75
BC3_3_1_comp18855_seq0_gene_70753	snap_masked-VaccDscaff18-processed-gene-254.14-mRNA-1	819	372	370	1	370	1	370	0.0	364	99.459	368	2	368	0	0	99.46
BC3_3_1_comp18855_seq0_gene_70753	snap_masked-VaccDscaff7-processed-gene-283.11-mRNA-1	819	372	370	1	370	1	370	0.0	361	99.189	367	3	367	0	0	99.19
BC3_3_1_comp18855_seq0_gene_70753	snap_masked-VaccDscaff18-processed-gene-254.10-mRNA-1	819	207	207	532	738	207	1	5.87e-105	207	100.000	207	0	207	0	0	100.00
BC3_3_1_comp18855_seq0_gene_70753	snap_masked-VaccDscaff7-processed-gene-283.8-mRNA-1	819	207	207	532	738	207	1	1.27e-101	201	99.034	205	2	205	0	0	99.03
# BLASTN 2.7.1+
# Query: BCH_3_comp3364_seq1_gene_249289
# Database: ../../transcriptome_genome_comparison/V_corymbosum_v1.0_transcripts.fasta
# Fields: query id, subject id, query length, subject length, alignment length, q. start, q. end, s. start, s. end, evalue, score, % identity, identical, mismatches, positives, gap opens, gaps, % positives
# 8 hits found
BCH_3_comp3364_seq1_gene_249289	maker-VaccDscaff31-snap-gene-19.41-mRNA-1	315	3669	315	1	315	321	635	4.26e-162	309	99.365	313	2	313	0	0	99.37
BCH_3_comp3364_seq1_gene_249289	maker-VaccDscaff31-snap-gene-19.41-mRNA-1	315	3669	43	1	43	267	309	3.15e-14	43	100.000	43	0	43	0	0	100.00
BCH_3_comp3364_seq1_gene_249289	maker-VaccDscaff7-augustus-gene-320.20-mRNA-1	315	1106	315	1	315	340	654	2.00e-155	297	98.095	309	6	309	0	0	98.10
BCH_3_comp3364_seq1_gene_249289	maker-VaccDscaff7-augustus-gene-320.20-mRNA-1	315	1106	43	1	43	286	328	3.15e-14	43	100.000	43	0	43	0	0	100.00
BCH_3_comp3364_seq1_gene_249289	maker-VaccDscaff16-augustus-gene-113.32-mRNA-1	315	2498	274	1	274	309	582	5.67e-141	271	99.635	273	1	273	0	0	99.64
BCH_3_comp3364_seq1_gene_249289	maker-VaccDscaff16-augustus-gene-113.32-mRNA-1	315	2498	43	1	43	255	297	3.15e-14	43	100.000	43	0	43	0	0	100.00
BCH_3_comp3364_seq1_gene_249289	maker-VaccDscaff31-snap-gene-42.27-mRNA-1	315	609	274	1	274	283	556	1.23e-137	265	98.905	271	3	271	0	0	98.91
BCH_3_comp3364_seq1_gene_249289	maker-VaccDscaff31-snap-gene-42.27-mRNA-1	315	609	43	1	43	229	271	3.15e-14	43	100.000	43	0	43	0	0	100.00
# BLASTN 2.7.1+
# Query: BC3_3_3_comp37041_seq1_gene_137490
# Database: ../../transcriptome_genome_comparison/V_corymbosum_v1.0_transcripts.fasta
# Fields: query id, subject id, query length, subject length, alignment length, q. start, q. end, s. start, s. end, evalue, score, % identity, identical, mismatches, positives, gap opens, gaps, % positives
# 6 hits found
BC3_3_3_comp37041_seq1_gene_137490	maker-VaccDscaff40-augustus-gene-248.28-mRNA-1	2226	4422	2226	1	2226	271	2495	0.0	2204	99.686	2219	6	2219	1	1	99.69
BC3_3_3_comp37041_seq1_gene_137490	snap_masked-VaccDscaff23-processed-gene-33.19-mRNA-1	2226	618	280	853	1131	340	615	2.14e-93	187	89.286	250	25	250	5	5	89.29
BC3_3_3_comp37041_seq1_gene_137490	snap_masked-VaccDscaff23-processed-gene-33.19-mRNA-1	2226	618	52	773	824	291	342	2.39e-13	43	94.231	49	3	49	0	0	94.23
BC3_3_3_comp37041_seq1_gene_137490	augustus_masked-VaccDscaff36-processed-gene-167.7-mRNA-1	2226	1323	243	928	1169	806	1028	2.26e-53	115	83.951	204	18	204	5	21	83.95
BC3_3_3_comp37041_seq1_gene_137490	snap_masked-VaccDscaff41-processed-gene-231.20-mRNA-1	2226	1400	126	1045	1169	427	551	1.37e-45	101	93.651	118	6	118	2	2	93.65
BC3_3_3_comp37041_seq1_gene_137490	snap_masked-VaccDscaff4-processed-gene-286.19-mRNA-1	2226	648	72	1096	1167	133	204	1.82e-24	63	95.833	69	3	69	0	0	95.83
# BLASTN 2.7.1+
# Query: BC3_1_comp12290_seq0_gene_17466
# Database: ../../transcriptome_genome_comparison/V_corymbosum_v1.0_transcripts.fasta
# Fields: query id, subject id, query length, subject length, alignment length, q. start, q. end, s. start, s. end, evalue, score, % identity, identical, mismatches, positives, gap opens, gaps, % positives
# 5 hits found
BC3_1_comp12290_seq0_gene_17466	maker-VaccDscaff3-snap-gene-436.31-mRNA-1	2295	855	280	214	493	238	516	7.76e-108	213	92.143	258	21	258	1	1	92.14
BC3_1_comp12290_seq0_gene_17466	maker-VaccDscaff3-snap-gene-436.31-mRNA-1	2295	855	223	565	787	514	736	4.74e-95	190	95.067	212	11	212	0	0	95.07
BC3_1_comp12290_seq0_gene_17466	maker-VaccDscaff3-snap-gene-436.31-mRNA-1	2295	855	166	31	196	238	403	4.98e-60	127	92.169	153	13	153	0	0	92.17
BC3_1_comp12290_seq0_gene_17466	maker-VaccDscaff3-snap-gene-436.31-mRNA-1	2295	855	84	830	913	737	820	4.01e-31	75	96.429	81	3	81	0	0	96.43
BC3_1_comp12290_seq0_gene_17466	snap_masked-VaccDscaff3-processed-gene-317.21-mRNA-1	2295	1306	288	208	492	151	435	3.88e-56	120	80.903	233	49	233	4	6	80.90
# BLASTN 2.7.1+
# Query: BC3_3_1_comp24446_seq1_gene_72027
# Database: ../../transcriptome_genome_comparison/V_corymbosum_v1.0_transcripts.fasta
# Fields: query id, subject id, query length, subject length, alignment length, q. start, q. end, s. start, s. end, evalue, score, % identity, identical, mismatches, positives, gap opens, gaps, % positives
# 3 hits found
BC3_3_1_comp24446_seq1_gene_72027	augustus_masked-VaccDscaff24-processed-gene-229.1-mRNA-1	399	885	385	13	397	499	883	0.0	376	99.221	382	3	382	0	0	99.22
BC3_3_1_comp24446_seq1_gene_72027	snap_masked-VaccDscaff19-processed-gene-236.11-mRNA-1	399	789	296	13	307	493	788	7.22e-151	289	99.324	294	1	294	1	1	99.32
BC3_3_1_comp24446_seq1_gene_72027	snap_masked-VaccDscaff15-processed-gene-145.13-mRNA-1	399	795	296	13	307	499	794	7.27e-146	280	98.311	291	4	291	1	1	98.31
# BLASTN 2.7.1+
# Query: BCH_1_comp12897_seq0_gene_199966
# Database: ../../transcriptome_genome_comparison/V_corymbosum_v1.0_transcripts.fasta
# Fields: query id, subject id, query length, subject length, alignment length, q. start, q. end, s. start, s. end, evalue, score, % identity, identical, mismatches, positives, gap opens, gaps, % positives
# 11 hits found
BCH_1_comp12897_seq0_gene_199966	maker-VaccDscaff39-augustus-gene-241.30-mRNA-1	1083	1026	1026	58	1083	1	1026	0.0	1008	99.415	1020	6	1020	0	0	99.42
BCH_1_comp12897_seq0_gene_199966	maker-VaccDscaff39-augustus-gene-241.30-mRNA-1	1083	1026	40	1	40	190	229	5.35e-12	40	100.000	40	0	40	0	0	100.00
BCH_1_comp12897_seq0_gene_199966	maker-VaccDscaff6-augustus-gene-150.26-mRNA-1	1083	1087	1017	67	1083	1	1017	0.0	999	99.410	1011	6	1011	0	0	99.41
BCH_1_comp12897_seq0_gene_199966	maker-VaccDscaff6-augustus-gene-150.26-mRNA-1	1083	1087	40	1	40	181	220	5.35e-12	40	100.000	40	0	40	0	0	100.00
BCH_1_comp12897_seq0_gene_199966	maker-VaccDscaff38-augustus-gene-215.28-mRNA-1	1083	1320	1038	46	1083	283	1320	0.0	984	98.266	1020	18	1020	0	0	98.27
BCH_1_comp12897_seq0_gene_199966	maker-VaccDscaff38-augustus-gene-215.28-mRNA-1	1083	1320	40	1	40	484	523	5.35e-12	40	100.000	40	0	40	0	0	100.00
BCH_1_comp12897_seq0_gene_199966	maker-VaccDscaff37-augustus-gene-65.17-mRNA-1	1083	1017	1017	67	1083	1	1017	0.0	972	98.525	1002	15	1002	0	0	98.53
BCH_1_comp12897_seq0_gene_199966	maker-VaccDscaff37-augustus-gene-65.17-mRNA-1	1083	1017	40	1	40	181	220	5.35e-12	40	100.000	40	0	40	0	0	100.00
BCH_1_comp12897_seq0_gene_199966	maker-VaccDscaff37-snap-gene-67.18-mRNA-1	1083	930	171	673	837	442	612	8.71e-30	72	81.287	139	26	139	4	6	81.29
BCH_1_comp12897_seq0_gene_199966	maker-VaccDscaff19-augustus-gene-219.20-mRNA-1	1083	1686	334	737	1067	785	1115	5.28e-22	58	72.754	243	85	243	6	6	72.75
BCH_1_comp12897_seq0_gene_199966	maker-VaccDscaff15-augustus-gene-343.34-mRNA-1	1083	1620	450	628	1067	631	1076	1.48e-17	50	70.889	319	117	319	12	14	70.89
# BLASTN 2.7.1+
# Query: BC3_3_3_comp3576_seq1_gene_109903
# Database: ../../transcriptome_genome_comparison/V_corymbosum_v1.0_transcripts.fasta
# Fields: query id, subject id, query length, subject length, alignment length, q. start, q. end, s. start, s. end, evalue, score, % identity, identical, mismatches, positives, gap opens, gaps, % positives
# 3 hits found
BC3_3_3_comp3576_seq1_gene_109903	maker-VaccDscaff6-augustus-gene-55.28-mRNA-1	936	1440	936	1	936	177	1112	0.0	909	99.038	927	9	927	0	0	99.04
BC3_3_3_comp3576_seq1_gene_109903	maker-VaccDscaff573-augustus-gene-0.13-mRNA-1	936	1149	767	170	936	92	858	0.0	734	98.566	756	11	756	0	0	98.57
BC3_3_3_comp3576_seq1_gene_109903	snap_masked-VaccDscaff573-processed-gene-0.5-mRNA-1	936	405	174	170	343	242	69	1.49e-86	174	100.000	174	0	174	0	0	100.00
# BLASTN 2.7.1+
# Query: BC3_3_comp59059_seq1_gene_181049
# Database: ../../transcriptome_genome_comparison/V_corymbosum_v1.0_transcripts.fasta
# Fields: query id, subject id, query length, subject length, alignment length, q. start, q. end, s. start, s. end, evalue, score, % identity, identical, mismatches, positives, gap opens, gaps, % positives
# 32 hits found
BC3_3_comp59059_seq1_gene_181049	maker-VaccDscaff762-augustus-gene-0.6-mRNA-1	603	8715	603	1	603	1993	2595	0.0	462	92.206	556	47	556	0	0	92.21
BC3_3_comp59059_seq1_gene_181049	maker-VaccDscaff762-augustus-gene-0.6-mRNA-1	603	8715	603	1	603	6283	6885	0.0	414	89.552	540	63	540	0	0	89.55
BC3_3_comp59059_seq1_gene_181049	snap_masked-VaccDscaff663-processed-gene-0.3-mRNA-1	603	4690	589	15	603	1987	2575	0.0	430	91.002	536	53	536	0	0	91.00
BC3_3_comp59059_seq1_gene_181049	augustus_masked-VaccDscaff1335-processed-gene-0.1-mRNA-1	603	4314	603	1	603	1891	2493	0.0	420	89.884	542	61	542	0	0	89.88
BC3_3_comp59059_seq1_gene_181049	augustus_masked-VaccDscaff45-processed-gene-231.12-mRNA-1	603	4323	603	1	603	1897	2499	0.0	408	89.221	538	65	538	0	0	89.22
BC3_3_comp59059_seq1_gene_181049	maker-VaccDscaff663-snap-gene-0.8-mRNA-1	603	4751	603	1	603	1897	2499	0.0	402	88.889	536	67	536	0	0	88.89
BC3_3_comp59059_seq1_gene_181049	augustus_masked-VaccDscaff1212-processed-gene-0.0-mRNA-1	603	4347	589	15	603	1911	2499	0.0	400	89.304	526	63	526	0	0	89.30
BC3_3_comp59059_seq1_gene_181049	augustus_masked-VaccDscaff13-processed-gene-34.7-mRNA-1	603	4188	603	1	603	1900	2502	0.0	387	88.060	531	72	531	0	0	88.06
BC3_3_comp59059_seq1_gene_181049	augustus_masked-VaccDscaff16-processed-gene-5.6-mRNA-1	603	4188	590	1	590	1900	2489	0.0	383	88.305	521	69	521	0	0	88.31
BC3_3_comp59059_seq1_gene_181049	augustus_masked-VaccDscaff7-processed-gene-409.4-mRNA-1	603	4341	577	15	591	1914	2490	0.0	370	88.042	508	69	508	0	0	88.04
BC3_3_comp59059_seq1_gene_181049	augustus_masked-VaccDscaff7-processed-gene-409.3-mRNA-1	603	4350	591	1	591	1897	2487	0.0	366	87.310	516	75	516	0	0	87.31
BC3_3_comp59059_seq1_gene_181049	snap_masked-VaccDscaff18-processed-gene-379.18-mRNA-1	603	4182	577	15	591	1914	2490	0.0	364	87.695	506	71	506	0	0	87.69
BC3_3_comp59059_seq1_gene_181049	augustus_masked-VaccDscaff18-processed-gene-379.6-mRNA-1	603	4356	579	15	591	1914	2490	0.0	349	86.874	503	72	503	2	4	86.87
BC3_3_comp59059_seq1_gene_181049	augustus_masked-VaccDscaff16-processed-gene-5.1-mRNA-1	603	4374	577	15	591	1932	2508	1.07e-180	343	86.482	499	78	499	0	0	86.48
BC3_3_comp59059_seq1_gene_181049	maker-VaccDscaff46-snap-gene-29.39-mRNA-1	603	5250	607	1	603	2031	2633	1.79e-178	339	85.502	519	80	519	8	8	85.50
BC3_3_comp59059_seq1_gene_181049	augustus_masked-VaccDscaff16-processed-gene-4.5-mRNA-1	603	4356	578	15	591	1914	2490	2.32e-177	337	86.159	498	78	498	2	2	86.16
BC3_3_comp59059_seq1_gene_181049	maker-VaccDscaff46-snap-gene-29.40-mRNA-1	603	4772	607	1	603	2011	2613	8.33e-177	336	85.338	518	81	518	8	8	85.34
BC3_3_comp59059_seq1_gene_181049	maker-VaccDscaff43-augustus-gene-219.29-mRNA-1	603	6445	606	1	603	1723	2325	8.33e-177	336	85.314	517	83	517	6	6	85.31
BC3_3_comp59059_seq1_gene_181049	maker-VaccDscaff43-snap-gene-219.38-mRNA-1	603	5194	606	1	603	1959	2561	3.88e-175	333	85.149	516	84	516	6	6	85.15
BC3_3_comp59059_seq1_gene_181049	maker-VaccDscaff43-snap-gene-219.35-mRNA-1	603	5420	606	1	603	2092	2694	3.88e-175	333	85.149	516	84	516	6	6	85.15
BC3_3_comp59059_seq1_gene_181049	maker-VaccDscaff46-snap-gene-29.42-mRNA-1	603	5796	606	1	603	2511	3113	8.39e-172	327	84.818	514	86	514	6	6	84.82
BC3_3_comp59059_seq1_gene_181049	maker-VaccDscaff22-snap-gene-150.21-mRNA-1	603	5392	606	1	603	1903	2505	3.91e-170	324	84.653	513	87	513	6	6	84.65
BC3_3_comp59059_seq1_gene_181049	maker-VaccDscaff46-augustus-gene-30.30-mRNA-1	603	3558	606	1	603	1882	2484	8.45e-167	318	84.323	511	89	511	6	6	84.32
BC3_3_comp59059_seq1_gene_181049	augustus_masked-VaccDscaff46-processed-gene-30.5-mRNA-1	603	4305	606	1	603	1876	2478	1.83e-163	312	83.993	509	91	509	6	6	83.99
BC3_3_comp59059_seq1_gene_181049	augustus_masked-VaccDscaff1-processed-gene-155.9-mRNA-1	603	4278	579	1	575	1882	2456	6.58e-163	311	84.801	491	80	491	8	8	84.80
BC3_3_comp59059_seq1_gene_181049	augustus_masked-VaccDscaff5-processed-gene-142.10-mRNA-1	603	4278	579	1	575	1882	2456	3.06e-161	308	84.629	490	81	490	8	8	84.63
BC3_3_comp59059_seq1_gene_181049	augustus_masked-VaccDscaff8-processed-gene-273.0-mRNA-1	603	4278	579	1	575	1882	2456	3.06e-161	308	84.629	490	81	490	8	8	84.63
BC3_3_comp59059_seq1_gene_181049	augustus_masked-VaccDscaff10-processed-gene-254.3-mRNA-1	603	4278	579	1	575	1882	2456	3.06e-161	308	84.629	490	81	490	8	8	84.63
BC3_3_comp59059_seq1_gene_181049	augustus_masked-VaccDscaff828-processed-gene-0.1-mRNA-1	603	4374	606	1	603	1873	2475	3.96e-160	306	83.663	507	93	507	5	6	83.66
BC3_3_comp59059_seq1_gene_181049	augustus_masked-VaccDscaff836-processed-gene-0.1-mRNA-1	603	4374	606	1	603	1873	2475	3.96e-160	306	83.663	507	93	507	5	6	83.66
BC3_3_comp59059_seq1_gene_181049	maker-VaccDscaff22-snap-gene-99.36-mRNA-1	603	6090	591	16	603	418	1005	8.70e-147	282	82.741	489	96	489	5	6	82.74
BC3_3_comp59059_seq1_gene_181049	maker-VaccDscaff22-snap-gene-99.36-mRNA-1	603	6090	606	1	603	3604	4206	4.05e-145	279	82.178	498	102	498	5	6	82.18
# BLASTN 2.7.1+
# Query: BCL_comp101906_seq0_gene_320068
# Database: ../../transcriptome_genome_comparison/V_corymbosum_v1.0_transcripts.fasta
# 0 hits found
# BLASTN 2.7.1+
# Query: BCH_2_comp7016_seq0_gene_222173
# Database: ../../transcriptome_genome_comparison/V_corymbosum_v1.0_transcripts.fasta
# Fields: query id, subject id, query length, subject length, alignment length, q. start, q. end, s. start, s. end, evalue, score, % identity, identical, mismatches, positives, gap opens, gaps, % positives
# 6 hits found
BCH_2_comp7016_seq0_gene_222173	maker-VaccDscaff273-augustus-gene-0.57-mRNA-1	348	2788	238	1	238	1869	2106	1.40e-122	238	100.000	238	0	238	0	0	100.00
BCH_2_comp7016_seq0_gene_222173	maker-VaccDscaff273-augustus-gene-0.57-mRNA-1	348	2788	110	239	348	2284	2393	9.29e-50	107	99.091	109	1	109	0	0	99.09
BCH_2_comp7016_seq0_gene_222173	augustus_masked-VaccDscaff6-processed-gene-21.6-mRNA-1	348	2659	238	1	238	1724	1961	1.40e-122	238	100.000	238	0	238	0	0	100.00
BCH_2_comp7016_seq0_gene_222173	augustus_masked-VaccDscaff6-processed-gene-21.6-mRNA-1	348	2659	110	239	348	2139	2248	2.00e-51	110	100.000	110	0	110	0	0	100.00
BCH_2_comp7016_seq0_gene_222173	maker-VaccDscaff6-augustus-gene-19.27-mRNA-1	348	2681	238	1	238	1712	1949	6.50e-121	235	99.580	237	1	237	0	0	99.58
BCH_2_comp7016_seq0_gene_222173	maker-VaccDscaff6-augustus-gene-19.27-mRNA-1	348	2681	110	239	348	2169	2278	2.00e-51	110	100.000	110	0	110	0	0	100.00
# BLASTN 2.7.1+
# Query: BCL_comp3562_seq1_gene_279381
# Database: ../../transcriptome_genome_comparison/V_corymbosum_v1.0_transcripts.fasta
# Fields: query id, subject id, query length, subject length, alignment length, q. start, q. end, s. start, s. end, evalue, score, % identity, identical, mismatches, positives, gap opens, gaps, % positives
# 15 hits found
BCL_comp3562_seq1_gene_279381	maker-VaccDscaff22-snap-gene-64.67-mRNA-1	477	2010	404	77	477	762	1165	0.0	375	97.772	395	6	395	1	3	97.77
BCL_comp3562_seq1_gene_279381	maker-VaccDscaff22-snap-gene-64.67-mRNA-1	477	2010	88	1	86	605	691	1.35e-24	62	90.909	80	5	80	3	3	90.91
BCL_comp3562_seq1_gene_279381	maker-VaccDscaff22-snap-gene-64.67-mRNA-1	477	2010	60	244	303	1	60	1.77e-13	42	90.000	54	6	54	0	0	90.00
BCL_comp3562_seq1_gene_279381	maker-VaccDscaff22-snap-gene-64.66-mRNA-1	477	1972	335	143	477	572	906	1.10e-169	323	98.806	331	4	331	0	0	98.81
BCL_comp3562_seq1_gene_279381	maker-VaccDscaff22-snap-gene-64.66-mRNA-1	477	1972	143	1	143	370	512	5.88e-68	140	99.301	142	1	142	0	0	99.30
BCL_comp3562_seq1_gene_279381	maker-VaccDscaff5-snap-gene-393.35-mRNA-1	477	2024	406	76	477	526	930	1.89e-147	283	90.148	366	35	366	5	5	90.15
BCL_comp3562_seq1_gene_279381	maker-VaccDscaff8-snap-gene-37.40-mRNA-1	477	1828	406	76	477	526	930	1.89e-147	283	90.148	366	35	366	5	5	90.15
BCL_comp3562_seq1_gene_279381	maker-VaccDscaff10-snap-gene-29.25-mRNA-1	477	2271	406	76	477	553	957	4.09e-144	277	89.655	364	37	364	5	5	89.66
BCL_comp3562_seq1_gene_279381	maker-VaccDscaff10-snap-gene-29.25-mRNA-1	477	2271	259	219	477	1656	1914	4.42e-89	178	89.575	232	27	232	0	0	89.58
BCL_comp3562_seq1_gene_279381	maker-VaccDscaff22-snap-gene-64.61-mRNA-1	477	1773	346	136	477	414	759	2.50e-131	254	91.329	316	26	316	4	4	91.33
BCL_comp3562_seq1_gene_279381	maker-VaccDscaff1-snap-gene-413.34-mRNA-1	477	1986	406	76	477	673	1056	1.55e-108	213	85.222	346	34	346	6	26	85.22
BCL_comp3562_seq1_gene_279381	maker-VaccDscaff22-snap-gene-64.59-mRNA-1	477	675	234	244	477	1	234	1.61e-78	159	89.316	209	25	209	0	0	89.32
BCL_comp3562_seq1_gene_279381	maker-VaccDscaff22-augustus-gene-63.33-mRNA-1	477	810	175	303	477	165	339	2.13e-62	130	91.429	160	15	160	0	0	91.43
BCL_comp3562_seq1_gene_279381	maker-VaccDscaff5-augustus-gene-393.29-mRNA-1	477	1263	174	304	477	421	594	3.57e-60	126	90.805	158	16	158	0	0	90.80
BCL_comp3562_seq1_gene_279381	snap_masked-VaccDscaff22-processed-gene-63.26-mRNA-1	477	792	90	388	477	85	174	1.73e-28	69	92.222	83	7	83	0	0	92.22
# BLASTN 2.7.1+
# Query: BCL_comp16109_seq1_gene_304187
# Database: ../../transcriptome_genome_comparison/V_corymbosum_v1.0_transcripts.fasta
# Fields: query id, subject id, query length, subject length, alignment length, q. start, q. end, s. start, s. end, evalue, score, % identity, identical, mismatches, positives, gap opens, gaps, % positives
# 6 hits found
BCL_comp16109_seq1_gene_304187	maker-VaccDscaff4-augustus-gene-232.26-mRNA-1	876	1601	811	1	811	215	1025	0.0	802	99.630	808	3	808	0	0	99.63
BCL_comp16109_seq1_gene_304187	maker-VaccDscaff4-augustus-gene-232.26-mRNA-1	876	1601	67	810	876	1076	1142	4.21e-27	67	100.000	67	0	67	0	0	100.00
BCL_comp16109_seq1_gene_304187	maker-VaccDscaff9-snap-gene-165.22-mRNA-1	876	1549	876	1	876	262	1095	0.0	714	94.635	829	5	829	2	42	94.63
BCL_comp16109_seq1_gene_304187	maker-VaccDscaff35-augustus-gene-111.20-mRNA-1	876	1744	657	155	811	537	1163	0.0	549	95.282	626	1	626	1	30	95.28
BCL_comp16109_seq1_gene_304187	maker-VaccDscaff35-augustus-gene-111.20-mRNA-1	876	1744	157	1	157	302	458	3.93e-77	157	100.000	157	0	157	0	0	100.00
BCL_comp16109_seq1_gene_304187	maker-VaccDscaff35-augustus-gene-111.20-mRNA-1	876	1744	67	810	876	1214	1280	1.96e-25	64	98.507	66	1	66	0	0	98.51
# BLASTN 2.7.1+
# Query: BCH_3_comp5688_seq0_gene_252580
# Database: ../../transcriptome_genome_comparison/V_corymbosum_v1.0_transcripts.fasta
# Fields: query id, subject id, query length, subject length, alignment length, q. start, q. end, s. start, s. end, evalue, score, % identity, identical, mismatches, positives, gap opens, gaps, % positives
# 3 hits found
BCH_3_comp5688_seq0_gene_252580	maker-VaccDscaff43-augustus-gene-198.26-mRNA-1	465	1067	465	1	465	236	700	0.0	465	100.000	465	0	465	0	0	100.00
BCH_3_comp5688_seq0_gene_252580	maker-VaccDscaff46-augustus-gene-52.42-mRNA-1	465	948	465	1	465	195	659	0.0	447	98.710	459	6	459	0	0	98.71
BCH_3_comp5688_seq0_gene_252580	maker-VaccDscaff22-augustus-gene-172.24-mRNA-1	465	1085	465	1	465	333	797	0.0	429	97.419	453	12	453	0	0	97.42
# BLASTN 2.7.1+
# Query: BCL_comp13708_seq0_gene_301163
# Database: ../../transcriptome_genome_comparison/V_corymbosum_v1.0_transcripts.fasta
# Fields: query id, subject id, query length, subject length, alignment length, q. start, q. end, s. start, s. end, evalue, score, % identity, identical, mismatches, positives, gap opens, gaps, % positives
# 3 hits found
BCL_comp13708_seq0_gene_301163	maker-VaccDscaff49-snap-gene-8.46-mRNA-1	1017	1349	597	423	1017	466	1062	0.0	566	98.325	587	8	587	2	2	98.32
BCL_comp13708_seq0_gene_301163	maker-VaccDscaff49-snap-gene-8.46-mRNA-1	1017	1349	353	1	353	133	485	0.0	347	99.433	351	2	351	0	0	99.43
BCL_comp13708_seq0_gene_301163	augustus_masked-VaccDscaff4-processed-gene-321.6-mRNA-1	1017	651	141	833	973	20	157	4.88e-32	76	85.106	120	18	120	2	3	85.11
# BLASTN 2.7.1+
# Query: BCH_2_comp7427_seq0_gene_222877
# Database: ../../transcriptome_genome_comparison/V_corymbosum_v1.0_transcripts.fasta
# Fields: query id, subject id, query length, subject length, alignment length, q. start, q. end, s. start, s. end, evalue, score, % identity, identical, mismatches, positives, gap opens, gaps, % positives
# 5 hits found
BCH_2_comp7427_seq0_gene_222877	maker-VaccDscaff70-augustus-gene-7.61-mRNA-1	300	1341	272	29	300	152	423	1.51e-136	263	98.897	269	3	269	0	0	98.90
BCH_2_comp7427_seq0_gene_222877	maker-VaccDscaff136-augustus-gene-1.31-mRNA-1	300	907	272	29	300	152	423	1.51e-136	263	98.897	269	3	269	0	0	98.90
BCH_2_comp7427_seq0_gene_222877	maker-VaccDscaff61-augustus-gene-1.35-mRNA-1	300	1262	266	35	300	79	344	7.16e-120	233	95.865	255	11	255	0	0	95.86
BCH_2_comp7427_seq0_gene_222877	maker-VaccDscaff56-snap-gene-2.54-mRNA-1	300	2291	132	169	300	1225	1356	2.17e-60	126	98.485	130	2	130	0	0	98.48
BCH_2_comp7427_seq0_gene_222877	maker-VaccDscaff9-augustus-gene-142.31-mRNA-1	300	1558	52	1	52	170	119	1.38e-17	49	98.077	51	1	51	0	0	98.08
# BLASTN 2.7.1+
# Query: BCH_2_comp7516_seq2_gene_222995
# Database: ../../transcriptome_genome_comparison/V_corymbosum_v1.0_transcripts.fasta
# Fields: query id, subject id, query length, subject length, alignment length, q. start, q. end, s. start, s. end, evalue, score, % identity, identical, mismatches, positives, gap opens, gaps, % positives
# 14 hits found
BCH_2_comp7516_seq2_gene_222995	maker-VaccDscaff17-snap-gene-224.16-mRNA-1	2373	3456	1336	1	1336	2107	3427	0.0	1193	96.632	1291	30	1291	3	15	96.63
BCH_2_comp7516_seq2_gene_222995	maker-VaccDscaff27-snap-gene-205.20-mRNA-1	2373	2238	1336	1	1336	688	2008	0.0	1178	96.257	1286	35	1286	3	15	96.26
BCH_2_comp7516_seq2_gene_222995	maker-VaccDscaff45-augustus-gene-206.18-mRNA-1	2373	3182	1336	1	1336	1833	3153	0.0	1169	96.033	1283	38	1283	3	15	96.03
BCH_2_comp7516_seq2_gene_222995	maker-VaccDscaff34-snap-gene-150.12-mRNA-1	2373	3296	1336	1	1336	1950	3270	0.0	1157	95.734	1279	42	1279	3	15	95.73
BCH_2_comp7516_seq2_gene_222995	maker-VaccDscaff45-snap-gene-183.28-mRNA-1	2373	2289	1336	1	1336	943	2278	0.0	1120	94.611	1264	72	1264	0	0	94.61
BCH_2_comp7516_seq2_gene_222995	maker-VaccDscaff27-snap-gene-183.24-mRNA-1	2373	2685	1336	1	1336	1336	2671	0.0	1111	94.386	1261	75	1261	0	0	94.39
BCH_2_comp7516_seq2_gene_222995	maker-VaccDscaff17-snap-gene-206.22-mRNA-1	2373	2865	1335	1	1335	1492	2826	0.0	1107	94.307	1259	76	1259	0	0	94.31
BCH_2_comp7516_seq2_gene_222995	maker-VaccDscaff17-augustus-gene-224.14-mRNA-1	2373	1667	1039	1335	2373	6	1044	0.0	1018	99.326	1032	7	1032	0	0	99.33
BCH_2_comp7516_seq2_gene_222995	maker-VaccDscaff45-augustus-gene-206.19-mRNA-1	2373	1587	1039	1335	2373	3	1041	0.0	1018	99.326	1032	7	1032	0	0	99.33
BCH_2_comp7516_seq2_gene_222995	maker-VaccDscaff27-augustus-gene-206.15-mRNA-1	2373	1766	1038	1336	2373	40	1077	0.0	1017	99.326	1031	7	1031	0	0	99.33
BCH_2_comp7516_seq2_gene_222995	maker-VaccDscaff34-snap-gene-150.11-mRNA-1	2373	1747	1043	1331	2373	129	1171	0.0	1010	98.945	1032	11	1032	0	0	98.95
BCH_2_comp7516_seq2_gene_222995	maker-VaccDscaff45-augustus-gene-182.25-mRNA-1	2373	1617	1039	1335	2373	63	1101	0.0	829	93.263	969	70	969	0	0	93.26
BCH_2_comp7516_seq2_gene_222995	maker-VaccDscaff17-augustus-gene-206.17-mRNA-1	2373	1477	1039	1335	2373	63	1101	0.0	823	93.070	967	72	967	0	0	93.07
BCH_2_comp7516_seq2_gene_222995	maker-VaccDscaff27-augustus-gene-182.21-mRNA-1	2373	1959	1039	1335	2373	210	1248	0.0	808	92.589	962	77	962	0	0	92.59
# BLASTN 2.7.1+
# Query: BC3_2_comp4880_seq1_gene_36478
# Database: ../../transcriptome_genome_comparison/V_corymbosum_v1.0_transcripts.fasta
# Fields: query id, subject id, query length, subject length, alignment length, q. start, q. end, s. start, s. end, evalue, score, % identity, identical, mismatches, positives, gap opens, gaps, % positives
# 9 hits found
BC3_2_comp4880_seq1_gene_36478	maker-VaccDscaff46-augustus-gene-20.27-mRNA-1	477	1396	437	41	477	54	479	0.0	365	94.966	415	11	415	5	11	94.97
BC3_2_comp4880_seq1_gene_36478	maker-VaccDscaff46-snap-gene-20.36-mRNA-1	477	399	312	1	312	88	399	3.21e-135	261	94.551	295	17	295	0	0	94.55
BC3_2_comp4880_seq1_gene_36478	maker-VaccDscaff14-augustus-gene-205.25-mRNA-1	477	1119	307	175	477	123	428	1.94e-127	247	93.811	288	14	288	2	5	93.81
BC3_2_comp4880_seq1_gene_36478	maker-VaccDscaff43-augustus-gene-227.23-mRNA-1	477	1284	303	175	477	42	333	3.28e-120	234	93.069	282	10	282	3	11	93.07
BC3_2_comp4880_seq1_gene_36478	maker-VaccDscaff3-snap-gene-194.42-mRNA-1	477	1316	307	175	477	123	422	1.97e-117	229	92.182	283	13	283	2	11	92.18
BC3_2_comp4880_seq1_gene_36478	maker-VaccDscaff22-snap-gene-141.40-mRNA-1	477	1301	142	174	315	290	431	2.12e-67	139	99.296	141	1	141	0	0	99.30
BC3_2_comp4880_seq1_gene_36478	maker-VaccDscaff22-snap-gene-141.40-mRNA-1	477	1301	96	382	477	430	525	7.89e-42	93	98.958	95	1	95	0	0	98.96
BC3_2_comp4880_seq1_gene_36478	maker-VaccDscaff2-snap-gene-242.28-mRNA-1	477	1280	96	382	477	267	362	1.69e-43	96	100.000	96	0	96	0	0	100.00
BC3_2_comp4880_seq1_gene_36478	maker-VaccDscaff25-snap-gene-253.52-mRNA-1	477	1115	95	383	477	276	370	6.10e-43	95	100.000	95	0	95	0	0	100.00
# BLASTN 2.7.1+
# Query: BC3_3_1_comp1137_seq1_gene_53956
# Database: ../../transcriptome_genome_comparison/V_corymbosum_v1.0_transcripts.fasta
# Fields: query id, subject id, query length, subject length, alignment length, q. start, q. end, s. start, s. end, evalue, score, % identity, identical, mismatches, positives, gap opens, gaps, % positives
# 4 hits found
BC3_3_1_comp1137_seq1_gene_53956	maker-VaccDscaff82-augustus-gene-0.24-mRNA-1	381	1391	368	1	368	421	54	0.0	350	98.370	362	6	362	0	0	98.37
BC3_3_1_comp1137_seq1_gene_53956	maker-VaccDscaff24-augustus-gene-175.28-mRNA-1	381	524	300	1	300	412	113	1.14e-153	294	99.333	298	2	298	0	0	99.33
BC3_3_1_comp1137_seq1_gene_53956	maker-VaccDscaff86-snap-gene-5.78-mRNA-1	381	1912	246	1	246	488	243	5.50e-127	246	100.000	246	0	246	0	0	100.00
BC3_3_1_comp1137_seq1_gene_53956	maker-VaccDscaff11-augustus-gene-216.25-mRNA-1	381	2310	256	1	255	266	11	5.50e-127	246	98.828	253	2	253	1	1	98.83
# BLASTN 2.7.1+
# Query: BCH_1_comp9064_seq0_gene_197387
# Database: ../../transcriptome_genome_comparison/V_corymbosum_v1.0_transcripts.fasta
# Fields: query id, subject id, query length, subject length, alignment length, q. start, q. end, s. start, s. end, evalue, score, % identity, identical, mismatches, positives, gap opens, gaps, % positives
# 32 hits found
BCH_1_comp9064_seq0_gene_197387	maker-VaccDscaff22-snap-gene-20.35-mRNA-1	2448	2701	1644	45	1681	97	1727	0.0	1241	92.032	1513	111	1513	4	20	92.03
BCH_1_comp9064_seq0_gene_197387	maker-VaccDscaff22-snap-gene-20.35-mRNA-1	2448	2701	834	1334	2163	1869	2701	0.0	660	93.165	777	52	777	5	5	93.17
BCH_1_comp9064_seq0_gene_197387	maker-VaccDscaff22-augustus-gene-19.26-mRNA-1	2448	3435	1175	510	1681	1143	2317	0.0	1131	98.809	1161	11	1161	1	3	98.81
BCH_1_comp9064_seq0_gene_197387	maker-VaccDscaff22-augustus-gene-19.26-mRNA-1	2448	3435	515	1	515	523	1037	0.0	494	98.641	508	7	508	0	0	98.64
BCH_1_comp9064_seq0_gene_197387	maker-VaccDscaff22-augustus-gene-19.25-mRNA-1	2448	3350	1687	1	1681	420	2094	0.0	1108	88.737	1497	172	1497	8	18	88.74
BCH_1_comp9064_seq0_gene_197387	maker-VaccDscaff22-snap-gene-20.31-mRNA-1	2448	5520	1360	1	1357	2478	3836	0.0	998	91.176	1240	116	1240	3	4	91.18
BCH_1_comp9064_seq0_gene_197387	maker-VaccDscaff22-snap-gene-20.31-mRNA-1	2448	5520	1573	112	1681	22	1534	0.0	980	88.112	1386	124	1386	20	63	88.11
BCH_1_comp9064_seq0_gene_197387	maker-VaccDscaff22-snap-gene-20.31-mRNA-1	2448	5520	530	1153	1681	3822	4350	0.0	409	92.453	490	38	490	2	2	92.45
BCH_1_comp9064_seq0_gene_197387	maker-VaccDscaff1416-augustus-gene-0.2-mRNA-1	2448	3625	1576	112	1681	553	2068	0.0	952	87.500	1379	131	1379	22	66	87.50
BCH_1_comp9064_seq0_gene_197387	maker-VaccDscaff1230-snap-gene-0.7-mRNA-1	2448	4508	1035	1334	2364	608	1641	0.0	792	92.271	955	75	955	5	5	92.27
BCH_1_comp9064_seq0_gene_197387	maker-VaccDscaff1230-snap-gene-0.7-mRNA-1	2448	4508	537	1146	1682	16	551	0.0	419	92.737	498	38	498	1	1	92.74
BCH_1_comp9064_seq0_gene_197387	maker-VaccDscaff22-augustus-gene-20.25-mRNA-1	2448	2637	707	391	1094	406	1079	0.0	446	88.543	626	45	626	10	36	88.54
BCH_1_comp9064_seq0_gene_197387	maker-VaccDscaff22-augustus-gene-20.25-mRNA-1	2448	2637	536	1146	1681	1213	1726	0.0	348	88.993	477	37	477	2	22	88.99
BCH_1_comp9064_seq0_gene_197387	maker-VaccDscaff22-augustus-gene-20.25-mRNA-1	2448	2637	150	112	261	22	171	9.08e-43	96	88.000	132	18	132	0	0	88.00
BCH_1_comp9064_seq0_gene_197387	maker-VaccDscaff22-augustus-gene-20.25-mRNA-1	2448	2637	125	269	393	248	372	7.17e-29	71	85.600	107	18	107	0	0	85.60
BCH_1_comp9064_seq0_gene_197387	maker-VaccDscaff1566-augustus-gene-0.2-mRNA-1	2448	2363	529	1153	1680	678	1205	0.0	411	92.628	490	37	490	2	2	92.63
BCH_1_comp9064_seq0_gene_197387	maker-VaccDscaff1566-augustus-gene-0.2-mRNA-1	2448	2363	212	1146	1357	483	692	2.39e-83	169	93.396	198	12	198	2	2	93.40
BCH_1_comp9064_seq0_gene_197387	maker-VaccDscaff1327-augustus-gene-0.4-mRNA-1	2448	2295	536	1146	1681	679	1192	0.0	366	90.112	483	31	483	2	22	90.11
BCH_1_comp9064_seq0_gene_197387	maker-VaccDscaff1327-augustus-gene-0.4-mRNA-1	2448	2295	576	523	1094	6	545	4.52e-175	334	87.153	502	34	502	14	40	87.15
BCH_1_comp9064_seq0_gene_197387	maker-VaccDscaff30-augustus-gene-60.23-mRNA-1	2448	6413	287	2162	2448	4125	4410	1.03e-131	256	96.516	277	9	277	1	1	96.52
BCH_1_comp9064_seq0_gene_197387	maker-VaccDscaff42-augustus-gene-264.18-mRNA-1	2448	6275	288	2161	2448	3996	4283	1.73e-129	252	95.833	276	12	276	0	0	95.83
BCH_1_comp9064_seq0_gene_197387	maker-VaccDscaff1327-augustus-gene-0.5-mRNA-1	2448	429	401	112	509	22	422	1.73e-129	252	87.781	352	46	352	3	3	87.78
BCH_1_comp9064_seq0_gene_197387	maker-VaccDscaff22-augustus-gene-20.29-mRNA-1	2448	1458	348	1334	1681	161	508	8.40e-98	195	85.345	297	51	297	0	0	85.34
BCH_1_comp9064_seq0_gene_197387	maker-VaccDscaff32-augustus-gene-19.22-mRNA-1	2448	6560	312	2161	2448	4345	4656	1.82e-94	189	88.141	275	13	275	1	24	88.14
BCH_1_comp9064_seq0_gene_197387	maker-VaccDscaff13-augustus-gene-340.26-mRNA-1	2448	6816	312	2161	2448	4553	4864	1.82e-94	189	88.141	275	13	275	1	24	88.14
BCH_1_comp9064_seq0_gene_197387	maker-VaccDscaff32-augustus-gene-21.23-mRNA-1	2448	6732	312	2161	2448	4564	4875	8.46e-93	186	87.821	274	14	274	1	24	87.82
BCH_1_comp9064_seq0_gene_197387	snap_masked-VaccDscaff30-processed-gene-59.14-mRNA-1	2448	5913	312	2161	2448	3415	3726	3.94e-91	183	87.500	273	15	273	1	24	87.50
BCH_1_comp9064_seq0_gene_197387	maker-VaccDscaff22-snap-gene-20.34-mRNA-1	2448	3063	201	2164	2364	1	201	1.88e-69	144	90.547	182	19	182	0	0	90.55
BCH_1_comp9064_seq0_gene_197387	maker-VaccDscaff36-augustus-gene-85.16-mRNA-1	2448	596	118	396	513	208	322	1.53e-35	83	90.678	107	8	107	2	3	90.68
BCH_1_comp9064_seq0_gene_197387	maker-VaccDscaff23-snap-gene-98.28-mRNA-1	2448	1688	85	2364	2448	851	935	1.21e-21	58	89.412	76	9	76	0	0	89.41
BCH_1_comp9064_seq0_gene_197387	maker-VaccDscaff40-augustus-gene-188.14-mRNA-1	2448	2634	85	2364	2448	882	966	1.21e-21	58	89.412	76	9	76	0	0	89.41
BCH_1_comp9064_seq0_gene_197387	maker-VaccDscaff12-snap-gene-295.24-mRNA-1	2448	1853	85	2364	2448	620	704	1.21e-21	58	89.412	76	9	76	0	0	89.41
# BLASTN 2.7.1+
# Query: BCH_2_comp13902_seq1_gene_231285
# Database: ../../transcriptome_genome_comparison/V_corymbosum_v1.0_transcripts.fasta
# Fields: query id, subject id, query length, subject length, alignment length, q. start, q. end, s. start, s. end, evalue, score, % identity, identical, mismatches, positives, gap opens, gaps, % positives
# 8 hits found
BCH_2_comp13902_seq1_gene_231285	maker-VaccDscaff1-snap-gene-437.34-mRNA-1	3555	3831	3567	1	3551	199	3737	0.0	2708	92.178	3288	235	3288	20	44	92.18
BCH_2_comp13902_seq1_gene_231285	maker-VaccDscaff8-snap-gene-0.27-mRNA-1	3555	4314	3571	1	3555	189	3731	0.0	2688	91.963	3284	243	3284	24	44	91.96
BCH_2_comp13902_seq1_gene_231285	maker-VaccDscaff6-augustus-gene-44.37-mRNA-1	3555	4393	2065	1499	3555	1727	3786	0.0	1713	94.431	1950	102	1950	11	13	94.43
BCH_2_comp13902_seq1_gene_231285	maker-VaccDscaff10-snap-gene-9.20-mRNA-1	3555	3834	2265	1306	3551	1486	3740	0.0	1491	88.830	2012	224	2012	24	29	88.83
BCH_2_comp13902_seq1_gene_231285	maker-VaccDscaff10-snap-gene-9.20-mRNA-1	3555	3834	1231	1	1230	274	1503	0.0	1173	98.457	1212	17	1212	2	2	98.46
BCH_2_comp13902_seq1_gene_231285	maker-VaccDscaff1702-augustus-gene-0.2-mRNA-1	3555	2296	1410	2154	3555	287	1691	0.0	1115	93.191	1314	83	1314	11	13	93.19
BCH_2_comp13902_seq1_gene_231285	maker-VaccDscaff10-augustus-gene-9.18-mRNA-1	3555	4194	148	3408	3555	4194	4047	7.64e-70	145	99.324	147	1	147	0	0	99.32
BCH_2_comp13902_seq1_gene_231285	maker-VaccDscaff36-augustus-gene-35.32-mRNA-1	3555	701	113	1388	1500	278	390	1.02e-48	107	98.230	111	2	111	0	0	98.23
# BLASTN 2.7.1+
# Query: BC3_2_comp20186_seq0_gene_46850
# Database: ../../transcriptome_genome_comparison/V_corymbosum_v1.0_transcripts.fasta
# Fields: query id, subject id, query length, subject length, alignment length, q. start, q. end, s. start, s. end, evalue, score, % identity, identical, mismatches, positives, gap opens, gaps, % positives
# 4 hits found
BC3_2_comp20186_seq0_gene_46850	snap_masked-VaccDscaff22-processed-gene-31.15-mRNA-1	1431	735	651	631	1281	1	651	0.0	648	99.846	650	1	650	0	0	99.85
BC3_2_comp20186_seq0_gene_46850	augustus_masked-VaccDscaff36-processed-gene-152.3-mRNA-1	1431	735	651	631	1281	1	651	0.0	519	93.241	607	44	607	0	0	93.24
BC3_2_comp20186_seq0_gene_46850	augustus_masked-VaccDscaff36-processed-gene-147.8-mRNA-1	1431	675	591	691	1281	1	591	0.0	468	93.063	550	41	550	0	0	93.06
BC3_2_comp20186_seq0_gene_46850	augustus_masked-VaccDscaff35-processed-gene-206.2-mRNA-1	1431	744	661	631	1281	1	660	0.0	457	90.015	595	55	595	3	11	90.02
# BLASTN 2.7.1+
# Query: BCL_comp40393_seq0_gene_315086
# Database: ../../transcriptome_genome_comparison/V_corymbosum_v1.0_transcripts.fasta
# 0 hits found
# BLASTN 2.7.1+
# Query: BCL_comp24660_seq0_gene_310490
# Database: ../../transcriptome_genome_comparison/V_corymbosum_v1.0_transcripts.fasta
# Fields: query id, subject id, query length, subject length, alignment length, q. start, q. end, s. start, s. end, evalue, score, % identity, identical, mismatches, positives, gap opens, gaps, % positives
# 3 hits found
BCL_comp24660_seq0_gene_310490	snap_masked-VaccDscaff1-processed-gene-19.10-mRNA-1	1479	2030	794	1	788	1106	1880	1.38e-108	214	76.196	605	164	605	17	25	76.20
BCL_comp24660_seq0_gene_310490	maker-VaccDscaff36-augustus-gene-229.43-mRNA-1	1479	1579	302	1	302	25	326	8.50e-91	182	86.755	262	40	262	0	0	86.75
BCL_comp24660_seq0_gene_310490	maker-VaccDscaff36-snap-gene-229.49-mRNA-1	1479	3372	297	1	297	1801	2097	5.12e-88	177	86.532	257	40	257	0	0	86.53
# BLASTN 2.7.1+
# Query: BCL_comp2833_seq0_gene_276981
# Database: ../../transcriptome_genome_comparison/V_corymbosum_v1.0_transcripts.fasta
# Fields: query id, subject id, query length, subject length, alignment length, q. start, q. end, s. start, s. end, evalue, score, % identity, identical, mismatches, positives, gap opens, gaps, % positives
# 18 hits found
BCL_comp2833_seq0_gene_276981	maker-VaccDscaff28-snap-gene-331.50-mRNA-1	441	1921	443	1	441	1360	1802	0.0	391	96.163	426	15	426	1	2	96.16
BCL_comp2833_seq0_gene_276981	maker-VaccDscaff20-snap-gene-25.34-mRNA-1	441	1845	443	1	441	1288	1730	0.0	382	95.485	423	18	423	1	2	95.49
BCL_comp2833_seq0_gene_276981	maker-VaccDscaff19-snap-gene-25.48-mRNA-1	441	1450	443	1	441	760	1202	0.0	379	95.260	422	19	422	1	2	95.26
BCL_comp2833_seq0_gene_276981	maker-VaccDscaff48-snap-gene-90.45-mRNA-1	441	1698	294	1	294	1318	1611	6.39e-132	255	95.578	281	13	281	0	0	95.58
BCL_comp2833_seq0_gene_276981	maker-VaccDscaff33-snap-gene-257.45-mRNA-1	441	1229	310	10	317	421	730	6.43e-127	246	93.226	289	19	289	1	2	93.23
BCL_comp2833_seq0_gene_276981	maker-VaccDscaff33-snap-gene-257.45-mRNA-1	441	1229	285	10	294	58	342	3.06e-110	216	91.930	262	23	262	0	0	91.93
BCL_comp2833_seq0_gene_276981	maker-VaccDscaff29-snap-gene-81.45-mRNA-1	441	1005	310	10	317	421	730	2.99e-125	243	92.903	288	20	288	1	2	92.90
BCL_comp2833_seq0_gene_276981	maker-VaccDscaff29-snap-gene-81.45-mRNA-1	441	1005	285	10	294	58	342	6.62e-107	210	91.228	260	25	260	0	0	91.23
BCL_comp2833_seq0_gene_276981	maker-VaccDscaff26-snap-gene-79.32-mRNA-1	441	978	310	10	317	406	715	1.39e-123	240	92.581	287	21	287	1	2	92.58
BCL_comp2833_seq0_gene_276981	maker-VaccDscaff26-snap-gene-79.32-mRNA-1	441	978	285	10	294	43	327	6.57e-112	219	92.281	263	22	263	0	0	92.28
BCL_comp2833_seq0_gene_276981	maker-VaccDscaff21-snap-gene-81.47-mRNA-1	441	882	310	10	317	308	617	1.39e-123	240	92.581	287	21	287	1	2	92.58
BCL_comp2833_seq0_gene_276981	maker-VaccDscaff21-snap-gene-81.47-mRNA-1	441	882	229	66	294	1	229	8.75e-91	181	93.013	213	16	213	0	0	93.01
BCL_comp2833_seq0_gene_276981	maker-VaccDscaff11-snap-gene-266.37-mRNA-1	441	758	266	176	441	369	634	5.08e-113	221	94.361	251	15	251	0	0	94.36
BCL_comp2833_seq0_gene_276981	maker-VaccDscaff24-augustus-gene-132.35-mRNA-1	441	1333	265	177	441	962	1226	1.83e-112	220	94.340	250	15	250	0	0	94.34
BCL_comp2833_seq0_gene_276981	maker-VaccDscaff24-augustus-gene-133.33-mRNA-1	441	1351	265	177	441	962	1226	8.50e-111	217	93.962	249	16	249	0	0	93.96
BCL_comp2833_seq0_gene_276981	maker-VaccDscaff19-augustus-gene-299.20-mRNA-1	441	1819	265	177	441	1437	1701	8.50e-111	217	93.962	249	16	249	0	0	93.96
BCL_comp2833_seq0_gene_276981	maker-VaccDscaff19-augustus-gene-304.24-mRNA-1	441	1060	263	179	441	674	936	5.12e-108	212	93.536	246	17	246	0	0	93.54
BCL_comp2833_seq0_gene_276981	maker-VaccDscaff9-augustus-gene-142.29-mRNA-1	441	918	228	178	405	554	781	3.15e-90	180	92.982	212	16	212	0	0	92.98
# BLASTN 2.7.1+
# Query: BCL_comp17154_seq0_gene_305283
# Database: ../../transcriptome_genome_comparison/V_corymbosum_v1.0_transcripts.fasta
# Fields: query id, subject id, query length, subject length, alignment length, q. start, q. end, s. start, s. end, evalue, score, % identity, identical, mismatches, positives, gap opens, gaps, % positives
# 11 hits found
BCL_comp17154_seq0_gene_305283	maker-VaccDscaff44-augustus-gene-151.19-mRNA-1	429	525	378	4	381	1	378	1.27e-168	321	94.974	359	19	359	0	0	94.97
BCL_comp17154_seq0_gene_305283	maker-VaccDscaff20-augustus-gene-206.26-mRNA-1	429	3497	381	1	381	178	558	5.90e-167	318	94.488	360	21	360	0	0	94.49
BCL_comp17154_seq0_gene_305283	maker-VaccDscaff39-augustus-gene-107.14-mRNA-1	429	3216	314	1	313	112	425	1.65e-162	310	99.682	313	0	313	1	1	99.68
BCL_comp17154_seq0_gene_305283	maker-VaccDscaff38-augustus-gene-110.34-mRNA-1	429	3216	314	1	313	112	425	1.65e-162	310	99.682	313	0	313	1	1	99.68
BCL_comp17154_seq0_gene_305283	augustus_masked-VaccDscaff38-processed-gene-109.0-mRNA-1	429	3033	376	1	373	110	479	2.17e-151	290	92.819	349	18	349	3	9	92.82
BCL_comp17154_seq0_gene_305283	maker-VaccDscaff39-augustus-gene-108.31-mRNA-1	429	3315	376	1	373	136	511	1.01e-149	287	92.287	347	26	347	1	3	92.29
BCL_comp17154_seq0_gene_305283	maker-VaccDscaff37-augustus-gene-208.25-mRNA-1	429	3588	376	1	373	122	491	4.69e-148	284	92.287	347	20	347	4	9	92.29
BCL_comp17154_seq0_gene_305283	maker-VaccDscaff22-snap-gene-92.36-mRNA-1	429	927	381	1	381	139	510	1.69e-147	283	91.864	350	22	350	3	9	91.86
BCL_comp17154_seq0_gene_305283	maker-VaccDscaff6-snap-gene-311.23-mRNA-1	429	3009	315	1	313	183	493	1.36e-118	231	91.429	288	21	288	5	6	91.43
BCL_comp17154_seq0_gene_305283	maker-VaccDscaff1054-snap-gene-0.5-mRNA-1	429	948	239	1	239	201	439	2.31e-106	209	95.816	229	10	229	0	0	95.82
BCL_comp17154_seq0_gene_305283	maker-VaccDscaff28-snap-gene-143.19-mRNA-1	429	3167	314	1	313	30	322	6.47e-102	201	89.172	280	12	280	5	22	89.17
# BLASTN 2.7.1+
# Query: BC3_3_3_comp37237_seq0_gene_137516
# Database: ../../transcriptome_genome_comparison/V_corymbosum_v1.0_transcripts.fasta
# Fields: query id, subject id, query length, subject length, alignment length, q. start, q. end, s. start, s. end, evalue, score, % identity, identical, mismatches, positives, gap opens, gaps, % positives
# 4 hits found
BC3_3_3_comp37237_seq0_gene_137516	maker-VaccDscaff33-snap-gene-273.32-mRNA-1	1419	4213	1419	1	1419	1	1416	0.0	1357	98.591	1399	17	1399	1	3	98.59
BC3_3_3_comp37237_seq0_gene_137516	maker-VaccDscaff21-snap-gene-62.40-mRNA-1	1419	4224	1419	1	1416	1	1419	0.0	1327	97.886	1389	27	1389	1	3	97.89
BC3_3_3_comp37237_seq0_gene_137516	maker-VaccDscaff29-snap-gene-64.37-mRNA-1	1419	4541	1419	1	1419	226	1632	0.0	1323	97.886	1389	18	1389	2	12	97.89
BC3_3_3_comp37237_seq0_gene_137516	maker-VaccDscaff26-snap-gene-62.51-mRNA-1	1419	4212	1419	1	1419	1	1407	0.0	1320	97.815	1388	19	1388	2	12	97.82
# BLASTN 2.7.1+
# Query: BC3_3_3_comp20079_seq0_gene_132468
# Database: ../../transcriptome_genome_comparison/V_corymbosum_v1.0_transcripts.fasta
# Fields: query id, subject id, query length, subject length, alignment length, q. start, q. end, s. start, s. end, evalue, score, % identity, identical, mismatches, positives, gap opens, gaps, % positives
# 8 hits found
BC3_3_3_comp20079_seq0_gene_132468	augustus_masked-VaccDscaff33-processed-gene-120.6-mRNA-1	312	2654	312	1	312	1207	1518	4.22e-162	309	99.679	311	1	311	0	0	99.68
BC3_3_3_comp20079_seq0_gene_132468	maker-VaccDscaff21-snap-gene-235.23-mRNA-1	312	2018	239	52	290	777	1015	3.45e-123	239	100.000	239	0	239	0	0	100.00
BC3_3_3_comp20079_seq0_gene_132468	maker-VaccDscaff39-snap-gene-227.30-mRNA-1	312	5029	311	4	312	1777	2084	3.60e-93	185	86.817	270	36	270	3	5	86.82
BC3_3_3_comp20079_seq0_gene_132468	maker-VaccDscaff38-augustus-gene-201.22-mRNA-1	312	2665	311	4	312	1330	1637	3.60e-93	185	86.817	270	36	270	3	5	86.82
BC3_3_3_comp20079_seq0_gene_132468	maker-VaccDscaff37-augustus-gene-81.24-mRNA-1	312	3064	311	4	312	1874	2181	1.68e-91	182	86.495	269	37	269	3	5	86.50
BC3_3_3_comp20079_seq0_gene_132468	maker-VaccDscaff6-augustus-gene-163.25-mRNA-1	312	3447	311	4	312	2112	2419	1.68e-91	182	86.495	269	37	269	3	5	86.50
BC3_3_3_comp20079_seq0_gene_132468	maker-VaccDscaff29-snap-gene-223.35-mRNA-1	312	1197	79	234	312	218	296	3.03e-34	79	100.000	79	0	79	0	0	100.00
BC3_3_3_comp20079_seq0_gene_132468	maker-VaccDscaff26-snap-gene-231.29-mRNA-1	312	2140	57	234	290	611	667	5.14e-22	57	100.000	57	0	57	0	0	100.00
# BLASTN 2.7.1+
# Query: BCH_3_comp181_seq2_gene_241985
# Database: ../../transcriptome_genome_comparison/V_corymbosum_v1.0_transcripts.fasta
# Fields: query id, subject id, query length, subject length, alignment length, q. start, q. end, s. start, s. end, evalue, score, % identity, identical, mismatches, positives, gap opens, gaps, % positives
# 4 hits found
BCH_3_comp181_seq2_gene_241985	maker-VaccDscaff12-augustus-gene-92.40-mRNA-1	1284	1513	1284	1	1284	71	1354	0.0	1245	98.988	1271	13	1271	0	0	98.99
BCH_3_comp181_seq2_gene_241985	maker-VaccDscaff41-snap-gene-48.34-mRNA-1	1284	1571	1284	1	1284	133	1416	0.0	1239	98.832	1269	15	1269	0	0	98.83
BCH_3_comp181_seq2_gene_241985	maker-VaccDscaff40-augustus-gene-23.38-mRNA-1	1284	1741	1284	1	1284	137	1420	0.0	1236	98.754	1268	16	1268	0	0	98.75
BCH_3_comp181_seq2_gene_241985	augustus_masked-VaccDscaff23-processed-gene-319.2-mRNA-1	1284	1507	1284	1	1284	84	1367	0.0	1233	98.676	1267	17	1267	0	0	98.68
# BLASTN 2.7.1+
# Query: BC3_3_1_comp17180_seq0_gene_70150
# Database: ../../transcriptome_genome_comparison/V_corymbosum_v1.0_transcripts.fasta
# Fields: query id, subject id, query length, subject length, alignment length, q. start, q. end, s. start, s. end, evalue, score, % identity, identical, mismatches, positives, gap opens, gaps, % positives
# 1 hits found
BC3_3_1_comp17180_seq0_gene_70150	snap_masked-VaccDscaff4-processed-gene-232.16-mRNA-1	468	396	364	25	388	1	364	0.0	346	98.352	358	6	358	0	0	98.35
# BLASTN 2.7.1+
# Query: BCL_comp706_seq1_gene_268722
# Database: ../../transcriptome_genome_comparison/V_corymbosum_v1.0_transcripts.fasta
# Fields: query id, subject id, query length, subject length, alignment length, q. start, q. end, s. start, s. end, evalue, score, % identity, identical, mismatches, positives, gap opens, gaps, % positives
# 8 hits found
BCL_comp706_seq1_gene_268722	maker-VaccDscaff32-augustus-gene-2.27-mRNA-1	939	2686	939	1	939	1023	1961	0.0	873	97.657	917	22	917	0	0	97.66
BCL_comp706_seq1_gene_268722	maker-VaccDscaff30-snap-gene-68.47-mRNA-1	939	2229	930	10	939	1074	2003	0.0	855	97.312	905	25	905	0	0	97.31
BCL_comp706_seq1_gene_268722	maker-VaccDscaff42-augustus-gene-253.25-mRNA-1	939	2753	938	2	939	1026	1963	0.0	818	95.736	898	40	898	0	0	95.74
BCL_comp706_seq1_gene_268722	maker-VaccDscaff13-augustus-gene-331.38-mRNA-1	939	2124	938	2	939	954	1891	0.0	815	95.629	897	41	897	0	0	95.63
BCL_comp706_seq1_gene_268722	maker-VaccDscaff33-augustus-gene-324.17-mRNA-1	939	2452	942	1	939	1282	2220	0.0	558	86.518	815	121	815	6	6	86.52
BCL_comp706_seq1_gene_268722	maker-VaccDscaff33-augustus-gene-316.14-mRNA-1	939	2052	942	1	939	945	1883	0.0	558	86.518	815	121	815	6	6	86.52
BCL_comp706_seq1_gene_268722	maker-VaccDscaff26-augustus-gene-0.15-mRNA-1	939	2160	942	1	939	963	1901	0.0	555	86.412	814	122	814	6	6	86.41
BCL_comp706_seq1_gene_268722	maker-VaccDscaff187-augustus-gene-1.54-mRNA-1	939	2331	942	1	939	1134	2072	0.0	555	86.412	814	122	814	6	6	86.41
# BLASTN 2.7.1+
# Query: BC3_2_comp13897_seq1_gene_44543
# Database: ../../transcriptome_genome_comparison/V_corymbosum_v1.0_transcripts.fasta
# Fields: query id, subject id, query length, subject length, alignment length, q. start, q. end, s. start, s. end, evalue, score, % identity, identical, mismatches, positives, gap opens, gaps, % positives
# 58 hits found
BC3_2_comp13897_seq1_gene_44543	maker-VaccDscaff37-snap-gene-84.37-mRNA-1	1227	2535	1117	114	1227	169	1283	0.0	1018	97.135	1085	27	1085	5	5	97.14
BC3_2_comp13897_seq1_gene_44543	maker-VaccDscaff6-snap-gene-169.43-mRNA-1	1227	942	841	166	994	1	841	0.0	622	91.558	770	59	770	7	12	91.56
BC3_2_comp13897_seq1_gene_44543	maker-VaccDscaff6-augustus-gene-167.26-mRNA-1	1227	2262	1075	185	1227	29	1077	0.0	602	86.233	927	90	927	28	58	86.23
BC3_2_comp13897_seq1_gene_44543	maker-VaccDscaff39-augustus-gene-220.23-mRNA-1	1227	2289	1114	127	1227	1	1065	0.0	564	84.470	941	111	941	37	62	84.47
BC3_2_comp13897_seq1_gene_44543	maker-VaccDscaff37-snap-gene-86.25-mRNA-1	1227	2353	1137	116	1227	16	1100	0.0	546	83.817	953	107	953	40	77	83.82
BC3_2_comp13897_seq1_gene_44543	maker-VaccDscaff6-snap-gene-169.44-mRNA-1	1227	2382	1139	122	1227	78	1180	0.0	522	82.968	945	125	945	34	69	82.97
BC3_2_comp13897_seq1_gene_44543	maker-VaccDscaff39-snap-gene-223.19-mRNA-1	1227	3039	843	166	996	1	831	0.0	516	87.544	738	81	738	13	24	87.54
BC3_2_comp13897_seq1_gene_44543	maker-VaccDscaff39-snap-gene-223.19-mRNA-1	1227	3039	828	176	994	884	1672	0.0	426	84.783	702	78	702	16	48	84.78
BC3_2_comp13897_seq1_gene_44543	maker-VaccDscaff39-snap-gene-223.19-mRNA-1	1227	3039	167	1061	1227	1697	1863	3.39e-64	134	93.413	156	11	156	0	0	93.41
BC3_2_comp13897_seq1_gene_44543	augustus_masked-VaccDscaff39-processed-gene-218.0-mRNA-1	1227	882	892	166	1041	1	876	0.0	510	86.323	770	90	770	18	32	86.32
BC3_2_comp13897_seq1_gene_44543	maker-VaccDscaff39-augustus-gene-221.13-mRNA-1	1227	2376	910	115	994	74	962	0.0	506	86.154	784	75	784	22	51	86.15
BC3_2_comp13897_seq1_gene_44543	maker-VaccDscaff39-snap-gene-219.22-mRNA-1	1227	2466	851	116	948	77	912	0.0	504	87.074	741	77	741	12	33	87.07
BC3_2_comp13897_seq1_gene_44543	maker-VaccDscaff39-snap-gene-219.22-mRNA-1	1227	2466	213	1015	1227	1030	1242	1.95e-91	183	95.305	203	10	203	0	0	95.31
BC3_2_comp13897_seq1_gene_44543	maker-VaccDscaff37-augustus-gene-87.25-mRNA-1	1227	2173	1074	166	1227	1	1002	0.0	444	81.750	878	112	878	46	84	81.75
BC3_2_comp13897_seq1_gene_44543	maker-VaccDscaff39-augustus-gene-217.10-mRNA-1	1227	2324	810	146	943	80	850	0.0	439	85.802	695	64	695	28	51	85.80
BC3_2_comp13897_seq1_gene_44543	maker-VaccDscaff39-augustus-gene-217.10-mRNA-1	1227	2324	170	1064	1227	932	1101	3.48e-44	98	86.471	147	17	147	4	6	86.47
BC3_2_comp13897_seq1_gene_44543	augustus_masked-VaccDscaff39-processed-gene-216.3-mRNA-1	1227	2031	841	185	1009	29	838	0.0	424	84.423	710	84	710	31	47	84.42
BC3_2_comp13897_seq1_gene_44543	augustus_masked-VaccDscaff39-processed-gene-216.3-mRNA-1	1227	2031	165	1063	1227	922	1086	9.28e-75	153	97.576	161	4	161	0	0	97.58
BC3_2_comp13897_seq1_gene_44543	augustus_masked-VaccDscaff39-processed-gene-222.0-mRNA-1	1227	969	878	166	999	1	852	0.0	420	83.941	737	71	737	30	70	83.94
BC3_2_comp13897_seq1_gene_44543	augustus_masked-VaccDscaff39-processed-gene-220.5-mRNA-1	1227	1995	876	185	1041	29	870	0.0	417	83.562	732	91	732	24	53	83.56
BC3_2_comp13897_seq1_gene_44543	augustus_masked-VaccDscaff6-processed-gene-170.5-mRNA-1	1227	2127	833	185	1005	29	825	0.0	410	84.034	700	85	700	26	48	84.03
BC3_2_comp13897_seq1_gene_44543	augustus_masked-VaccDscaff39-processed-gene-219.2-mRNA-1	1227	2034	844	185	1009	29	841	0.0	408	83.768	707	87	707	33	50	83.77
BC3_2_comp13897_seq1_gene_44543	augustus_masked-VaccDscaff39-processed-gene-219.2-mRNA-1	1227	2034	165	1063	1227	925	1089	4.32e-73	150	96.970	160	5	160	0	0	96.97
BC3_2_comp13897_seq1_gene_44543	augustus_masked-VaccDscaff39-processed-gene-218.2-mRNA-1	1227	960	824	180	994	3	790	0.0	396	83.617	689	90	689	27	45	83.62
BC3_2_comp13897_seq1_gene_44543	maker-VaccDscaff38-augustus-gene-194.27-mRNA-1	1227	2158	875	166	994	1	853	0.0	385	82.629	723	84	723	29	68	82.63
BC3_2_comp13897_seq1_gene_44543	maker-VaccDscaff6-snap-gene-173.23-mRNA-1	1227	2186	853	138	942	1	820	0.0	353	82.063	700	72	700	27	81	82.06
BC3_2_comp13897_seq1_gene_44543	augustus_masked-VaccDscaff38-processed-gene-193.2-mRNA-1	1227	888	563	386	942	254	792	1.36e-167	320	86.501	487	46	487	14	30	86.50
BC3_2_comp13897_seq1_gene_44543	snap_masked-VaccDscaff39-processed-gene-214.8-mRNA-1	1227	447	442	613	1041	1	441	8.17e-165	315	90.950	402	26	402	10	14	90.95
BC3_2_comp13897_seq1_gene_44543	maker-VaccDscaff38-snap-gene-195.20-mRNA-1	1227	1344	355	594	948	531	885	2.30e-155	298	94.648	336	19	336	0	0	94.65
BC3_2_comp13897_seq1_gene_44543	maker-VaccDscaff38-snap-gene-195.20-mRNA-1	1227	1344	408	120	518	81	479	1.83e-136	264	88.971	363	27	363	9	18	88.97
BC3_2_comp13897_seq1_gene_44543	augustus_masked-VaccDscaff6-processed-gene-171.4-mRNA-1	1227	1944	766	201	948	48	783	5.02e-147	283	80.026	613	105	613	30	48	80.03
BC3_2_comp13897_seq1_gene_44543	augustus_masked-VaccDscaff6-processed-gene-171.4-mRNA-1	1227	1944	121	1107	1227	879	999	2.73e-35	82	89.256	108	13	108	0	0	89.26
BC3_2_comp13897_seq1_gene_44543	maker-VaccDscaff6-snap-gene-172.20-mRNA-1	1227	2098	781	185	948	29	780	1.41e-142	275	79.385	620	115	620	30	46	79.39
BC3_2_comp13897_seq1_gene_44543	maker-VaccDscaff6-snap-gene-172.20-mRNA-1	1227	2098	132	1096	1227	852	982	3.51e-39	89	89.394	118	13	118	1	1	89.39
BC3_2_comp13897_seq1_gene_44543	maker-VaccDscaff39-snap-gene-216.31-mRNA-1	1227	2408	407	594	997	492	883	1.43e-132	257	88.452	360	29	360	7	18	88.45
BC3_2_comp13897_seq1_gene_44543	maker-VaccDscaff39-snap-gene-216.31-mRNA-1	1227	2408	403	139	530	1	392	1.46e-117	230	86.600	349	32	349	12	22	86.60
BC3_2_comp13897_seq1_gene_44543	maker-VaccDscaff39-snap-gene-216.31-mRNA-1	1227	2408	133	1095	1227	1074	1206	1.24e-53	115	95.489	127	6	127	0	0	95.49
BC3_2_comp13897_seq1_gene_44543	augustus_masked-VaccDscaff39-processed-gene-222.6-mRNA-1	1227	1932	345	185	526	29	364	8.83e-110	216	88.116	304	29	304	7	12	88.12
BC3_2_comp13897_seq1_gene_44543	augustus_masked-VaccDscaff39-processed-gene-222.6-mRNA-1	1227	1932	414	594	996	402	804	1.16e-98	196	83.333	345	47	345	8	22	83.33
BC3_2_comp13897_seq1_gene_44543	augustus_masked-VaccDscaff39-processed-gene-222.6-mRNA-1	1227	1932	164	1064	1227	824	987	3.34e-74	152	97.561	160	4	160	0	0	97.56
BC3_2_comp13897_seq1_gene_44543	augustus_masked-VaccDscaff6-processed-gene-168.3-mRNA-1	1227	2025	577	386	945	266	825	6.98e-96	191	78.683	454	89	454	23	34	78.68
BC3_2_comp13897_seq1_gene_44543	augustus_masked-VaccDscaff6-processed-gene-168.3-mRNA-1	1227	2025	165	1063	1227	916	1080	2.08e-46	102	87.273	144	21	144	0	0	87.27
BC3_2_comp13897_seq1_gene_44543	maker-VaccDscaff44-snap-gene-68.26-mRNA-1	1227	3331	339	185	522	17	345	9.02e-95	189	85.841	291	37	291	8	11	85.84
BC3_2_comp13897_seq1_gene_44543	augustus_masked-VaccDscaff28-processed-gene-75.3-mRNA-1	1227	2019	338	185	522	29	357	1.95e-91	183	85.207	288	41	288	6	9	85.21
BC3_2_comp13897_seq1_gene_44543	augustus_masked-VaccDscaff37-processed-gene-87.0-mRNA-1	1227	2499	548	418	948	772	1302	9.22e-80	162	77.555	425	89	425	23	34	77.55
BC3_2_comp13897_seq1_gene_44543	augustus_masked-VaccDscaff37-processed-gene-87.0-mRNA-1	1227	2499	165	1063	1227	1390	1554	9.62e-50	108	88.485	146	19	146	0	0	88.48
BC3_2_comp13897_seq1_gene_44543	snap_masked-VaccDscaff20-processed-gene-253.17-mRNA-1	1227	1908	221	302	522	56	276	1.55e-72	149	89.140	197	24	197	0	0	89.14
BC3_2_comp13897_seq1_gene_44543	maker-VaccDscaff39-augustus-gene-134.10-mRNA-1	1227	703	156	1	154	209	54	7.23e-71	146	98.077	153	1	153	1	2	98.08
BC3_2_comp13897_seq1_gene_44543	maker-VaccDscaff6-augustus-gene-295.37-mRNA-1	1227	680	135	1	135	198	64	4.38e-63	132	99.259	134	1	134	0	0	99.26
BC3_2_comp13897_seq1_gene_44543	augustus_masked-VaccDscaff20-processed-gene-300.7-mRNA-1	1227	753	224	299	522	26	249	1.58e-62	131	86.161	193	31	193	0	0	86.16
BC3_2_comp13897_seq1_gene_44543	maker-VaccDscaff44-snap-gene-105.41-mRNA-1	1227	786	227	185	411	17	234	2.05e-56	120	85.022	193	25	193	2	9	85.02
BC3_2_comp13897_seq1_gene_44543	maker-VaccDscaff44-snap-gene-105.41-mRNA-1	1227	786	72	452	522	235	306	7.81e-16	47	88.889	64	7	64	1	1	88.89
BC3_2_comp13897_seq1_gene_44543	maker-VaccDscaff39-augustus-gene-215.21-mRNA-1	1227	2247	164	1064	1227	881	1044	1.61e-47	104	87.805	144	20	144	0	0	87.80
BC3_2_comp13897_seq1_gene_44543	augustus_masked-VaccDscaff37-processed-gene-181.1-mRNA-1	1227	651	104	1	104	104	1	1.61e-47	104	100.000	104	0	104	0	0	100.00
BC3_2_comp13897_seq1_gene_44543	maker-VaccDscaff38-augustus-gene-127.28-mRNA-1	1227	636	104	1	104	104	1	1.61e-47	104	100.000	104	0	104	0	0	100.00
BC3_2_comp13897_seq1_gene_44543	augustus_masked-VaccDscaff39-processed-gene-221.3-mRNA-1	1227	1956	164	1064	1227	848	1011	7.49e-46	101	87.195	143	21	143	0	0	87.20
BC3_2_comp13897_seq1_gene_44543	maker-VaccDscaff39-snap-gene-215.23-mRNA-1	1227	801	171	1063	1227	4	174	4.51e-43	96	85.965	147	18	147	4	6	85.96
BC3_2_comp13897_seq1_gene_44543	snap_masked-VaccDscaff39-processed-gene-221.6-mRNA-1	1227	270	130	865	994	225	96	5.87e-37	85	88.462	115	15	115	0	0	88.46
# BLASTN 2.7.1+
# Query: BCH_2_comp11892_seq0_gene_229247
# Database: ../../transcriptome_genome_comparison/V_corymbosum_v1.0_transcripts.fasta
# Fields: query id, subject id, query length, subject length, alignment length, q. start, q. end, s. start, s. end, evalue, score, % identity, identical, mismatches, positives, gap opens, gaps, % positives
# 5 hits found
BCH_2_comp11892_seq0_gene_229247	maker-VaccDscaff40-augustus-gene-54.33-mRNA-1	636	3569	636	1	636	2560	3195	0.0	624	99.371	632	4	632	0	0	99.37
BCH_2_comp11892_seq0_gene_229247	maker-VaccDscaff12-snap-gene-127.29-mRNA-1	636	3321	636	1	636	2406	3041	0.0	621	99.214	631	5	631	0	0	99.21
BCH_2_comp11892_seq0_gene_229247	maker-VaccDscaff23-snap-gene-287.26-mRNA-1	636	3317	636	1	636	2422	3057	0.0	615	98.899	629	7	629	0	0	98.90
BCH_2_comp11892_seq0_gene_229247	maker-VaccDscaff41-snap-gene-14.30-mRNA-1	636	3357	636	1	636	2422	3057	0.0	603	98.270	625	11	625	0	0	98.27
BCH_2_comp11892_seq0_gene_229247	maker-VaccDscaff16-snap-gene-348.34-mRNA-1	636	6105	619	1	618	2410	3023	1.21e-135	262	80.937	501	112	501	5	6	80.94
# BLASTN 2.7.1+
# Query: BCH_1_comp51_seq0_gene_182718
# Database: ../../transcriptome_genome_comparison/V_corymbosum_v1.0_transcripts.fasta
# Fields: query id, subject id, query length, subject length, alignment length, q. start, q. end, s. start, s. end, evalue, score, % identity, identical, mismatches, positives, gap opens, gaps, % positives
# 30 hits found
BCH_1_comp51_seq0_gene_182718	maker-VaccDscaff37-augustus-gene-59.18-mRNA-1	2811	3335	1634	33	1666	57	1690	0.0	1625	99.816	1631	3	1631	0	0	99.82
BCH_1_comp51_seq0_gene_182718	maker-VaccDscaff6-augustus-gene-143.17-mRNA-1	2811	3335	1632	35	1666	53	1684	0.0	1623	99.816	1629	3	1629	0	0	99.82
BCH_1_comp51_seq0_gene_182718	maker-VaccDscaff38-augustus-gene-222.26-mRNA-1	2811	3395	1650	17	1666	2	1651	0.0	1620	99.394	1640	10	1640	0	0	99.39
BCH_1_comp51_seq0_gene_182718	maker-VaccDscaff39-augustus-gene-248.24-mRNA-1	2811	3255	1626	41	1666	1	1624	0.0	1598	99.446	1617	7	1617	1	2	99.45
BCH_1_comp51_seq0_gene_182718	maker-VaccDscaff4-snap-gene-377.47-mRNA-1	2811	1729	1151	1661	2811	53	1203	0.0	1118	99.044	1140	11	1140	0	0	99.04
BCH_1_comp51_seq0_gene_182718	maker-VaccDscaff35-augustus-gene-274.32-mRNA-1	2811	1328	1151	1661	2811	68	1218	0.0	1115	98.957	1139	12	1139	0	0	98.96
BCH_1_comp51_seq0_gene_182718	augustus_masked-VaccDscaff36-processed-gene-52.0-mRNA-1	2811	1286	1151	1661	2811	25	1175	0.0	1079	97.915	1127	24	1127	0	0	97.91
BCH_1_comp51_seq0_gene_182718	snap_masked-VaccDscaff9-processed-gene-357.30-mRNA-1	2811	1392	811	2001	2811	484	1294	0.0	754	97.657	792	19	792	0	0	97.66
BCH_1_comp51_seq0_gene_182718	snap_masked-VaccDscaff9-processed-gene-357.30-mRNA-1	2811	1392	346	1661	2006	62	406	8.69e-173	330	98.555	341	4	341	1	1	98.55
BCH_1_comp51_seq0_gene_182718	maker-VaccDscaff6-snap-gene-91.33-mRNA-1	2811	3314	830	837	1666	852	1681	0.0	707	95.060	789	41	789	0	0	95.06
BCH_1_comp51_seq0_gene_182718	maker-VaccDscaff6-snap-gene-91.33-mRNA-1	2811	3314	672	202	873	181	852	0.0	564	94.643	636	36	636	0	0	94.64
BCH_1_comp51_seq0_gene_182718	maker-VaccDscaff37-augustus-gene-15.13-mRNA-1	2811	3156	830	837	1666	776	1605	0.0	683	94.096	781	49	781	0	0	94.10
BCH_1_comp51_seq0_gene_182718	maker-VaccDscaff37-augustus-gene-15.13-mRNA-1	2811	3156	600	274	873	180	776	0.0	490	94.000	564	33	564	1	3	94.00
BCH_1_comp51_seq0_gene_182718	maker-VaccDscaff6-augustus-gene-91.27-mRNA-1	2811	3270	830	837	1666	779	1608	0.0	680	93.976	780	50	780	0	0	93.98
BCH_1_comp51_seq0_gene_182718	maker-VaccDscaff6-augustus-gene-91.27-mRNA-1	2811	3270	600	274	873	183	779	0.0	484	93.667	562	35	562	1	3	93.67
BCH_1_comp51_seq0_gene_182718	maker-VaccDscaff38-augustus-gene-262.20-mRNA-1	2811	3247	830	837	1666	777	1606	0.0	680	93.976	780	50	780	0	0	93.98
BCH_1_comp51_seq0_gene_182718	maker-VaccDscaff38-augustus-gene-262.20-mRNA-1	2811	3247	600	274	873	181	777	0.0	487	93.833	563	34	563	1	3	93.83
BCH_1_comp51_seq0_gene_182718	maker-VaccDscaff38-snap-gene-261.33-mRNA-1	2811	2840	830	837	1666	558	1387	0.0	680	93.976	780	50	780	0	0	93.98
BCH_1_comp51_seq0_gene_182718	maker-VaccDscaff38-snap-gene-261.33-mRNA-1	2811	2840	447	427	873	115	558	0.0	358	93.512	418	26	418	1	3	93.51
BCH_1_comp51_seq0_gene_182718	maker-VaccDscaff39-snap-gene-285.26-mRNA-1	2811	3158	830	837	1666	779	1608	0.0	677	93.855	779	51	779	0	0	93.86
BCH_1_comp51_seq0_gene_182718	maker-VaccDscaff39-snap-gene-285.26-mRNA-1	2811	3158	692	182	873	95	779	0.0	544	93.064	644	41	644	3	7	93.06
BCH_1_comp51_seq0_gene_182718	maker-VaccDscaff34-augustus-gene-85.27-mRNA-1	2811	1689	950	1816	2758	158	1100	5.16e-180	343	78.947	750	186	750	11	14	78.95
BCH_1_comp51_seq0_gene_182718	maker-VaccDscaff17-augustus-gene-294.20-mRNA-1	2811	1810	950	1816	2758	292	1234	5.19e-175	334	78.632	747	189	747	11	14	78.63
BCH_1_comp51_seq0_gene_182718	maker-VaccDscaff27-augustus-gene-261.27-mRNA-1	2811	1221	811	1816	2621	190	992	4.19e-146	282	78.545	637	161	637	11	13	78.55
BCH_1_comp51_seq0_gene_182718	maker-VaccDscaff1082-snap-gene-0.4-mRNA-1	2811	3870	455	1093	1547	2779	3201	5.42e-145	280	88.352	402	21	402	4	32	88.35
BCH_1_comp51_seq0_gene_182718	maker-VaccDscaff37-snap-gene-118.38-mRNA-1	2811	3494	203	1464	1666	1659	1861	3.50e-92	185	97.044	197	6	197	0	0	97.04
BCH_1_comp51_seq0_gene_182718	maker-VaccDscaff37-snap-gene-118.38-mRNA-1	2811	3494	73	818	890	955	1026	1.08e-17	51	90.411	66	6	66	1	1	90.41
BCH_1_comp51_seq0_gene_182718	maker-VaccDscaff37-snap-gene-118.38-mRNA-1	2811	3494	50	853	902	1097	1146	3.92e-12	41	94.000	47	3	47	0	0	94.00
BCH_1_comp51_seq0_gene_182718	maker-VaccDscaff38-snap-gene-261.32-mRNA-1	2811	213	181	208	388	1	181	1.29e-71	148	93.923	170	11	170	0	0	93.92
BCH_1_comp51_seq0_gene_182718	maker-VaccDscaff6-snap-gene-208.27-mRNA-1	2811	1299	142	1525	1666	25	166	2.84e-58	124	95.775	136	6	136	0	0	95.77
# BLASTN 2.7.1+
# Query: BCL_comp24351_seq1_gene_310336
# Database: ../../transcriptome_genome_comparison/V_corymbosum_v1.0_transcripts.fasta
# Fields: query id, subject id, query length, subject length, alignment length, q. start, q. end, s. start, s. end, evalue, score, % identity, identical, mismatches, positives, gap opens, gaps, % positives
# 5 hits found
BCL_comp24351_seq1_gene_310336	augustus_masked-VaccDscaff12-processed-gene-35.6-mRNA-1	1152	1587	500	1	500	1	500	0.0	488	99.200	496	4	496	0	0	99.20
BCL_comp24351_seq1_gene_310336	augustus_masked-VaccDscaff12-processed-gene-35.6-mRNA-1	1152	1587	481	581	1061	496	974	0.0	450	97.921	471	8	471	2	2	97.92
BCL_comp24351_seq1_gene_310336	snap_masked-VaccDscaff6-processed-gene-311.13-mRNA-1	1152	2868	194	75	268	1939	1746	3.22e-54	116	86.598	168	26	168	0	0	86.60
BCL_comp24351_seq1_gene_310336	snap_masked-VaccDscaff23-processed-gene-361.8-mRNA-1	1152	284	87	52	138	87	1	4.25e-38	87	100.000	87	0	87	0	0	100.00
BCL_comp24351_seq1_gene_310336	snap_masked-VaccDscaff12-processed-gene-35.31-mRNA-1	1152	1027	87	52	138	87	1	1.98e-36	84	98.851	86	1	86	0	0	98.85
# BLASTN 2.7.1+
# Query: BC3_3_2_comp40942_seq0_gene_98479
# Database: ../../transcriptome_genome_comparison/V_corymbosum_v1.0_transcripts.fasta
# Fields: query id, subject id, query length, subject length, alignment length, q. start, q. end, s. start, s. end, evalue, score, % identity, identical, mismatches, positives, gap opens, gaps, % positives
# 8 hits found
BC3_3_2_comp40942_seq0_gene_98479	maker-VaccDscaff1-snap-gene-54.50-mRNA-1	405	2280	404	3	405	264	660	0.0	364	97.030	392	4	392	2	8	97.03
BC3_3_2_comp40942_seq0_gene_98479	maker-VaccDscaff1-snap-gene-54.49-mRNA-1	405	2475	411	9	405	264	672	3.74e-84	169	81.022	333	62	333	9	16	81.02
BC3_3_2_comp40942_seq0_gene_98479	maker-VaccDscaff5-snap-gene-35.62-mRNA-1	405	4140	416	5	405	140	552	1.05e-79	161	80.288	334	64	334	11	18	80.29
BC3_3_2_comp40942_seq0_gene_98479	maker-VaccDscaff5-snap-gene-35.62-mRNA-1	405	4140	177	3	171	2211	2385	1.86e-37	85	83.616	148	19	148	7	10	83.62
BC3_3_2_comp40942_seq0_gene_98479	maker-VaccDscaff8-snap-gene-362.37-mRNA-1	405	966	411	9	405	270	678	3.77e-79	160	80.292	330	65	330	8	16	80.29
BC3_3_2_comp40942_seq0_gene_98479	maker-VaccDscaff10-snap-gene-350.47-mRNA-1	405	6414	286	130	405	2569	2850	1.39e-58	123	81.818	234	38	234	9	14	81.82
BC3_3_2_comp40942_seq0_gene_98479	augustus_masked-VaccDscaff8-processed-gene-281.4-mRNA-1	405	597	205	205	405	1	195	6.72e-32	75	80.000	164	27	164	8	14	80.00
BC3_3_2_comp40942_seq0_gene_98479	maker-VaccDscaff10-snap-gene-350.50-mRNA-1	405	1487	43	84	125	115	157	6.91e-12	39	97.674	42	0	42	1	1	97.67
# BLASTN 2.7.1+
# Query: BC3_3_3_comp7130_seq1_gene_117270
# Database: ../../transcriptome_genome_comparison/V_corymbosum_v1.0_transcripts.fasta
# Fields: query id, subject id, query length, subject length, alignment length, q. start, q. end, s. start, s. end, evalue, score, % identity, identical, mismatches, positives, gap opens, gaps, % positives
# 2 hits found
BC3_3_3_comp7130_seq1_gene_117270	maker-VaccDscaff4-augustus-gene-231.20-mRNA-1	345	405	345	1	345	401	57	2.13e-180	342	99.710	344	1	344	0	0	99.71
BC3_3_3_comp7130_seq1_gene_117270	maker-VaccDscaff35-augustus-gene-112.17-mRNA-1	345	450	325	1	325	308	1	6.31e-136	262	94.462	307	1	307	1	17	94.46
# BLASTN 2.7.1+
# Query: BC3_3_1_comp12053_seq2_gene_67591
# Database: ../../transcriptome_genome_comparison/V_corymbosum_v1.0_transcripts.fasta
# Fields: query id, subject id, query length, subject length, alignment length, q. start, q. end, s. start, s. end, evalue, score, % identity, identical, mismatches, positives, gap opens, gaps, % positives
# 39 hits found
BC3_3_1_comp12053_seq2_gene_67591	augustus_masked-VaccDscaff1-processed-gene-10.9-mRNA-1	1173	1179	1182	1	1173	1	1179	0.0	990	94.755	1120	50	1120	3	12	94.75
BC3_3_1_comp12053_seq2_gene_67591	augustus_masked-VaccDscaff10-processed-gene-391.9-mRNA-1	1173	1179	1182	1	1173	1	1179	0.0	987	94.670	1119	51	1119	3	12	94.67
BC3_3_1_comp12053_seq2_gene_67591	augustus_masked-VaccDscaff8-processed-gene-404.8-mRNA-1	1173	1179	1182	1	1173	1	1179	0.0	984	94.585	1118	52	1118	3	12	94.59
BC3_3_1_comp12053_seq2_gene_67591	augustus_masked-VaccDscaff10-processed-gene-392.2-mRNA-1	1173	1325	1182	1	1173	148	1325	0.0	980	94.501	1117	52	1117	3	13	94.50
BC3_3_1_comp12053_seq2_gene_67591	augustus_masked-VaccDscaff10-processed-gene-391.11-mRNA-1	1173	1179	1182	1	1173	1	1179	0.0	921	92.809	1097	73	1097	2	12	92.81
BC3_3_1_comp12053_seq2_gene_67591	augustus_masked-VaccDscaff1-processed-gene-10.7-mRNA-1	1173	1179	1182	1	1173	1	1179	0.0	915	92.640	1095	75	1095	2	12	92.64
BC3_3_1_comp12053_seq2_gene_67591	maker-VaccDscaff1-augustus-gene-10.38-mRNA-1	1173	1422	1055	128	1173	371	1422	0.0	884	94.787	1000	43	1000	2	12	94.79
BC3_3_1_comp12053_seq2_gene_67591	augustus_masked-VaccDscaff1-processed-gene-10.8-mRNA-1	1173	1224	1017	166	1173	211	1224	0.0	867	95.280	969	36	969	2	12	95.28
BC3_3_1_comp12053_seq2_gene_67591	augustus_masked-VaccDscaff1-processed-gene-10.8-mRNA-1	1173	1224	138	1	138	76	213	4.30e-43	96	89.855	124	14	124	0	0	89.86
BC3_3_1_comp12053_seq2_gene_67591	augustus_masked-VaccDscaff10-processed-gene-391.10-mRNA-1	1173	1224	1017	166	1173	211	1224	0.0	864	95.182	968	37	968	2	12	95.18
BC3_3_1_comp12053_seq2_gene_67591	augustus_masked-VaccDscaff10-processed-gene-391.10-mRNA-1	1173	1224	138	1	138	76	213	4.30e-43	96	89.855	124	14	124	0	0	89.86
BC3_3_1_comp12053_seq2_gene_67591	augustus_masked-VaccDscaff15-processed-gene-236.9-mRNA-1	1173	1191	1187	1	1171	1	1179	0.0	788	89.132	1058	105	1058	15	24	89.13
BC3_3_1_comp12053_seq2_gene_67591	augustus_masked-VaccDscaff11-processed-gene-242.0-mRNA-1	1173	1191	1189	1	1171	1	1179	0.0	773	88.730	1055	106	1055	18	28	88.73
BC3_3_1_comp12053_seq2_gene_67591	maker-VaccDscaff19-augustus-gene-280.32-mRNA-1	1173	1644	1057	129	1168	579	1624	0.0	614	86.471	914	115	914	15	28	86.47
BC3_3_1_comp12053_seq2_gene_67591	maker-VaccDscaff19-augustus-gene-280.32-mRNA-1	1173	1644	523	613	1135	1	520	1.30e-167	320	87.189	456	64	456	2	3	87.19
BC3_3_1_comp12053_seq2_gene_67591	maker-VaccDscaff15-augustus-gene-236.44-mRNA-1	1173	1554	1054	129	1168	489	1534	0.0	611	86.338	910	122	910	12	22	86.34
BC3_3_1_comp12053_seq2_gene_67591	maker-VaccDscaff15-augustus-gene-236.44-mRNA-1	1173	1554	308	613	920	1	308	6.62e-101	200	88.312	272	36	272	0	0	88.31
BC3_3_1_comp12053_seq2_gene_67591	maker-VaccDscaff11-snap-gene-242.28-mRNA-1	1173	1179	1188	1	1171	1	1167	0.0	536	82.239	977	173	977	23	38	82.24
BC3_3_1_comp12053_seq2_gene_67591	augustus_masked-VaccDscaff5-processed-gene-10.2-mRNA-1	1173	558	561	613	1173	1	558	0.0	502	96.613	542	16	542	2	3	96.61
BC3_3_1_comp12053_seq2_gene_67591	augustus_masked-VaccDscaff24-processed-gene-152.4-mRNA-1	1173	894	892	298	1171	1	882	0.0	500	85.874	766	98	766	17	28	85.87
BC3_3_1_comp12053_seq2_gene_67591	augustus_masked-VaccDscaff19-processed-gene-280.3-mRNA-1	1173	894	890	298	1171	1	882	0.0	497	85.730	763	103	763	15	24	85.73
BC3_3_1_comp12053_seq2_gene_67591	augustus_masked-VaccDscaff11-processed-gene-242.1-mRNA-1	1173	897	886	298	1168	1	877	0.0	481	85.214	755	107	755	14	24	85.21
BC3_3_1_comp12053_seq2_gene_67591	augustus_masked-VaccDscaff24-processed-gene-152.3-mRNA-1	1173	1362	744	437	1168	611	1348	0.0	402	85.081	633	93	633	8	18	85.08
BC3_3_1_comp12053_seq2_gene_67591	augustus_masked-VaccDscaff24-processed-gene-152.3-mRNA-1	1173	1362	523	613	1135	1	520	1.30e-167	320	87.189	456	64	456	2	3	87.19
BC3_3_1_comp12053_seq2_gene_67591	augustus_masked-VaccDscaff19-processed-gene-280.1-mRNA-1	1173	2163	718	428	1133	1055	1766	0.0	376	84.540	607	93	607	9	18	84.54
BC3_3_1_comp12053_seq2_gene_67591	snap_masked-VaccDscaff15-processed-gene-236.38-mRNA-1	1173	531	512	629	1138	17	522	1.00e-168	322	87.891	450	54	450	8	8	87.89
BC3_3_1_comp12053_seq2_gene_67591	maker-VaccDscaff8-snap-gene-2.32-mRNA-1	1173	411	429	747	1173	1	411	6.03e-166	317	92.075	395	14	395	3	20	92.07
BC3_3_1_comp12053_seq2_gene_67591	augustus_masked-VaccDscaff1-processed-gene-440.2-mRNA-1	1173	363	366	809	1173	1	363	2.17e-165	316	95.628	350	12	350	2	4	95.63
BC3_3_1_comp12053_seq2_gene_67591	maker-VaccDscaff24-augustus-gene-152.38-mRNA-1	1173	498	422	750	1171	69	486	3.74e-143	276	88.626	374	44	374	4	4	88.63
BC3_3_1_comp12053_seq2_gene_67591	maker-VaccDscaff14-snap-gene-232.42-mRNA-1	1173	2023	326	613	938	1	326	1.43e-97	194	86.503	282	44	282	0	0	86.50
BC3_3_1_comp12053_seq2_gene_67591	maker-VaccDscaff2-snap-gene-267.45-mRNA-1	1173	2022	326	613	938	1	326	3.10e-94	188	85.890	280	46	280	0	0	85.89
BC3_3_1_comp12053_seq2_gene_67591	maker-VaccDscaff25-snap-gene-278.29-mRNA-1	1173	1967	326	613	938	1	326	1.44e-92	185	85.583	279	47	279	0	0	85.58
BC3_3_1_comp12053_seq2_gene_67591	maker-VaccDscaff8-snap-gene-2.33-mRNA-1	1173	405	175	495	668	231	405	1.92e-71	147	94.857	166	8	166	1	1	94.86
BC3_3_1_comp12053_seq2_gene_67591	maker-VaccDscaff8-snap-gene-2.33-mRNA-1	1173	405	76	826	899	1	76	9.58e-20	54	90.789	69	5	69	1	2	90.79
BC3_3_1_comp12053_seq2_gene_67591	maker-VaccDscaff8-snap-gene-2.34-mRNA-1	1173	393	262	495	756	156	390	1.49e-67	140	86.260	226	9	226	8	27	86.26
BC3_3_1_comp12053_seq2_gene_67591	maker-VaccDscaff25-snap-gene-278.30-mRNA-1	1173	593	311	293	593	277	580	7.05e-56	119	80.386	250	44	250	5	17	80.39
BC3_3_1_comp12053_seq2_gene_67591	maker-VaccDscaff1-snap-gene-440.33-mRNA-1	1173	2226	177	583	756	2047	2223	1.18e-53	115	88.701	157	17	157	1	3	88.70
BC3_3_1_comp12053_seq2_gene_67591	snap_masked-VaccDscaff10-processed-gene-7.17-mRNA-1	1173	666	127	1009	1135	529	652	1.53e-52	113	96.850	123	1	123	1	3	96.85
BC3_3_1_comp12053_seq2_gene_67591	maker-VaccDscaff14-snap-gene-232.43-mRNA-1	1173	531	105	293	397	257	361	2.02e-36	84	93.333	98	7	98	0	0	93.33
# BLASTN 2.7.1+
# Query: BC3_3_comp9355_seq1_gene_165243
# Database: ../../transcriptome_genome_comparison/V_corymbosum_v1.0_transcripts.fasta
# Fields: query id, subject id, query length, subject length, alignment length, q. start, q. end, s. start, s. end, evalue, score, % identity, identical, mismatches, positives, gap opens, gaps, % positives
# 8 hits found
BC3_3_comp9355_seq1_gene_165243	maker-VaccDscaff26-augustus-gene-300.34-mRNA-1	624	5367	303	322	624	4565	4867	1.96e-138	267	96.040	291	12	291	0	0	96.04
BC3_3_comp9355_seq1_gene_165243	maker-VaccDscaff29-snap-gene-287.32-mRNA-1	624	4755	316	322	624	4003	4318	4.56e-85	171	85.443	270	33	270	7	13	85.44
BC3_3_comp9355_seq1_gene_165243	maker-VaccDscaff21-augustus-gene-308.28-mRNA-1	624	1331	318	323	624	558	875	5.95e-79	160	84.277	268	34	268	10	16	84.28
BC3_3_comp9355_seq1_gene_165243	maker-VaccDscaff29-augustus-gene-288.24-mRNA-1	624	4676	295	322	603	3970	4263	4.66e-70	144	83.729	247	34	247	8	14	83.73
BC3_3_comp9355_seq1_gene_165243	maker-VaccDscaff3-snap-gene-363.32-mRNA-1	624	2357	150	1	150	1703	1852	4.70e-65	135	96.667	145	5	145	0	0	96.67
BC3_3_comp9355_seq1_gene_165243	maker-VaccDscaff14-augustus-gene-66.28-mRNA-1	624	1579	150	1	150	1097	1246	4.70e-65	135	96.667	145	5	145	0	0	96.67
BC3_3_comp9355_seq1_gene_165243	maker-VaccDscaff2-augustus-gene-2.27-mRNA-1	624	2201	150	1	150	1688	1837	4.70e-65	135	96.667	145	5	145	0	0	96.67
BC3_3_comp9355_seq1_gene_165243	maker-VaccDscaff25-augustus-gene-82.31-mRNA-1	624	2387	150	1	150	1683	1832	4.70e-65	135	96.667	145	5	145	0	0	96.67
# BLASTN 2.7.1+
# Query: BCL_comp5008_seq6_gene_283679
# Database: ../../transcriptome_genome_comparison/V_corymbosum_v1.0_transcripts.fasta
# Fields: query id, subject id, query length, subject length, alignment length, q. start, q. end, s. start, s. end, evalue, score, % identity, identical, mismatches, positives, gap opens, gaps, % positives
# 11 hits found
BCL_comp5008_seq6_gene_283679	maker-VaccDscaff15-augustus-gene-290.31-mRNA-1	468	1698	261	204	464	906	1166	1.46e-133	258	99.617	260	1	260	0	0	99.62
BCL_comp5008_seq6_gene_283679	maker-VaccDscaff15-augustus-gene-290.31-mRNA-1	468	1698	205	1	205	628	832	4.24e-104	205	100.000	205	0	205	0	0	100.00
BCL_comp5008_seq6_gene_283679	maker-VaccDscaff24-augustus-gene-96.23-mRNA-1	468	1636	261	204	464	834	1094	6.80e-132	255	99.234	259	2	259	0	0	99.23
BCL_comp5008_seq6_gene_283679	maker-VaccDscaff24-augustus-gene-96.23-mRNA-1	468	1636	205	1	205	556	760	1.97e-102	202	99.512	204	1	204	0	0	99.51
BCL_comp5008_seq6_gene_283679	maker-VaccDscaff19-snap-gene-336.49-mRNA-1	468	2571	261	204	464	1783	2043	6.80e-132	255	99.234	259	2	259	0	0	99.23
BCL_comp5008_seq6_gene_283679	maker-VaccDscaff19-snap-gene-336.49-mRNA-1	468	2571	205	1	205	1529	1733	9.18e-101	199	99.024	203	2	203	0	0	99.02
BCL_comp5008_seq6_gene_283679	maker-VaccDscaff19-snap-gene-336.49-mRNA-1	468	2571	196	1	196	218	413	2.04e-77	157	93.367	183	13	183	0	0	93.37
BCL_comp5008_seq6_gene_283679	maker-VaccDscaff11-augustus-gene-305.25-mRNA-1	468	2873	261	204	464	2077	2337	6.80e-132	255	99.234	259	2	259	0	0	99.23
BCL_comp5008_seq6_gene_283679	maker-VaccDscaff11-augustus-gene-305.25-mRNA-1	468	2873	205	1	205	1823	2027	1.97e-102	202	99.512	204	1	204	0	0	99.51
BCL_comp5008_seq6_gene_283679	maker-VaccDscaff11-augustus-gene-305.25-mRNA-1	468	2873	205	1	205	581	785	9.45e-81	163	93.171	191	14	191	0	0	93.17
BCL_comp5008_seq6_gene_283679	maker-VaccDscaff15-snap-gene-290.39-mRNA-1	468	954	205	1	205	244	448	4.40e-79	160	92.683	190	15	190	0	0	92.68
# BLASTN 2.7.1+
# Query: BC3_3_2_comp46102_seq0_gene_98698
# Database: ../../transcriptome_genome_comparison/V_corymbosum_v1.0_transcripts.fasta
# Fields: query id, subject id, query length, subject length, alignment length, q. start, q. end, s. start, s. end, evalue, score, % identity, identical, mismatches, positives, gap opens, gaps, % positives
# 2 hits found
BC3_3_2_comp46102_seq0_gene_98698	snap_masked-VaccDscaff30-processed-gene-93.14-mRNA-1	306	555	306	1	306	121	426	1.92e-160	306	100.000	306	0	306	0	0	100.00
BC3_3_2_comp46102_seq0_gene_98698	augustus_masked-VaccDscaff42-processed-gene-203.1-mRNA-1	306	837	119	1	119	121	239	8.08e-50	107	96.639	115	4	115	0	0	96.64
# BLASTN 2.7.1+
# Query: BCL_comp24992_seq0_gene_310693
# Database: ../../transcriptome_genome_comparison/V_corymbosum_v1.0_transcripts.fasta
# Fields: query id, subject id, query length, subject length, alignment length, q. start, q. end, s. start, s. end, evalue, score, % identity, identical, mismatches, positives, gap opens, gaps, % positives
# 5 hits found
BCL_comp24992_seq0_gene_310693	maker-VaccDscaff47-snap-gene-161.25-mRNA-1	753	5052	691	1	691	2164	2854	0.0	682	99.566	688	3	688	0	0	99.57
BCL_comp24992_seq0_gene_310693	maker-VaccDscaff46-snap-gene-170.43-mRNA-1	753	4308	691	1	691	1175	1865	0.0	679	99.421	687	4	687	0	0	99.42
BCL_comp24992_seq0_gene_310693	snap_masked-VaccDscaff43-processed-gene-38.27-mRNA-1	753	1838	685	7	691	76	760	0.0	676	99.562	682	3	682	0	0	99.56
BCL_comp24992_seq0_gene_310693	snap_masked-VaccDscaff43-processed-gene-38.27-mRNA-1	753	1838	63	691	753	1022	1084	2.80e-23	60	98.413	62	1	62	0	0	98.41
BCL_comp24992_seq0_gene_310693	maker-VaccDscaff22-snap-gene-334.47-mRNA-1	753	3330	691	1	691	314	1004	0.0	661	98.553	681	10	681	0	0	98.55
# BLASTN 2.7.1+
# Query: BCH_2_comp2764_seq0_gene_213482
# Database: ../../transcriptome_genome_comparison/V_corymbosum_v1.0_transcripts.fasta
# Fields: query id, subject id, query length, subject length, alignment length, q. start, q. end, s. start, s. end, evalue, score, % identity, identical, mismatches, positives, gap opens, gaps, % positives
# 11 hits found
BCH_2_comp2764_seq0_gene_213482	maker-VaccDscaff4-augustus-gene-359.28-mRNA-1	765	1197	670	1	670	51	720	0.0	670	100.000	670	0	670	0	0	100.00
BCH_2_comp2764_seq0_gene_213482	maker-VaccDscaff35-augustus-gene-265.30-mRNA-1	765	1233	670	1	670	100	769	0.0	667	99.851	669	1	669	0	0	99.85
BCH_2_comp2764_seq0_gene_213482	maker-VaccDscaff9-augustus-gene-335.25-mRNA-1	765	1413	670	1	670	205	874	0.0	667	99.851	669	1	669	0	0	99.85
BCH_2_comp2764_seq0_gene_213482	maker-VaccDscaff36-snap-gene-82.43-mRNA-1	765	1052	542	129	670	57	598	0.0	536	99.631	540	2	540	0	0	99.63
BCH_2_comp2764_seq0_gene_213482	snap_masked-VaccDscaff36-processed-gene-200.13-mRNA-1	765	1167	108	570	676	1017	1124	4.64e-41	92	95.370	103	4	103	1	1	95.37
BCH_2_comp2764_seq0_gene_213482	augustus_masked-VaccDscaff18-processed-gene-234.2-mRNA-1	765	3631	68	611	677	161	94	7.93e-24	61	97.059	66	1	66	1	1	97.06
BCH_2_comp2764_seq0_gene_213482	augustus_masked-VaccDscaff4-processed-gene-254.5-mRNA-1	765	2979	63	550	612	123	61	1.33e-21	57	96.825	61	2	61	0	0	96.83
BCH_2_comp2764_seq0_gene_213482	maker-VaccDscaff3-snap-gene-235.28-mRNA-1	765	3609	61	550	610	457	517	1.72e-20	55	96.721	59	2	59	0	0	96.72
BCH_2_comp2764_seq0_gene_213482	maker-VaccDscaff14-augustus-gene-160.24-mRNA-1	765	1920	61	550	610	261	321	1.72e-20	55	96.721	59	2	59	0	0	96.72
BCH_2_comp2764_seq0_gene_213482	maker-VaccDscaff2-augustus-gene-207.28-mRNA-1	765	2742	61	550	610	272	332	1.72e-20	55	96.721	59	2	59	0	0	96.72
BCH_2_comp2764_seq0_gene_213482	maker-VaccDscaff25-augustus-gene-202.15-mRNA-1	765	2685	61	550	610	163	223	1.72e-20	55	96.721	59	2	59	0	0	96.72
# BLASTN 2.7.1+
# Query: BCL_comp56341_seq0_gene_317252
# Database: ../../transcriptome_genome_comparison/V_corymbosum_v1.0_transcripts.fasta
# 0 hits found
# BLASTN 2.7.1+
# Query: BCH_1_comp1062_seq0_gene_186157
# Database: ../../transcriptome_genome_comparison/V_corymbosum_v1.0_transcripts.fasta
# Fields: query id, subject id, query length, subject length, alignment length, q. start, q. end, s. start, s. end, evalue, score, % identity, identical, mismatches, positives, gap opens, gaps, % positives
# 9 hits found
BCH_1_comp1062_seq0_gene_186157	maker-VaccDscaff185-snap-gene-1.79-mRNA-1	528	4630	529	1	528	3047	3575	0.0	501	98.299	520	8	520	1	1	98.30
BCH_1_comp1062_seq0_gene_186157	maker-VaccDscaff20-snap-gene-190.23-mRNA-1	528	4657	529	1	528	3074	3602	0.0	501	98.299	520	8	520	1	1	98.30
BCH_1_comp1062_seq0_gene_186157	maker-VaccDscaff125-snap-gene-0.30-mRNA-1	528	846	254	247	500	1	254	2.80e-126	245	98.819	251	3	251	0	0	98.82
BCH_1_comp1062_seq0_gene_186157	maker-VaccDscaff43-augustus-gene-165.33-mRNA-1	528	12218	222	216	437	8691	8910	1.34e-104	206	97.748	217	3	217	2	2	97.75
BCH_1_comp1062_seq0_gene_186157	maker-VaccDscaff43-augustus-gene-165.33-mRNA-1	528	12218	160	1	160	939	1098	5.10e-64	133	94.375	151	9	151	0	0	94.38
BCH_1_comp1062_seq0_gene_186157	maker-VaccDscaff43-augustus-gene-165.33-mRNA-1	528	12218	120	409	528	10231	10350	8.65e-52	111	97.500	117	3	117	0	0	97.50
BCH_1_comp1062_seq0_gene_186157	maker-VaccDscaff125-augustus-gene-2.21-mRNA-1	528	2590	161	1	161	2310	2470	1.42e-64	134	94.410	152	9	152	0	0	94.41
BCH_1_comp1062_seq0_gene_186157	maker-VaccDscaff125-augustus-gene-2.21-mRNA-1	528	2590	43	417	459	2548	2590	2.55e-12	40	97.674	42	1	42	0	0	97.67
BCH_1_comp1062_seq0_gene_186157	snap_masked-VaccDscaff25-processed-gene-44.22-mRNA-1	528	540	134	247	380	1	134	1.42e-64	134	100.000	134	0	134	0	0	100.00
# BLASTN 2.7.1+
# Query: BCL_comp10123_seq1_gene_295109
# Database: ../../transcriptome_genome_comparison/V_corymbosum_v1.0_transcripts.fasta
# Fields: query id, subject id, query length, subject length, alignment length, q. start, q. end, s. start, s. end, evalue, score, % identity, identical, mismatches, positives, gap opens, gaps, % positives
# 9 hits found
BCL_comp10123_seq1_gene_295109	maker-VaccDscaff55-snap-gene-0.29-mRNA-1	2322	3959	2323	1	2320	198	2520	0.0	2276	99.354	2308	12	2308	2	3	99.35
BCL_comp10123_seq1_gene_295109	maker-VaccDscaff99-snap-gene-4.79-mRNA-1	2322	3880	2332	1	2320	178	2509	0.0	2263	99.099	2311	9	2311	5	12	99.10
BCL_comp10123_seq1_gene_295109	maker-VaccDscaff95-snap-gene-2.29-mRNA-1	2322	3859	2332	1	2320	103	2425	0.0	2240	98.842	2305	6	2305	6	21	98.84
BCL_comp10123_seq1_gene_295109	maker-VaccDscaff56-snap-gene-11.75-mRNA-1	2322	3944	2332	1	2320	162	2484	0.0	2231	98.714	2302	9	2302	6	21	98.71
BCL_comp10123_seq1_gene_295109	maker-VaccDscaff47-augustus-gene-130.29-mRNA-1	2322	1342	273	2044	2316	266	536	5.94e-124	242	96.337	263	8	263	1	2	96.34
BCL_comp10123_seq1_gene_295109	snap_masked-VaccDscaff55-processed-gene-0.20-mRNA-1	2322	1419	206	130	335	368	163	2.86e-97	194	98.058	202	4	202	0	0	98.06
BCL_comp10123_seq1_gene_295109	snap_masked-VaccDscaff55-processed-gene-0.20-mRNA-1	2322	1419	62	722	783	62	1	6.85e-24	62	100.000	62	0	62	0	0	100.00
BCL_comp10123_seq1_gene_295109	snap_masked-VaccDscaff55-processed-gene-0.20-mRNA-1	2322	1419	40	332	371	117	78	1.16e-11	40	100.000	40	0	40	0	0	100.00
BCL_comp10123_seq1_gene_295109	snap_masked-VaccDscaff47-processed-gene-130.12-mRNA-1	2322	318	59	2154	2212	318	262	1.15e-16	49	94.915	56	1	56	1	2	94.92
# BLASTN 2.7.1+
# Query: BC3_3_2_comp10295_seq0_gene_91469
# Database: ../../transcriptome_genome_comparison/V_corymbosum_v1.0_transcripts.fasta
# Fields: query id, subject id, query length, subject length, alignment length, q. start, q. end, s. start, s. end, evalue, score, % identity, identical, mismatches, positives, gap opens, gaps, % positives
# 4 hits found
BC3_3_2_comp10295_seq0_gene_91469	snap_masked-VaccDscaff14-processed-gene-74.23-mRNA-1	363	363	363	1	363	1	363	0.0	345	98.347	357	6	357	0	0	98.35
BC3_3_2_comp10295_seq0_gene_91469	snap_masked-VaccDscaff25-processed-gene-60.21-mRNA-1	363	363	363	1	363	1	363	2.25e-180	342	98.072	356	7	356	0	0	98.07
BC3_3_2_comp10295_seq0_gene_91469	snap_masked-VaccDscaff14-processed-gene-78.22-mRNA-1	363	363	363	1	363	1	363	1.05e-178	339	97.796	355	8	355	0	0	97.80
BC3_3_2_comp10295_seq0_gene_91469	augustus_masked-VaccDscaff25-processed-gene-76.6-mRNA-1	363	568	345	19	363	1	345	2.28e-170	324	97.971	338	7	338	0	0	97.97
# BLASTN 2.7.1+
# Query: BCL_comp948_seq1_gene_269892
# Database: ../../transcriptome_genome_comparison/V_corymbosum_v1.0_transcripts.fasta
# Fields: query id, subject id, query length, subject length, alignment length, q. start, q. end, s. start, s. end, evalue, score, % identity, identical, mismatches, positives, gap opens, gaps, % positives
# 3 hits found
BCL_comp948_seq1_gene_269892	maker-VaccDscaff30-augustus-gene-254.20-mRNA-1	972	1984	972	1	972	348	1319	0.0	960	99.588	968	4	968	0	0	99.59
BCL_comp948_seq1_gene_269892	maker-VaccDscaff32-augustus-gene-257.23-mRNA-1	972	1613	972	1	972	346	1317	0.0	948	99.177	964	8	964	0	0	99.18
BCL_comp948_seq1_gene_269892	maker-VaccDscaff13-augustus-gene-117.24-mRNA-1	972	1799	972	1	972	368	1339	0.0	933	98.663	959	13	959	0	0	98.66
# BLASTN 2.7.1+
# Query: BC3_3_comp8767_seq0_gene_164336
# Database: ../../transcriptome_genome_comparison/V_corymbosum_v1.0_transcripts.fasta
# Fields: query id, subject id, query length, subject length, alignment length, q. start, q. end, s. start, s. end, evalue, score, % identity, identical, mismatches, positives, gap opens, gaps, % positives
# 29 hits found
BC3_3_comp8767_seq0_gene_164336	maker-VaccDscaff27-snap-gene-165.66-mRNA-1	3516	3459	1607	1914	3516	51	1657	0.0	1563	99.129	1593	10	1593	1	4	99.13
BC3_3_comp8767_seq0_gene_164336	maker-VaccDscaff27-augustus-gene-216.20-mRNA-1	3516	1718	1513	1915	3426	1	1513	0.0	1488	99.471	1505	7	1505	1	1	99.47
BC3_3_comp8767_seq0_gene_164336	maker-VaccDscaff27-augustus-gene-216.20-mRNA-1	3516	1718	39	3419	3457	1680	1718	6.35e-11	39	100.000	39	0	39	0	0	100.00
BC3_3_comp8767_seq0_gene_164336	maker-VaccDscaff45-augustus-gene-154.20-mRNA-1	3516	3308	1457	2064	3516	84	1540	0.0	1422	99.245	1446	7	1446	1	4	99.25
BC3_3_comp8767_seq0_gene_164336	maker-VaccDscaff45-augustus-gene-154.20-mRNA-1	3516	3308	87	1915	2001	1	87	1.32e-37	87	100.000	87	0	87	0	0	100.00
BC3_3_comp8767_seq0_gene_164336	maker-VaccDscaff45-snap-gene-153.18-mRNA-1	3516	1443	1206	1	1206	145	1350	0.0	1197	99.751	1203	3	1203	0	0	99.75
BC3_3_comp8767_seq0_gene_164336	maker-VaccDscaff27-snap-gene-217.21-mRNA-1	3516	1570	1206	1	1206	272	1477	0.0	1197	99.751	1203	3	1203	0	0	99.75
BC3_3_comp8767_seq0_gene_164336	maker-VaccDscaff27-snap-gene-166.24-mRNA-1	3516	1465	1206	1	1206	167	1372	0.0	1197	99.751	1203	3	1203	0	0	99.75
BC3_3_comp8767_seq0_gene_164336	maker-VaccDscaff27-augustus-gene-216.21-mRNA-1	3516	969	712	1204	1915	235	946	0.0	709	99.860	711	1	711	0	0	99.86
BC3_3_comp8767_seq0_gene_164336	maker-VaccDscaff27-snap-gene-165.67-mRNA-1	3516	860	710	1206	1915	84	793	0.0	704	99.718	708	2	708	0	0	99.72
BC3_3_comp8767_seq0_gene_164336	snap_masked-VaccDscaff63-processed-gene-3.9-mRNA-1	3516	2675	408	3106	3513	1232	1619	8.72e-149	287	90.931	371	17	371	9	20	90.93
BC3_3_comp8767_seq0_gene_164336	snap_masked-VaccDscaff63-processed-gene-3.9-mRNA-1	3516	2675	200	3106	3305	2493	2672	3.59e-53	115	87.500	175	5	175	9	20	87.50
BC3_3_comp8767_seq0_gene_164336	maker-VaccDscaff84-augustus-gene-1.37-mRNA-1	3516	2345	427	3106	3513	1561	1985	8.78e-144	278	89.227	381	25	381	11	21	89.23
BC3_3_comp8767_seq0_gene_164336	maker-VaccDscaff5-augustus-gene-197.39-mRNA-1	3516	270	267	2722	2979	1	267	7.19e-105	208	93.258	249	9	249	2	9	93.26
BC3_3_comp8767_seq0_gene_164336	maker-VaccDscaff261-augustus-gene-0.57-mRNA-1	3516	1643	207	3307	3513	1078	1284	2.64e-89	180	95.652	198	9	198	0	0	95.65
BC3_3_comp8767_seq0_gene_164336	maker-VaccDscaff261-augustus-gene-0.57-mRNA-1	3516	1643	78	3106	3182	1000	1076	2.24e-25	65	94.872	74	2	74	2	2	94.87
BC3_3_comp8767_seq0_gene_164336	maker-VaccDscaff24-augustus-gene-364.35-mRNA-1	3516	1990	247	3106	3352	1409	1635	5.84e-71	147	87.854	217	10	217	9	20	87.85
BC3_3_comp8767_seq0_gene_164336	maker-VaccDscaff24-augustus-gene-364.35-mRNA-1	3516	1990	164	2435	2598	517	678	1.65e-61	130	93.293	153	9	153	1	2	93.29
BC3_3_comp8767_seq0_gene_164336	maker-VaccDscaff24-augustus-gene-364.35-mRNA-1	3516	1990	95	3419	3513	1798	1892	2.19e-40	92	98.947	94	1	94	0	0	98.95
BC3_3_comp8767_seq0_gene_164336	maker-VaccDscaff252-snap-gene-0.77-mRNA-1	3516	508	200	3106	3305	326	505	3.59e-53	115	87.500	175	5	175	7	20	87.50
BC3_3_comp8767_seq0_gene_164336	maker-VaccDscaff525-augustus-gene-0.5-mRNA-1	3516	951	95	3419	3513	215	309	2.19e-40	92	98.947	94	1	94	0	0	98.95
BC3_3_comp8767_seq0_gene_164336	maker-VaccDscaff525-augustus-gene-0.5-mRNA-1	3516	951	78	3106	3182	82	158	2.24e-25	65	94.872	74	2	74	2	2	94.87
BC3_3_comp8767_seq0_gene_164336	maker-VaccDscaff525-augustus-gene-0.5-mRNA-1	3516	951	58	3307	3364	160	217	8.16e-15	46	93.103	54	4	54	0	0	93.10
BC3_3_comp8767_seq0_gene_164336	maker-VaccDscaff125-augustus-gene-2.23-mRNA-1	3516	1125	78	3106	3182	856	932	2.24e-25	65	94.872	74	2	74	2	2	94.87
BC3_3_comp8767_seq0_gene_164336	maker-VaccDscaff717-snap-gene-0.5-mRNA-1	3516	459	78	3106	3182	317	393	2.24e-25	65	94.872	74	2	74	2	2	94.87
BC3_3_comp8767_seq0_gene_164336	maker-VaccDscaff240-snap-gene-0.54-mRNA-1	3516	694	78	3106	3182	261	337	2.24e-25	65	94.872	74	2	74	2	2	94.87
BC3_3_comp8767_seq0_gene_164336	maker-VaccDscaff43-snap-gene-165.45-mRNA-1	3516	396	78	3106	3182	253	329	2.24e-25	65	94.872	74	2	74	2	2	94.87
BC3_3_comp8767_seq0_gene_164336	maker-VaccDscaff63-augustus-gene-3.13-mRNA-1	3516	477	75	3109	3182	1	74	1.04e-23	62	94.667	71	2	71	2	2	94.67
BC3_3_comp8767_seq0_gene_164336	maker-VaccDscaff24-snap-gene-365.30-mRNA-1	3516	2140	52	2547	2598	1234	1285	1.75e-16	49	98.077	51	1	51	0	0	98.08
# BLASTN 2.7.1+
# Query: BC3_1_comp3239_seq2_gene_7831
# Database: ../../transcriptome_genome_comparison/V_corymbosum_v1.0_transcripts.fasta
# Fields: query id, subject id, query length, subject length, alignment length, q. start, q. end, s. start, s. end, evalue, score, % identity, identical, mismatches, positives, gap opens, gaps, % positives
# 9 hits found
BC3_1_comp3239_seq2_gene_7831	maker-VaccDscaff42-augustus-gene-20.28-mRNA-1	1650	2815	1657	1	1650	412	2067	0.0	1311	93.120	1543	106	1543	3	8	93.12
BC3_1_comp3239_seq2_gene_7831	maker-VaccDscaff32-augustus-gene-324.19-mRNA-1	1650	2813	1663	1	1650	486	2147	0.0	1290	92.664	1541	108	1541	4	14	92.66
BC3_1_comp3239_seq2_gene_7831	maker-VaccDscaff23-augustus-gene-5.20-mRNA-1	1650	1668	1464	176	1634	197	1658	0.0	1217	94.467	1383	74	1383	6	7	94.47
BC3_1_comp3239_seq2_gene_7831	maker-VaccDscaff53-augustus-gene-5.27-mRNA-1	1650	1668	1464	176	1634	197	1658	0.0	1217	94.467	1383	74	1383	6	7	94.47
BC3_1_comp3239_seq2_gene_7831	maker-VaccDscaff41-augustus-gene-274.23-mRNA-1	1650	2388	1464	176	1634	489	1950	0.0	1214	94.399	1382	75	1382	6	7	94.40
BC3_1_comp3239_seq2_gene_7831	maker-VaccDscaff12-augustus-gene-391.26-mRNA-1	1650	2365	1464	176	1634	477	1938	0.0	1214	94.399	1382	75	1382	6	7	94.40
BC3_1_comp3239_seq2_gene_7831	snap_masked-VaccDscaff30-processed-gene-297.14-mRNA-1	1650	2816	1708	1	1650	368	2074	0.0	1174	90.164	1540	109	1540	19	59	90.16
BC3_1_comp3239_seq2_gene_7831	maker-VaccDscaff13-snap-gene-41.44-mRNA-1	1650	2234	912	1	894	412	1323	0.0	738	93.969	857	37	857	5	18	93.97
BC3_1_comp3239_seq2_gene_7831	maker-VaccDscaff13-snap-gene-41.44-mRNA-1	1650	2234	169	1482	1650	1323	1491	1.60e-83	169	100.000	169	0	169	0	0	100.00
# BLASTN 2.7.1+
# Query: BC3_3_3_comp7868_seq1_gene_118566
# Database: ../../transcriptome_genome_comparison/V_corymbosum_v1.0_transcripts.fasta
# Fields: query id, subject id, query length, subject length, alignment length, q. start, q. end, s. start, s. end, evalue, score, % identity, identical, mismatches, positives, gap opens, gaps, % positives
# 9 hits found
BC3_3_3_comp7868_seq1_gene_118566	maker-VaccDscaff35-snap-gene-292.36-mRNA-1	423	704	167	1	167	357	191	1.11e-74	152	97.006	162	5	162	0	0	97.01
BC3_3_3_comp7868_seq1_gene_118566	maker-VaccDscaff4-snap-gene-142.39-mRNA-1	423	434	167	1	167	351	185	5.18e-68	140	94.611	158	9	158	0	0	94.61
BC3_3_3_comp7868_seq1_gene_118566	snap_masked-VaccDscaff46-processed-gene-114.4-mRNA-1	423	641	167	1	167	306	140	5.18e-68	140	94.611	158	9	158	0	0	94.61
BC3_3_3_comp7868_seq1_gene_118566	maker-VaccDscaff24-snap-gene-238.31-mRNA-1	423	634	182	1	179	367	186	3.12e-65	135	91.758	167	12	167	2	3	91.76
BC3_3_3_comp7868_seq1_gene_118566	maker-VaccDscaff35-augustus-gene-225.24-mRNA-1	423	854	170	1	167	519	350	3.12e-65	135	93.529	159	8	159	2	3	93.53
BC3_3_3_comp7868_seq1_gene_118566	maker-VaccDscaff1646-augustus-gene-0.3-mRNA-1	423	488	169	1	168	175	13	1.50e-38	87	84.615	143	19	143	3	7	84.62
BC3_3_3_comp7868_seq1_gene_118566	maker-VaccDscaff22-snap-gene-2.26-mRNA-1	423	361	170	1	169	206	52	3.28e-30	72	82.353	140	14	140	11	16	82.35
BC3_3_3_comp7868_seq1_gene_118566	maker-VaccDscaff35-augustus-gene-292.31-mRNA-1	423	1071	76	87	162	705	780	4.27e-24	61	93.421	71	5	71	0	0	93.42
BC3_3_3_comp7868_seq1_gene_118566	snap_masked-VaccDscaff22-processed-gene-134.13-mRNA-1	423	207	64	1	64	142	205	2.00e-17	49	92.188	59	5	59	0	0	92.19
# BLASTN 2.7.1+
# Query: BC3_3_comp6403_seq0_gene_160393
# Database: ../../transcriptome_genome_comparison/V_corymbosum_v1.0_transcripts.fasta
# Fields: query id, subject id, query length, subject length, alignment length, q. start, q. end, s. start, s. end, evalue, score, % identity, identical, mismatches, positives, gap opens, gaps, % positives
# 5 hits found
BC3_3_comp6403_seq0_gene_160393	maker-VaccDscaff1-augustus-gene-104.11-mRNA-1	600	3264	546	55	600	2502	3047	0.0	543	99.817	545	1	545	0	0	99.82
BC3_3_comp6403_seq0_gene_160393	maker-VaccDscaff1-augustus-gene-104.11-mRNA-1	600	3264	57	1	57	549	605	4.80e-20	54	98.246	56	1	56	0	0	98.25
BC3_3_comp6403_seq0_gene_160393	maker-VaccDscaff5-snap-gene-88.22-mRNA-1	600	3056	537	64	600	2520	3056	0.0	537	100.000	537	0	537	0	0	100.00
BC3_3_comp6403_seq0_gene_160393	maker-VaccDscaff5-snap-gene-88.22-mRNA-1	600	3056	57	1	57	567	623	4.80e-20	54	98.246	56	1	56	0	0	98.25
BC3_3_comp6403_seq0_gene_160393	snap_masked-VaccDscaff10-processed-gene-300.11-mRNA-1	600	1371	57	1	57	436	492	1.03e-21	57	100.000	57	0	57	0	0	100.00
# BLASTN 2.7.1+
# Query: BC3_3_1_comp10172_seq0_gene_66141
# Database: ../../transcriptome_genome_comparison/V_corymbosum_v1.0_transcripts.fasta
# Fields: query id, subject id, query length, subject length, alignment length, q. start, q. end, s. start, s. end, evalue, score, % identity, identical, mismatches, positives, gap opens, gaps, % positives
# 9 hits found
BC3_3_1_comp10172_seq0_gene_66141	maker-VaccDscaff10-augustus-gene-210.21-mRNA-1	1407	2061	882	1	882	450	1331	0.0	876	99.773	880	2	880	0	0	99.77
BC3_3_1_comp10172_seq0_gene_66141	maker-VaccDscaff1-augustus-gene-199.29-mRNA-1	1407	3156	882	1	882	478	1359	0.0	867	99.433	877	5	877	0	0	99.43
BC3_3_1_comp10172_seq0_gene_66141	snap_masked-VaccDscaff5-processed-gene-224.18-mRNA-1	1407	1422	882	1	882	493	1374	0.0	864	99.320	876	6	876	0	0	99.32
BC3_3_1_comp10172_seq0_gene_66141	maker-VaccDscaff8-augustus-gene-223.15-mRNA-1	1407	2202	882	1	882	480	1361	0.0	864	99.320	876	6	876	0	0	99.32
BC3_3_1_comp10172_seq0_gene_66141	maker-VaccDscaff41-augustus-gene-112.32-mRNA-1	1407	3055	535	873	1407	846	1380	0.0	529	99.626	533	2	533	0	0	99.63
BC3_3_1_comp10172_seq0_gene_66141	maker-VaccDscaff253-augustus-gene-0.46-mRNA-1	1407	2406	535	873	1407	1119	1653	0.0	529	99.626	533	2	533	0	0	99.63
BC3_3_1_comp10172_seq0_gene_66141	augustus_masked-VaccDscaff23-processed-gene-202.5-mRNA-1	1407	2129	535	873	1407	774	1299	0.0	491	97.570	522	4	522	1	9	97.57
BC3_3_1_comp10172_seq0_gene_66141	maker-VaccDscaff12-augustus-gene-156.30-mRNA-1	1407	3067	434	873	1306	774	1207	0.0	425	99.309	431	3	431	0	0	99.31
BC3_3_1_comp10172_seq0_gene_66141	maker-VaccDscaff12-augustus-gene-156.30-mRNA-1	1407	3067	102	1306	1407	1243	1344	1.11e-44	99	99.020	101	1	101	0	0	99.02
# BLASTN 2.7.1+
# Query: BC3_3_2_comp23619_seq0_gene_96918
# Database: ../../transcriptome_genome_comparison/V_corymbosum_v1.0_transcripts.fasta
# Fields: query id, subject id, query length, subject length, alignment length, q. start, q. end, s. start, s. end, evalue, score, % identity, identical, mismatches, positives, gap opens, gaps, % positives
# 1 hits found
BC3_3_2_comp23619_seq0_gene_96918	maker-VaccDscaff22-augustus-gene-113.30-mRNA-1	1044	1820	1044	1	1044	227	1270	0.0	1023	99.330	1037	7	1037	0	0	99.33
# BLASTN 2.7.1+
# Query: BCH_1_comp9591_seq1_gene_197769
# Database: ../../transcriptome_genome_comparison/V_corymbosum_v1.0_transcripts.fasta
# Fields: query id, subject id, query length, subject length, alignment length, q. start, q. end, s. start, s. end, evalue, score, % identity, identical, mismatches, positives, gap opens, gaps, % positives
# 7 hits found
BCH_1_comp9591_seq1_gene_197769	maker-VaccDscaff10-snap-gene-24.30-mRNA-1	522	1597	520	1	520	976	1495	0.0	493	98.269	511	9	511	0	0	98.27
BCH_1_comp9591_seq1_gene_197769	maker-VaccDscaff5-snap-gene-398.45-mRNA-1	522	1599	525	1	520	860	1380	0.0	442	95.048	499	17	499	4	9	95.05
BCH_1_comp9591_seq1_gene_197769	maker-VaccDscaff1-augustus-gene-419.42-mRNA-1	522	1413	296	1	296	863	1158	5.78e-148	284	98.649	292	4	292	0	0	98.65
BCH_1_comp9591_seq1_gene_197769	maker-VaccDscaff1-augustus-gene-419.42-mRNA-1	522	1413	214	307	520	1133	1344	3.79e-85	171	93.458	200	12	200	1	2	93.46
BCH_1_comp9591_seq1_gene_197769	maker-VaccDscaff8-snap-gene-31.31-mRNA-1	522	1549	296	1	296	965	1260	1.25e-144	278	97.973	290	6	290	0	0	97.97
BCH_1_comp9591_seq1_gene_197769	maker-VaccDscaff8-snap-gene-31.31-mRNA-1	522	1549	214	307	520	1235	1446	8.14e-87	174	93.925	201	11	201	1	2	93.93
BCH_1_comp9591_seq1_gene_197769	augustus_masked-VaccDscaff1-processed-gene-418.9-mRNA-1	522	1704	301	130	419	1234	1534	2.18e-112	220	91.694	276	14	276	5	11	91.69
# BLASTN 2.7.1+
# Query: BCH_2_comp9987_seq0_gene_226809
# Database: ../../transcriptome_genome_comparison/V_corymbosum_v1.0_transcripts.fasta
# Fields: query id, subject id, query length, subject length, alignment length, q. start, q. end, s. start, s. end, evalue, score, % identity, identical, mismatches, positives, gap opens, gaps, % positives
# 4 hits found
BCH_2_comp9987_seq0_gene_226809	maker-VaccDscaff47-augustus-gene-111.19-mRNA-1	1764	2310	1763	1	1763	216	1978	0.0	1733	99.433	1753	10	1753	0	0	99.43
BCH_2_comp9987_seq0_gene_226809	maker-VaccDscaff43-augustus-gene-88.21-mRNA-1	1764	2279	1763	1	1763	216	1978	0.0	1724	99.263	1750	13	1750	0	0	99.26
BCH_2_comp9987_seq0_gene_226809	maker-VaccDscaff43-augustus-gene-95.21-mRNA-1	1764	2258	1764	1	1764	191	1954	0.0	1722	99.206	1750	14	1750	0	0	99.21
BCH_2_comp9987_seq0_gene_226809	maker-VaccDscaff22-augustus-gene-294.17-mRNA-1	1764	2241	1763	1	1763	198	1960	0.0	1709	98.979	1745	18	1745	0	0	98.98
# BLASTN 2.7.1+
# Query: BCL_comp1282_seq1_gene_271399
# Database: ../../transcriptome_genome_comparison/V_corymbosum_v1.0_transcripts.fasta
# Fields: query id, subject id, query length, subject length, alignment length, q. start, q. end, s. start, s. end, evalue, score, % identity, identical, mismatches, positives, gap opens, gaps, % positives
# 17 hits found
BCL_comp1282_seq1_gene_271399	maker-VaccDscaff8-augustus-gene-346.25-mRNA-1	1560	2101	1563	1	1560	164	1711	0.0	954	87.204	1363	182	1363	15	18	87.20
BCL_comp1282_seq1_gene_271399	maker-VaccDscaff1-augustus-gene-78.34-mRNA-1	1560	2061	1563	1	1560	126	1673	0.0	942	86.948	1359	186	1359	15	18	86.95
BCL_comp1282_seq1_gene_271399	maker-VaccDscaff10-augustus-gene-333.29-mRNA-1	1560	2189	1215	349	1560	587	1795	0.0	751	87.407	1062	144	1062	7	9	87.41
BCL_comp1282_seq1_gene_271399	maker-VaccDscaff10-augustus-gene-333.29-mRNA-1	1560	2189	269	1	269	221	489	8.65e-116	227	94.796	255	14	255	0	0	94.80
BCL_comp1282_seq1_gene_271399	maker-VaccDscaff5-augustus-gene-64.37-mRNA-1	1560	2109	1215	349	1560	478	1686	0.0	742	87.160	1059	147	1059	7	9	87.16
BCL_comp1282_seq1_gene_271399	maker-VaccDscaff5-augustus-gene-64.37-mRNA-1	1560	2109	269	1	269	112	380	4.00e-119	233	95.539	257	12	257	0	0	95.54
BCL_comp1282_seq1_gene_271399	maker-VaccDscaff4-augustus-gene-50.29-mRNA-1	1560	2315	1050	518	1557	755	1800	0.0	731	90.095	946	90	946	9	14	90.10
BCL_comp1282_seq1_gene_271399	maker-VaccDscaff4-augustus-gene-50.29-mRNA-1	1560	2315	474	49	520	181	652	2.84e-180	343	90.928	431	39	431	4	4	90.93
BCL_comp1282_seq1_gene_271399	maker-VaccDscaff199-augustus-gene-1.37-mRNA-1	1560	2424	1050	518	1557	1019	2064	0.0	731	90.095	946	90	946	9	14	90.10
BCL_comp1282_seq1_gene_271399	maker-VaccDscaff199-augustus-gene-1.37-mRNA-1	1560	2424	495	46	520	424	916	6.28e-162	310	88.283	437	36	437	5	22	88.28
BCL_comp1282_seq1_gene_271399	maker-VaccDscaff36-augustus-gene-269.26-mRNA-1	1560	2515	1050	518	1557	955	2000	0.0	719	89.714	942	94	942	9	14	89.71
BCL_comp1282_seq1_gene_271399	maker-VaccDscaff36-augustus-gene-269.26-mRNA-1	1560	2515	507	46	520	348	852	3.00e-140	271	85.602	434	39	434	6	34	85.60
BCL_comp1282_seq1_gene_271399	maker-VaccDscaff35-augustus-gene-39.23-mRNA-1	1560	1500	554	518	1071	887	1440	0.0	554	100.000	554	0	554	0	0	100.00
BCL_comp1282_seq1_gene_271399	maker-VaccDscaff35-augustus-gene-39.23-mRNA-1	1560	1500	492	49	520	295	784	6.28e-162	310	88.415	435	35	435	5	22	88.41
BCL_comp1282_seq1_gene_271399	maker-VaccDscaff8-snap-gene-346.34-mRNA-1	1560	1006	194	1074	1267	354	547	1.98e-72	149	92.268	179	15	179	0	0	92.27
BCL_comp1282_seq1_gene_271399	snap_masked-VaccDscaff10-processed-gene-334.13-mRNA-1	1560	3336	197	1071	1267	2749	2945	1.98e-72	149	91.878	181	16	181	0	0	91.88
BCL_comp1282_seq1_gene_271399	snap_masked-VaccDscaff5-processed-gene-63.24-mRNA-1	1560	1201	197	1071	1267	684	880	9.22e-71	146	91.371	180	17	180	0	0	91.37
# BLASTN 2.7.1+
# Query: BCH_1_comp24902_seq1_gene_203246
# Database: ../../transcriptome_genome_comparison/V_corymbosum_v1.0_transcripts.fasta
# Fields: query id, subject id, query length, subject length, alignment length, q. start, q. end, s. start, s. end, evalue, score, % identity, identical, mismatches, positives, gap opens, gaps, % positives
# 25 hits found
BCH_1_comp24902_seq1_gene_203246	augustus_masked-VaccDscaff10-processed-gene-67.5-mRNA-1	756	1113	595	162	756	300	894	0.0	508	95.126	566	29	566	0	0	95.13
BCH_1_comp24902_seq1_gene_203246	maker-VaccDscaff1-snap-gene-375.29-mRNA-1	756	2175	765	8	756	1184	1947	0.0	501	88.889	680	68	680	9	17	88.89
BCH_1_comp24902_seq1_gene_203246	maker-VaccDscaff1-snap-gene-375.29-mRNA-1	756	2175	772	10	756	133	897	0.0	360	82.902	640	100	640	15	32	82.90
BCH_1_comp24902_seq1_gene_203246	augustus_masked-VaccDscaff5-processed-gene-355.8-mRNA-1	756	1122	765	8	756	131	894	0.0	492	88.497	677	71	677	9	17	88.50
BCH_1_comp24902_seq1_gene_203246	maker-VaccDscaff8-snap-gene-75.38-mRNA-1	756	1104	765	8	756	131	876	0.0	438	86.536	662	68	662	14	35	86.54
BCH_1_comp24902_seq1_gene_203246	augustus_masked-VaccDscaff8-processed-gene-75.5-mRNA-1	756	1113	773	10	756	133	897	0.0	360	82.924	641	98	641	19	34	82.92
BCH_1_comp24902_seq1_gene_203246	augustus_masked-VaccDscaff10-processed-gene-67.6-mRNA-1	756	1116	775	10	756	133	900	0.0	358	82.839	642	98	642	17	35	82.84
BCH_1_comp24902_seq1_gene_203246	maker-VaccDscaff5-snap-gene-355.46-mRNA-1	756	1053	772	10	756	73	837	0.0	351	82.513	637	103	637	16	32	82.51
BCH_1_comp24902_seq1_gene_203246	augustus_masked-VaccDscaff10-processed-gene-86.15-mRNA-1	756	1119	774	1	756	124	870	1.41e-150	289	80.103	620	109	620	31	45	80.10
BCH_1_comp24902_seq1_gene_203246	maker-VaccDscaff1-snap-gene-349.45-mRNA-1	756	3712	774	1	756	124	870	6.56e-149	286	79.974	619	110	619	31	45	79.97
BCH_1_comp24902_seq1_gene_203246	maker-VaccDscaff1-snap-gene-349.45-mRNA-1	756	3712	774	1	756	2402	3151	1.19e-91	183	75.452	584	148	584	27	42	75.45
BCH_1_comp24902_seq1_gene_203246	augustus_masked-VaccDscaff5-processed-gene-327.8-mRNA-1	756	1119	774	1	756	124	870	3.05e-147	283	79.845	618	111	618	33	45	79.84
BCH_1_comp24902_seq1_gene_203246	augustus_masked-VaccDscaff8-processed-gene-107.11-mRNA-1	756	1119	774	1	756	124	870	1.43e-140	271	79.328	614	115	614	34	45	79.33
BCH_1_comp24902_seq1_gene_203246	augustus_masked-VaccDscaff8-processed-gene-107.8-mRNA-1	756	1122	772	1	756	124	867	2.39e-138	267	79.145	611	117	611	24	44	79.15
BCH_1_comp24902_seq1_gene_203246	maker-VaccDscaff10-snap-gene-86.45-mRNA-1	756	1312	772	1	756	124	867	2.39e-138	267	79.145	611	117	611	24	44	79.15
BCH_1_comp24902_seq1_gene_203246	maker-VaccDscaff5-snap-gene-328.38-mRNA-1	756	1050	570	192	756	282	837	8.79e-123	239	81.228	463	88	463	14	19	81.23
BCH_1_comp24902_seq1_gene_203246	maker-VaccDscaff8-snap-gene-107.44-mRNA-1	756	2970	783	1	756	1933	2673	1.49e-110	217	77.395	606	108	606	44	69	77.39
BCH_1_comp24902_seq1_gene_203246	maker-VaccDscaff8-snap-gene-107.44-mRNA-1	756	2970	774	1	756	124	873	5.52e-90	180	75.323	583	149	583	24	42	75.32
BCH_1_comp24902_seq1_gene_203246	maker-VaccDscaff10-snap-gene-86.44-mRNA-1	756	3033	783	1	756	2005	2745	1.49e-110	217	77.395	606	108	606	44	69	77.39
BCH_1_comp24902_seq1_gene_203246	maker-VaccDscaff10-snap-gene-86.44-mRNA-1	756	3033	774	1	756	124	873	5.52e-90	180	75.323	583	149	583	24	42	75.32
BCH_1_comp24902_seq1_gene_203246	augustus_masked-VaccDscaff5-processed-gene-327.10-mRNA-1	756	1104	779	1	756	121	849	3.25e-102	202	76.893	599	107	599	46	73	76.89
BCH_1_comp24902_seq1_gene_203246	augustus_masked-VaccDscaff1-processed-gene-349.3-mRNA-1	756	1107	775	1	756	124	852	7.04e-99	196	76.516	593	117	593	38	65	76.52
BCH_1_comp24902_seq1_gene_203246	augustus_masked-VaccDscaff5-processed-gene-327.9-mRNA-1	756	1146	774	1	756	124	873	5.48e-95	189	75.711	586	146	586	24	42	75.71
BCH_1_comp24902_seq1_gene_203246	maker-VaccDscaff1-snap-gene-349.49-mRNA-1	756	1025	321	437	756	468	784	2.59e-83	168	84.424	271	45	271	5	5	84.42
BCH_1_comp24902_seq1_gene_203246	snap_masked-VaccDscaff8-processed-gene-107.26-mRNA-1	756	327	248	57	289	327	83	2.09e-54	116	83.468	207	23	207	11	18	83.47
# BLASTN 2.7.1+
# Query: BCH_2_comp16716_seq1_gene_233530
# Database: ../../transcriptome_genome_comparison/V_corymbosum_v1.0_transcripts.fasta
# Fields: query id, subject id, query length, subject length, alignment length, q. start, q. end, s. start, s. end, evalue, score, % identity, identical, mismatches, positives, gap opens, gaps, % positives
# 1 hits found
BCH_2_comp16716_seq1_gene_233530	augustus_masked-VaccDscaff31-processed-gene-169.3-mRNA-1	306	387	188	76	263	1	188	7.74e-80	161	95.213	179	9	179	0	0	95.21
# BLASTN 2.7.1+
# Query: BC3_2_comp14786_seq0_gene_44976
# Database: ../../transcriptome_genome_comparison/V_corymbosum_v1.0_transcripts.fasta
# Fields: query id, subject id, query length, subject length, alignment length, q. start, q. end, s. start, s. end, evalue, score, % identity, identical, mismatches, positives, gap opens, gaps, % positives
# 8 hits found
BC3_2_comp14786_seq0_gene_44976	maker-VaccDscaff25-snap-gene-360.30-mRNA-1	333	2016	333	1	333	1292	1624	2.09e-165	315	98.198	327	6	327	0	0	98.20
BC3_2_comp14786_seq0_gene_44976	maker-VaccDscaff3-snap-gene-44.33-mRNA-1	333	2030	331	3	333	1364	1692	9.74e-164	312	98.187	325	4	325	2	2	98.19
BC3_2_comp14786_seq0_gene_44976	maker-VaccDscaff14-snap-gene-312.21-mRNA-1	333	2469	103	1	103	1280	1382	6.89e-46	100	99.029	102	1	102	0	0	99.03
BC3_2_comp14786_seq0_gene_44976	maker-VaccDscaff2-snap-gene-363.27-mRNA-1	333	3155	103	1	103	1289	1391	6.89e-46	100	99.029	102	1	102	0	0	99.03
BC3_2_comp14786_seq0_gene_44976	maker-VaccDscaff27-snap-gene-96.27-mRNA-1	333	2055	93	23	115	1314	1406	2.57e-20	54	86.022	80	13	80	0	0	86.02
BC3_2_comp14786_seq0_gene_44976	maker-VaccDscaff45-snap-gene-94.37-mRNA-1	333	1895	82	23	104	1552	1633	3.32e-19	52	87.805	72	10	72	0	0	87.80
BC3_2_comp14786_seq0_gene_44976	maker-VaccDscaff17-snap-gene-134.37-mRNA-1	333	1594	93	23	115	1309	1401	1.20e-18	51	84.946	79	14	79	0	0	84.95
BC3_2_comp14786_seq0_gene_44976	maker-VaccDscaff34-snap-gene-217.41-mRNA-1	333	1467	82	23	104	1320	1401	1.55e-17	49	86.585	71	11	71	0	0	86.59
# BLASTN 2.7.1+
# Query: BCL_comp561_seq0_gene_268101
# Database: ../../transcriptome_genome_comparison/V_corymbosum_v1.0_transcripts.fasta
# Fields: query id, subject id, query length, subject length, alignment length, q. start, q. end, s. start, s. end, evalue, score, % identity, identical, mismatches, positives, gap opens, gaps, % positives
# 4 hits found
BCL_comp561_seq0_gene_268101	augustus_masked-VaccDscaff1176-processed-gene-0.0-mRNA-1	816	1371	469	348	816	529	997	0.0	466	99.787	468	1	468	0	0	99.79
BCL_comp561_seq0_gene_268101	augustus_masked-VaccDscaff1176-processed-gene-0.0-mRNA-1	816	1371	351	1	351	152	502	0.0	351	100.000	351	0	351	0	0	100.00
BCL_comp561_seq0_gene_268101	maker-VaccDscaff12-snap-gene-67.58-mRNA-1	816	1330	465	352	816	512	976	0.0	441	98.280	457	8	457	0	0	98.28
BCL_comp561_seq0_gene_268101	maker-VaccDscaff12-snap-gene-67.58-mRNA-1	816	1330	354	1	354	125	478	0.0	351	99.718	353	1	353	0	0	99.72
# BLASTN 2.7.1+
# Query: BCH_2_comp4402_seq1_gene_217226
# Database: ../../transcriptome_genome_comparison/V_corymbosum_v1.0_transcripts.fasta
# Fields: query id, subject id, query length, subject length, alignment length, q. start, q. end, s. start, s. end, evalue, score, % identity, identical, mismatches, positives, gap opens, gaps, % positives
# 14 hits found
BCH_2_comp4402_seq1_gene_217226	maker-VaccDscaff20-snap-gene-200.33-mRNA-1	2355	3351	1727	629	2355	1150	2876	0.0	1652	98.552	1702	25	1702	0	0	98.55
BCH_2_comp4402_seq1_gene_217226	maker-VaccDscaff28-augustus-gene-149.24-mRNA-1	2355	5611	1456	900	2355	3661	5116	0.0	1456	100.000	1456	0	1456	0	0	100.00
BCH_2_comp4402_seq1_gene_217226	maker-VaccDscaff28-augustus-gene-149.24-mRNA-1	2355	5611	271	629	899	1236	1506	2.23e-103	205	91.882	249	22	249	0	0	91.88
BCH_2_comp4402_seq1_gene_217226	maker-VaccDscaff44-augustus-gene-157.25-mRNA-1	2355	5816	1367	989	2355	3967	5333	0.0	1352	99.634	1362	5	1362	0	0	99.63
BCH_2_comp4402_seq1_gene_217226	maker-VaccDscaff44-augustus-gene-157.25-mRNA-1	2355	5816	271	629	899	1166	1436	2.23e-103	205	91.882	249	22	249	0	0	91.88
BCH_2_comp4402_seq1_gene_217226	maker-VaccDscaff44-augustus-gene-157.25-mRNA-1	2355	5816	95	900	994	3617	3711	3.14e-42	95	100.000	95	0	95	0	0	100.00
BCH_2_comp4402_seq1_gene_217226	maker-VaccDscaff6-augustus-gene-178.15-mRNA-1	2355	3582	630	1	630	485	1114	0.0	621	99.524	627	3	627	0	0	99.52
BCH_2_comp4402_seq1_gene_217226	maker-VaccDscaff6-augustus-gene-178.15-mRNA-1	2355	3582	378	629	1004	1272	1647	2.18e-118	232	87.302	330	44	330	4	4	87.30
BCH_2_comp4402_seq1_gene_217226	maker-VaccDscaff37-snap-gene-92.24-mRNA-1	2355	3532	630	1	630	506	1133	0.0	614	99.206	625	3	625	1	2	99.21
BCH_2_comp4402_seq1_gene_217226	maker-VaccDscaff37-snap-gene-92.24-mRNA-1	2355	3532	378	629	1004	1291	1666	1.02e-116	229	87.037	329	45	329	4	4	87.04
BCH_2_comp4402_seq1_gene_217226	maker-VaccDscaff39-snap-gene-208.35-mRNA-1	2355	3627	630	1	630	509	1136	0.0	611	99.048	624	4	624	1	2	99.05
BCH_2_comp4402_seq1_gene_217226	maker-VaccDscaff39-snap-gene-208.35-mRNA-1	2355	3627	378	629	1004	1294	1669	2.18e-118	232	87.302	330	44	330	4	4	87.30
BCH_2_comp4402_seq1_gene_217226	maker-VaccDscaff38-snap-gene-188.33-mRNA-1	2355	3535	630	1	630	482	1109	0.0	611	99.048	624	4	624	1	2	99.05
BCH_2_comp4402_seq1_gene_217226	maker-VaccDscaff38-snap-gene-188.33-mRNA-1	2355	3535	378	629	1004	1267	1642	1.02e-116	229	87.037	329	45	329	4	4	87.04
# BLASTN 2.7.1+
# Query: BCL_comp1882_seq1_gene_273552
# Database: ../../transcriptome_genome_comparison/V_corymbosum_v1.0_transcripts.fasta
# Fields: query id, subject id, query length, subject length, alignment length, q. start, q. end, s. start, s. end, evalue, score, % identity, identical, mismatches, positives, gap opens, gaps, % positives
# 7 hits found
BCL_comp1882_seq1_gene_273552	maker-VaccDscaff12-snap-gene-337.46-mRNA-1	1554	4204	1488	67	1554	2360	3814	0.0	1306	96.304	1433	22	1433	2	33	96.30
BCL_comp1882_seq1_gene_273552	maker-VaccDscaff23-snap-gene-19.45-mRNA-1	1554	4190	905	67	971	2367	3271	0.0	860	98.343	890	15	890	0	0	98.34
BCL_comp1882_seq1_gene_273552	maker-VaccDscaff23-snap-gene-19.45-mRNA-1	1554	4190	497	1058	1554	3268	3764	0.0	467	97.988	487	10	487	0	0	97.99
BCL_comp1882_seq1_gene_273552	maker-VaccDscaff40-snap-gene-233.50-mRNA-1	1554	4431	905	67	971	2648	3552	0.0	860	98.343	890	15	890	0	0	98.34
BCL_comp1882_seq1_gene_273552	maker-VaccDscaff40-snap-gene-233.50-mRNA-1	1554	4431	497	1058	1554	3549	4045	0.0	464	97.787	486	11	486	0	0	97.79
BCL_comp1882_seq1_gene_273552	maker-VaccDscaff41-snap-gene-216.49-mRNA-1	1554	4138	905	67	971	2281	3185	0.0	854	98.122	888	17	888	0	0	98.12
BCL_comp1882_seq1_gene_273552	maker-VaccDscaff41-snap-gene-216.49-mRNA-1	1554	4138	497	1058	1554	3182	3678	0.0	479	98.793	491	6	491	0	0	98.79
# BLASTN 2.7.1+
# Query: BCH_2_comp844_seq3_gene_208431
# Database: ../../transcriptome_genome_comparison/V_corymbosum_v1.0_transcripts.fasta
# Fields: query id, subject id, query length, subject length, alignment length, q. start, q. end, s. start, s. end, evalue, score, % identity, identical, mismatches, positives, gap opens, gaps, % positives
# 7 hits found
BCH_2_comp844_seq3_gene_208431	maker-VaccDscaff45-snap-gene-178.21-mRNA-1	1452	2179	1452	1	1452	341	1774	0.0	1365	98.209	1426	8	1426	2	18	98.21
BCH_2_comp844_seq3_gene_208431	maker-VaccDscaff17-snap-gene-200.26-mRNA-1	1452	3443	1368	1	1368	561	1892	0.0	1218	96.784	1324	8	1324	3	36	96.78
BCH_2_comp844_seq3_gene_208431	maker-VaccDscaff17-snap-gene-200.26-mRNA-1	1452	3443	89	1364	1452	3009	3097	4.17e-39	89	100.000	89	0	89	0	0	100.00
BCH_2_comp844_seq3_gene_208431	maker-VaccDscaff27-snap-gene-178.18-mRNA-1	1452	2811	669	700	1368	870	1529	0.0	637	98.655	660	0	660	1	9	98.65
BCH_2_comp844_seq3_gene_208431	maker-VaccDscaff27-snap-gene-178.18-mRNA-1	1452	2811	425	186	610	455	870	0.0	390	97.647	415	1	415	1	9	97.65
BCH_2_comp844_seq3_gene_208431	maker-VaccDscaff27-snap-gene-178.18-mRNA-1	1452	2811	145	1	145	311	455	3.09e-70	145	100.000	145	0	145	0	0	100.00
BCH_2_comp844_seq3_gene_208431	maker-VaccDscaff27-snap-gene-178.18-mRNA-1	1452	2811	89	1364	1452	2645	2733	4.17e-39	89	100.000	89	0	89	0	0	100.00
# BLASTN 2.7.1+
# Query: BCL_comp7184_seq1_gene_288998
# Database: ../../transcriptome_genome_comparison/V_corymbosum_v1.0_transcripts.fasta
# Fields: query id, subject id, query length, subject length, alignment length, q. start, q. end, s. start, s. end, evalue, score, % identity, identical, mismatches, positives, gap opens, gaps, % positives
# 8 hits found
BCL_comp7184_seq1_gene_288998	maker-VaccDscaff14-augustus-gene-385.22-mRNA-1	600	1333	600	1	600	471	1070	0.0	597	99.833	599	1	599	0	0	99.83
BCL_comp7184_seq1_gene_288998	maker-VaccDscaff2-augustus-gene-439.27-mRNA-1	600	1446	600	1	600	426	1022	0.0	583	99.167	595	2	595	1	3	99.17
BCL_comp7184_seq1_gene_288998	maker-VaccDscaff239-augustus-gene-0.53-mRNA-1	600	1257	621	1	600	469	1089	0.0	544	96.457	599	1	599	6	21	96.46
BCL_comp7184_seq1_gene_288998	maker-VaccDscaff13-augustus-gene-302.21-mRNA-1	600	1163	212	1	212	417	628	1.62e-64	134	87.736	186	26	186	0	0	87.74
BCL_comp7184_seq1_gene_288998	maker-VaccDscaff30-augustus-gene-93.26-mRNA-1	600	1154	212	1	212	415	626	7.54e-63	131	87.264	185	27	185	0	0	87.26
BCL_comp7184_seq1_gene_288998	maker-VaccDscaff32-augustus-gene-77.19-mRNA-1	600	1368	212	1	212	409	620	7.54e-63	131	87.264	185	27	185	0	0	87.26
BCL_comp7184_seq1_gene_288998	maker-VaccDscaff39-snap-gene-168.25-mRNA-1	600	1158	117	34	150	229	345	2.25e-13	42	78.632	92	25	92	0	0	78.63
BCL_comp7184_seq1_gene_288998	maker-VaccDscaff9-augustus-gene-352.33-mRNA-1	600	1238	148	1	144	355	498	4.87e-10	36	75.676	112	28	112	6	8	75.68
# BLASTN 2.7.1+
# Query: BCL_comp4929_seq0_gene_283397
# Database: ../../transcriptome_genome_comparison/V_corymbosum_v1.0_transcripts.fasta
# Fields: query id, subject id, query length, subject length, alignment length, q. start, q. end, s. start, s. end, evalue, score, % identity, identical, mismatches, positives, gap opens, gaps, % positives
# 10 hits found
BCL_comp4929_seq0_gene_283397	maker-VaccDscaff44-augustus-gene-244.18-mRNA-1	1779	2392	1779	1	1779	44	1822	0.0	1710	98.707	1756	23	1756	0	0	98.71
BCL_comp4929_seq0_gene_283397	maker-VaccDscaff11-augustus-gene-4.22-mRNA-1	1779	2343	921	1	921	38	958	0.0	891	98.914	911	10	911	0	0	98.91
BCL_comp4929_seq0_gene_283397	maker-VaccDscaff11-augustus-gene-4.22-mRNA-1	1779	2343	766	1014	1779	958	1723	0.0	757	99.608	763	3	763	0	0	99.61
BCL_comp4929_seq0_gene_283397	augustus_masked-VaccDscaff15-processed-gene-16.8-mRNA-1	1779	2377	921	1	921	43	963	0.0	888	98.806	910	11	910	0	0	98.81
BCL_comp4929_seq0_gene_283397	augustus_masked-VaccDscaff15-processed-gene-16.8-mRNA-1	1779	2377	859	921	1779	990	1848	0.0	844	99.418	854	5	854	0	0	99.42
BCL_comp4929_seq0_gene_283397	augustus_masked-VaccDscaff15-processed-gene-16.4-mRNA-1	1779	363	188	55	242	362	176	3.71e-85	172	97.340	183	4	183	1	1	97.34
BCL_comp4929_seq0_gene_283397	maker-VaccDscaff17-augustus-gene-255.41-mRNA-1	1779	1672	71	744	814	631	701	5.19e-29	71	100.000	71	0	71	0	0	100.00
BCL_comp4929_seq0_gene_283397	maker-VaccDscaff7-augustus-gene-54.31-mRNA-1	1779	963	70	744	813	535	604	8.68e-27	67	98.571	69	1	69	0	0	98.57
BCL_comp4929_seq0_gene_283397	snap_masked-VaccDscaff21-processed-gene-270.18-mRNA-1	1779	430	63	752	814	86	148	1.45e-24	63	100.000	63	0	63	0	0	100.00
BCL_comp4929_seq0_gene_283397	maker-VaccDscaff15-augustus-gene-175.36-mRNA-1	1779	641	59	755	813	583	641	2.43e-22	59	100.000	59	0	59	0	0	100.00
# BLASTN 2.7.1+
# Query: BC3_2_comp15223_seq0_gene_45186
# Database: ../../transcriptome_genome_comparison/V_corymbosum_v1.0_transcripts.fasta
# Fields: query id, subject id, query length, subject length, alignment length, q. start, q. end, s. start, s. end, evalue, score, % identity, identical, mismatches, positives, gap opens, gaps, % positives
# 48 hits found
BC3_2_comp15223_seq0_gene_45186	maker-VaccDscaff32-snap-gene-304.53-mRNA-1	360	3817	201	4	204	1926	1726	1.17e-93	186	97.512	196	5	196	0	0	97.51
BC3_2_comp15223_seq0_gene_45186	maker-VaccDscaff32-snap-gene-304.53-mRNA-1	360	3817	171	1	171	171	1	5.52e-82	165	98.830	169	2	169	0	0	98.83
BC3_2_comp15223_seq0_gene_45186	maker-VaccDscaff32-snap-gene-304.53-mRNA-1	360	3817	159	202	360	1968	2126	5.64e-67	138	95.597	152	7	152	0	0	95.60
BC3_2_comp15223_seq0_gene_45186	maker-VaccDscaff32-snap-gene-304.53-mRNA-1	360	3817	164	203	360	211	374	4.42e-58	122	92.073	151	7	151	4	6	92.07
BC3_2_comp15223_seq0_gene_45186	augustus_masked-VaccDscaff30-processed-gene-341.13-mRNA-1	360	720	201	4	204	496	696	5.48e-87	174	95.522	192	9	192	0	0	95.52
BC3_2_comp15223_seq0_gene_45186	augustus_masked-VaccDscaff30-processed-gene-341.13-mRNA-1	360	720	189	5	193	185	373	2.57e-80	162	95.238	180	9	180	0	0	95.24
BC3_2_comp15223_seq0_gene_45186	maker-VaccDscaff13-snap-gene-62.62-mRNA-1	360	1755	171	1	171	171	1	5.52e-82	165	98.830	169	2	169	0	0	98.83
BC3_2_comp15223_seq0_gene_45186	maker-VaccDscaff13-snap-gene-62.62-mRNA-1	360	1755	170	203	360	211	380	9.57e-55	116	90.588	154	4	154	6	12	90.59
BC3_2_comp15223_seq0_gene_45186	augustus_masked-VaccDscaff42-processed-gene-1.3-mRNA-1	360	447	191	5	195	185	375	1.98e-81	164	95.288	182	9	182	0	0	95.29
BC3_2_comp15223_seq0_gene_45186	maker-VaccDscaff42-snap-gene-1.35-mRNA-1	360	4511	191	5	195	254	64	1.98e-81	164	95.288	182	9	182	0	0	95.29
BC3_2_comp15223_seq0_gene_45186	maker-VaccDscaff42-snap-gene-1.35-mRNA-1	360	4511	173	1	173	2089	1917	9.23e-80	161	97.688	169	4	169	0	0	97.69
BC3_2_comp15223_seq0_gene_45186	maker-VaccDscaff42-snap-gene-1.35-mRNA-1	360	4511	170	203	360	2129	2298	9.57e-55	116	90.588	154	4	154	6	12	90.59
BC3_2_comp15223_seq0_gene_45186	maker-VaccDscaff30-snap-gene-341.56-mRNA-1	360	1746	171	1	171	171	1	1.19e-78	159	97.661	167	4	167	0	0	97.66
BC3_2_comp15223_seq0_gene_45186	maker-VaccDscaff30-snap-gene-341.56-mRNA-1	360	1746	170	203	360	211	380	9.57e-55	116	90.588	154	4	154	6	12	90.59
BC3_2_comp15223_seq0_gene_45186	augustus_masked-VaccDscaff30-processed-gene-341.8-mRNA-1	360	1431	167	5	171	167	1	4.30e-78	158	98.204	164	3	164	0	0	98.20
BC3_2_comp15223_seq0_gene_45186	augustus_masked-VaccDscaff30-processed-gene-341.8-mRNA-1	360	1431	170	203	360	211	380	9.70e-45	98	87.059	148	10	148	6	12	87.06
BC3_2_comp15223_seq0_gene_45186	snap_masked-VaccDscaff30-processed-gene-341.26-mRNA-1	360	189	168	4	171	168	1	2.59e-75	153	97.024	163	5	163	0	0	97.02
BC3_2_comp15223_seq0_gene_45186	maker-VaccDscaff13-snap-gene-62.61-mRNA-1	360	2532	168	4	171	168	1	2.59e-75	153	97.024	163	5	163	0	0	97.02
BC3_2_comp15223_seq0_gene_45186	maker-VaccDscaff13-snap-gene-62.61-mRNA-1	360	2532	159	202	360	210	368	5.64e-67	138	95.597	152	7	152	0	0	95.60
BC3_2_comp15223_seq0_gene_45186	augustus_masked-VaccDscaff32-processed-gene-304.3-mRNA-1	360	1440	167	5	171	167	1	9.37e-70	143	95.210	159	8	159	0	0	95.21
BC3_2_comp15223_seq0_gene_45186	augustus_masked-VaccDscaff32-processed-gene-304.3-mRNA-1	360	1440	118	243	360	272	389	1.62e-42	94	93.220	110	8	110	0	0	93.22
BC3_2_comp15223_seq0_gene_45186	snap_masked-VaccDscaff30-processed-gene-341.24-mRNA-1	360	1863	167	5	171	167	1	4.36e-68	140	94.611	158	9	158	0	0	94.61
BC3_2_comp15223_seq0_gene_45186	augustus_masked-VaccDscaff13-processed-gene-62.5-mRNA-1	360	1440	167	5	171	167	1	4.36e-68	140	94.611	158	9	158	0	0	94.61
BC3_2_comp15223_seq0_gene_45186	augustus_masked-VaccDscaff30-processed-gene-341.6-mRNA-1	360	1749	183	4	185	207	26	2.06e-56	119	88.525	162	19	162	2	2	88.52
BC3_2_comp15223_seq0_gene_45186	maker-VaccDscaff42-snap-gene-1.45-mRNA-1	360	5145	166	4	168	186	22	1.25e-48	105	87.952	146	18	146	2	2	87.95
BC3_2_comp15223_seq0_gene_45186	maker-VaccDscaff42-snap-gene-1.45-mRNA-1	360	5145	156	5	160	3884	3729	2.70e-45	99	87.821	137	19	137	0	0	87.82
BC3_2_comp15223_seq0_gene_45186	maker-VaccDscaff42-snap-gene-1.45-mRNA-1	360	5145	154	4	157	1560	1416	2.15e-26	65	81.818	126	19	126	5	9	81.82
BC3_2_comp15223_seq0_gene_45186	maker-VaccDscaff42-snap-gene-1.45-mRNA-1	360	5145	155	4	158	2529	2384	2.78e-25	63	81.290	126	20	126	5	9	81.29
BC3_2_comp15223_seq0_gene_45186	maker-VaccDscaff42-snap-gene-1.45-mRNA-1	360	5145	51	203	252	3928	3978	2.21e-06	29	86.275	44	6	44	1	1	86.27
BC3_2_comp15223_seq0_gene_45186	augustus_masked-VaccDscaff32-processed-gene-277.1-mRNA-1	360	1728	169	4	172	219	51	1.61e-47	103	86.982	147	22	147	0	0	86.98
BC3_2_comp15223_seq0_gene_45186	augustus_masked-VaccDscaff13-processed-gene-87.7-mRNA-1	360	1780	169	4	172	219	51	1.61e-47	103	86.982	147	22	147	0	0	86.98
BC3_2_comp15223_seq0_gene_45186	augustus_masked-VaccDscaff32-processed-gene-304.11-mRNA-1	360	1431	164	4	165	162	1	2.70e-45	99	87.195	143	17	143	4	4	87.20
BC3_2_comp15223_seq0_gene_45186	maker-VaccDscaff13-snap-gene-62.60-mRNA-1	360	4557	154	5	158	3317	3164	3.49e-44	97	87.662	135	19	135	0	0	87.66
BC3_2_comp15223_seq0_gene_45186	maker-VaccDscaff13-snap-gene-62.60-mRNA-1	360	4557	163	4	165	162	1	5.88e-37	84	84.049	137	24	137	2	2	84.05
BC3_2_comp15223_seq0_gene_45186	maker-VaccDscaff13-snap-gene-62.60-mRNA-1	360	4557	115	246	360	3428	3542	7.61e-36	82	90.435	104	11	104	0	0	90.43
BC3_2_comp15223_seq0_gene_45186	maker-VaccDscaff13-snap-gene-62.60-mRNA-1	360	4557	182	4	185	1842	1672	4.61e-28	68	80.220	146	25	146	6	11	80.22
BC3_2_comp15223_seq0_gene_45186	augustus_masked-VaccDscaff32-processed-gene-304.0-mRNA-1	360	2739	153	3	155	163	11	2.72e-40	90	86.275	132	21	132	0	0	86.27
BC3_2_comp15223_seq0_gene_45186	augustus_masked-VaccDscaff42-processed-gene-1.0-mRNA-1	360	1416	152	4	155	162	11	4.55e-38	86	85.526	130	22	130	0	0	85.53
BC3_2_comp15223_seq0_gene_45186	maker-VaccDscaff30-snap-gene-341.48-mRNA-1	360	1769	165	4	165	165	1	3.54e-34	79	83.030	137	25	137	1	3	83.03
BC3_2_comp15223_seq0_gene_45186	snap_masked-VaccDscaff32-processed-gene-304.24-mRNA-1	360	1661	182	4	185	198	28	4.58e-33	77	81.868	149	22	149	8	11	81.87
BC3_2_comp15223_seq0_gene_45186	maker-VaccDscaff30-snap-gene-341.53-mRNA-1	360	1404	187	4	187	192	15	1.65e-32	76	81.283	152	23	152	10	12	81.28
BC3_2_comp15223_seq0_gene_45186	maker-VaccDscaff32-snap-gene-304.61-mRNA-1	360	4011	165	4	165	2583	2419	1.65e-32	76	82.424	136	26	136	2	3	82.42
BC3_2_comp15223_seq0_gene_45186	augustus_masked-VaccDscaff13-processed-gene-87.6-mRNA-1	360	1545	142	4	145	276	135	1.65e-32	76	84.507	120	22	120	0	0	84.51
BC3_2_comp15223_seq0_gene_45186	maker-VaccDscaff42-snap-gene-2.31-mRNA-1	360	3708	169	4	166	2415	2247	7.66e-31	73	81.657	138	25	138	2	6	81.66
BC3_2_comp15223_seq0_gene_45186	maker-VaccDscaff13-snap-gene-61.35-mRNA-1	360	4120	182	4	176	2785	2605	2.76e-30	72	80.769	147	25	147	5	10	80.77
BC3_2_comp15223_seq0_gene_45186	augustus_masked-VaccDscaff30-processed-gene-341.4-mRNA-1	360	1401	168	4	171	159	1	3.56e-29	70	81.548	137	22	137	5	9	81.55
BC3_2_comp15223_seq0_gene_45186	maker-VaccDscaff32-augustus-gene-304.44-mRNA-1	360	837	170	4	171	159	1	7.72e-26	64	80.588	137	20	137	8	13	80.59
BC3_2_comp15223_seq0_gene_45186	augustus_masked-VaccDscaff13-processed-gene-107.8-mRNA-1	360	1413	168	4	171	159	1	1.67e-22	58	79.167	133	26	133	5	9	79.17
# BLASTN 2.7.1+
# Query: BCL_comp3687_seq0_gene_279730
# Database: ../../transcriptome_genome_comparison/V_corymbosum_v1.0_transcripts.fasta
# Fields: query id, subject id, query length, subject length, alignment length, q. start, q. end, s. start, s. end, evalue, score, % identity, identical, mismatches, positives, gap opens, gaps, % positives
# 7 hits found
BCL_comp3687_seq0_gene_279730	maker-VaccDscaff33-augustus-gene-326.25-mRNA-1	1521	1930	1521	1	1521	141	1661	0.0	1497	99.474	1513	8	1513	0	0	99.47
BCL_comp3687_seq0_gene_279730	maker-VaccDscaff26-augustus-gene-2.31-mRNA-1	1521	1947	1521	1	1521	141	1661	0.0	1488	99.277	1510	11	1510	0	0	99.28
BCL_comp3687_seq0_gene_279730	maker-VaccDscaff187-augustus-gene-0.22-mRNA-1	1521	3289	1356	1	1356	163	1518	0.0	1341	99.631	1351	5	1351	0	0	99.63
BCL_comp3687_seq0_gene_279730	maker-VaccDscaff187-augustus-gene-0.22-mRNA-1	1521	3289	169	1353	1521	2839	3007	6.86e-82	166	99.408	168	1	168	0	0	99.41
BCL_comp3687_seq0_gene_279730	maker-VaccDscaff33-augustus-gene-314.22-mRNA-1	1521	3366	700	1	699	156	855	0.0	687	99.429	696	3	696	1	1	99.43
BCL_comp3687_seq0_gene_279730	maker-VaccDscaff33-augustus-gene-314.22-mRNA-1	1521	3366	610	747	1356	854	1463	0.0	601	99.508	607	3	607	0	0	99.51
BCL_comp3687_seq0_gene_279730	maker-VaccDscaff33-augustus-gene-314.22-mRNA-1	1521	3366	169	1353	1521	2752	2920	1.47e-83	169	100.000	169	0	169	0	0	100.00
# BLASTN 2.7.1+
# Query: BCH_1_comp12951_seq0_gene_199990
# Database: ../../transcriptome_genome_comparison/V_corymbosum_v1.0_transcripts.fasta
# Fields: query id, subject id, query length, subject length, alignment length, q. start, q. end, s. start, s. end, evalue, score, % identity, identical, mismatches, positives, gap opens, gaps, % positives
# 3 hits found
BCH_1_comp12951_seq0_gene_199990	snap_masked-VaccDscaff12-processed-gene-77.19-mRNA-1	633	1487	633	1	633	722	1354	0.0	612	98.894	626	7	626	0	0	98.89
BCH_1_comp12951_seq0_gene_199990	maker-VaccDscaff40-augustus-gene-8.18-mRNA-1	633	1426	642	1	633	563	1204	0.0	610	98.598	633	0	633	1	9	98.60
BCH_1_comp12951_seq0_gene_199990	maker-VaccDscaff23-augustus-gene-334.27-mRNA-1	633	1414	633	1	633	566	1198	0.0	609	98.736	625	8	625	0	0	98.74
# BLASTN 2.7.1+
# Query: BC3_1_comp11407_seq1_gene_16887
# Database: ../../transcriptome_genome_comparison/V_corymbosum_v1.0_transcripts.fasta
# Fields: query id, subject id, query length, subject length, alignment length, q. start, q. end, s. start, s. end, evalue, score, % identity, identical, mismatches, positives, gap opens, gaps, % positives
# 9 hits found
BC3_1_comp11407_seq1_gene_16887	maker-VaccDscaff15-snap-gene-106.23-mRNA-1	948	1528	661	1	661	105	765	0.0	652	99.546	658	3	658	0	0	99.55
BC3_1_comp11407_seq1_gene_16887	maker-VaccDscaff15-snap-gene-106.23-mRNA-1	948	1528	287	662	948	928	1214	2.34e-139	269	97.909	281	6	281	0	0	97.91
BC3_1_comp11407_seq1_gene_16887	maker-VaccDscaff24-augustus-gene-295.32-mRNA-1	948	1569	661	1	661	76	733	0.0	638	98.941	654	4	654	1	3	98.94
BC3_1_comp11407_seq1_gene_16887	maker-VaccDscaff24-augustus-gene-295.32-mRNA-1	948	1569	287	662	948	896	1182	2.32e-144	278	98.955	284	3	284	0	0	98.95
BC3_1_comp11407_seq1_gene_16887	maker-VaccDscaff24-augustus-gene-283.18-mRNA-1	948	1522	661	1	661	54	711	0.0	629	98.487	651	7	651	1	3	98.49
BC3_1_comp11407_seq1_gene_16887	maker-VaccDscaff24-augustus-gene-283.18-mRNA-1	948	1522	287	662	948	874	1160	2.32e-144	278	98.955	284	3	284	0	0	98.95
BC3_1_comp11407_seq1_gene_16887	maker-VaccDscaff11-snap-gene-110.30-mRNA-1	948	1368	661	1	661	27	678	0.0	602	97.277	643	9	643	4	9	97.28
BC3_1_comp11407_seq1_gene_16887	maker-VaccDscaff11-snap-gene-110.30-mRNA-1	948	1368	287	662	948	841	1127	2.32e-144	278	98.955	284	3	284	0	0	98.95
BC3_1_comp11407_seq1_gene_16887	snap_masked-VaccDscaff11-processed-gene-110.17-mRNA-1	948	630	115	750	864	185	71	2.05e-50	109	98.261	113	2	113	0	0	98.26
# BLASTN 2.7.1+
# Query: BCH_2_comp1003_seq2_gene_208915
# Database: ../../transcriptome_genome_comparison/V_corymbosum_v1.0_transcripts.fasta
# Fields: query id, subject id, query length, subject length, alignment length, q. start, q. end, s. start, s. end, evalue, score, % identity, identical, mismatches, positives, gap opens, gaps, % positives
# 4 hits found
BCH_2_comp1003_seq2_gene_208915	augustus_masked-VaccDscaff48-processed-gene-5.12-mRNA-1	1458	1458	1458	1	1458	1	1458	0.0	1449	99.794	1455	3	1455	0	0	99.79
BCH_2_comp1003_seq2_gene_208915	augustus_masked-VaccDscaff20-processed-gene-107.2-mRNA-1	1458	1458	1458	1	1458	1	1458	0.0	1449	99.794	1455	3	1455	0	0	99.79
BCH_2_comp1003_seq2_gene_208915	augustus_masked-VaccDscaff28-processed-gene-247.2-mRNA-1	1458	1458	1458	1	1458	1	1458	0.0	1446	99.726	1454	4	1454	0	0	99.73
BCH_2_comp1003_seq2_gene_208915	maker-VaccDscaff19-snap-gene-110.25-mRNA-1	1458	1983	1458	1	1458	136	1593	0.0	1437	99.520	1451	7	1451	0	0	99.52
# BLASTN 2.7.1+
# Query: BCL_comp18054_seq0_gene_306123
# Database: ../../transcriptome_genome_comparison/V_corymbosum_v1.0_transcripts.fasta
# Fields: query id, subject id, query length, subject length, alignment length, q. start, q. end, s. start, s. end, evalue, score, % identity, identical, mismatches, positives, gap opens, gaps, % positives
# 12 hits found
BCL_comp18054_seq0_gene_306123	maker-VaccDscaff5-snap-gene-234.29-mRNA-1	1161	1935	780	382	1161	374	1153	0.0	747	98.590	769	11	769	0	0	98.59
BCL_comp18054_seq0_gene_306123	maker-VaccDscaff5-snap-gene-234.29-mRNA-1	1161	1935	352	1	352	23	374	0.0	349	99.716	351	1	351	0	0	99.72
BCL_comp18054_seq0_gene_306123	maker-VaccDscaff8-augustus-gene-234.20-mRNA-1	1161	2003	781	1	766	22	802	0.0	707	97.183	759	7	759	1	15	97.18
BCL_comp18054_seq0_gene_306123	maker-VaccDscaff8-augustus-gene-234.20-mRNA-1	1161	2003	399	763	1161	847	1245	0.0	396	99.749	398	1	398	0	0	99.75
BCL_comp18054_seq0_gene_306123	maker-VaccDscaff10-augustus-gene-221.31-mRNA-1	1161	1910	781	1	766	1	781	0.0	707	97.183	759	7	759	1	15	97.18
BCL_comp18054_seq0_gene_306123	maker-VaccDscaff10-augustus-gene-221.31-mRNA-1	1161	1910	399	763	1161	826	1224	0.0	396	99.749	398	1	398	0	0	99.75
BCL_comp18054_seq0_gene_306123	maker-VaccDscaff1-augustus-gene-187.28-mRNA-1	1161	2011	781	1	766	22	802	0.0	695	96.671	755	11	755	1	15	96.67
BCL_comp18054_seq0_gene_306123	maker-VaccDscaff1-augustus-gene-187.28-mRNA-1	1161	2011	400	763	1161	841	1240	0.0	393	99.500	398	1	398	1	1	99.50
BCL_comp18054_seq0_gene_306123	maker-VaccDscaff33-snap-gene-128.21-mRNA-1	1161	2202	751	376	1126	644	1393	0.0	408	84.820	637	113	637	1	1	84.82
BCL_comp18054_seq0_gene_306123	maker-VaccDscaff29-augustus-gene-215.32-mRNA-1	1161	2269	746	381	1126	718	1463	0.0	407	84.853	633	113	633	0	0	84.85
BCL_comp18054_seq0_gene_306123	augustus_masked-VaccDscaff26-processed-gene-224.1-mRNA-1	1161	2284	746	381	1126	718	1463	0.0	407	84.853	633	113	633	0	0	84.85
BCL_comp18054_seq0_gene_306123	maker-VaccDscaff21-snap-gene-227.11-mRNA-1	1161	1901	751	376	1126	347	1096	0.0	399	84.421	634	116	634	1	1	84.42
# BLASTN 2.7.1+
# Query: BCL_comp222_seq1_gene_266119
# Database: ../../transcriptome_genome_comparison/V_corymbosum_v1.0_transcripts.fasta
# Fields: query id, subject id, query length, subject length, alignment length, q. start, q. end, s. start, s. end, evalue, score, % identity, identical, mismatches, positives, gap opens, gaps, % positives
# 13 hits found
BCL_comp222_seq1_gene_266119	maker-VaccDscaff20-augustus-gene-66.37-mRNA-1	1026	1674	1026	1	1026	167	1192	0.0	1017	99.708	1023	3	1023	0	0	99.71
BCL_comp222_seq1_gene_266119	maker-VaccDscaff19-augustus-gene-63.31-mRNA-1	1026	1574	1026	1	1026	171	1193	0.0	988	98.830	1014	9	1014	1	3	98.83
BCL_comp222_seq1_gene_266119	maker-VaccDscaff28-augustus-gene-292.36-mRNA-1	1026	1526	1026	1	1026	156	1178	0.0	979	98.538	1011	12	1011	1	3	98.54
BCL_comp222_seq1_gene_266119	maker-VaccDscaff48-augustus-gene-57.29-mRNA-1	1026	1558	1026	1	1026	182	1204	0.0	973	98.343	1009	14	1009	1	3	98.34
BCL_comp222_seq1_gene_266119	snap_masked-VaccDscaff19-processed-gene-62.16-mRNA-1	1026	480	166	861	1026	480	315	4.59e-82	166	100.000	166	0	166	0	0	100.00
BCL_comp222_seq1_gene_266119	snap_masked-VaccDscaff20-processed-gene-66.13-mRNA-1	1026	807	166	861	1026	807	642	4.59e-82	166	100.000	166	0	166	0	0	100.00
BCL_comp222_seq1_gene_266119	snap_masked-VaccDscaff48-processed-gene-57.21-mRNA-1	1026	1023	166	861	1026	1023	858	4.62e-77	157	98.193	163	3	163	0	0	98.19
BCL_comp222_seq1_gene_266119	snap_masked-VaccDscaff28-processed-gene-292.31-mRNA-1	1026	1227	166	861	1026	1227	1062	2.15e-75	154	97.590	162	4	162	0	0	97.59
BCL_comp222_seq1_gene_266119	maker-VaccDscaff33-snap-gene-199.31-mRNA-1	1026	423	321	178	494	120	423	2.15e-75	154	83.801	269	31	269	9	21	83.80
BCL_comp222_seq1_gene_266119	snap_masked-VaccDscaff20-processed-gene-66.25-mRNA-1	1026	1088	165	161	325	919	1083	7.78e-70	144	95.758	158	7	158	0	0	95.76
BCL_comp222_seq1_gene_266119	augustus_masked-VaccDscaff19-processed-gene-63.1-mRNA-1	1026	1418	157	169	325	602	758	2.18e-65	136	95.541	150	7	150	0	0	95.54
BCL_comp222_seq1_gene_266119	snap_masked-VaccDscaff47-processed-gene-115.17-mRNA-1	1026	561	245	178	422	288	530	4.72e-62	130	84.490	207	36	207	1	2	84.49
BCL_comp222_seq1_gene_266119	augustus_masked-VaccDscaff43-processed-gene-84.1-mRNA-1	1026	894	245	178	422	621	863	4.72e-62	130	84.490	207	36	207	1	2	84.49
# BLASTN 2.7.1+
# Query: BC3_3_2_comp16240_seq0_gene_94932
# Database: ../../transcriptome_genome_comparison/V_corymbosum_v1.0_transcripts.fasta
# Fields: query id, subject id, query length, subject length, alignment length, q. start, q. end, s. start, s. end, evalue, score, % identity, identical, mismatches, positives, gap opens, gaps, % positives
# 10 hits found
BC3_3_2_comp16240_seq0_gene_94932	augustus_masked-VaccDscaff32-processed-gene-324.2-mRNA-1	1995	1995	1995	1	1995	1	1995	0.0	1962	99.449	1984	11	1984	0	0	99.45
BC3_3_2_comp16240_seq0_gene_94932	snap_masked-VaccDscaff13-processed-gene-41.24-mRNA-1	1995	2004	2004	1	1995	1	2004	0.0	1936	98.952	1983	12	1983	3	9	98.95
BC3_3_2_comp16240_seq0_gene_94932	augustus_masked-VaccDscaff30-processed-gene-296.11-mRNA-1	1995	1995	1995	1	1995	1	1995	0.0	1932	98.947	1974	21	1974	0	0	98.95
BC3_3_2_comp16240_seq0_gene_94932	snap_masked-VaccDscaff42-processed-gene-20.18-mRNA-1	1995	1986	1995	1	1995	1	1986	0.0	1930	98.997	1975	11	1975	1	9	99.00
BC3_3_2_comp16240_seq0_gene_94932	maker-VaccDscaff9-snap-gene-373.31-mRNA-1	1995	1674	776	1209	1983	900	1671	0.0	353	81.959	636	135	636	3	5	81.96
BC3_3_2_comp16240_seq0_gene_94932	maker-VaccDscaff4-snap-gene-394.34-mRNA-1	1995	3345	756	1209	1963	999	1750	6.10e-178	339	81.746	618	133	618	3	5	81.75
BC3_3_2_comp16240_seq0_gene_94932	augustus_masked-VaccDscaff4-processed-gene-394.5-mRNA-1	1995	1659	775	1209	1983	885	1656	2.19e-177	338	81.290	630	142	630	2	3	81.29
BC3_3_2_comp16240_seq0_gene_94932	augustus_masked-VaccDscaff9-processed-gene-373.7-mRNA-1	1995	1050	776	1209	1983	276	1047	2.19e-177	338	81.314	631	140	631	4	5	81.31
BC3_3_2_comp16240_seq0_gene_94932	maker-VaccDscaff9-augustus-gene-374.25-mRNA-1	1995	1626	777	1209	1983	852	1623	4.75e-174	332	81.081	630	140	630	6	7	81.08
BC3_3_2_comp16240_seq0_gene_94932	maker-VaccDscaff36-snap-gene-37.44-mRNA-1	1995	2223	776	1209	1983	1452	2220	3.72e-165	316	80.412	624	144	624	5	8	80.41
# BLASTN 2.7.1+
# Query: BCH_2_comp14126_seq0_gene_231477
# Database: ../../transcriptome_genome_comparison/V_corymbosum_v1.0_transcripts.fasta
# Fields: query id, subject id, query length, subject length, alignment length, q. start, q. end, s. start, s. end, evalue, score, % identity, identical, mismatches, positives, gap opens, gaps, % positives
# 16 hits found
BCH_2_comp14126_seq0_gene_231477	maker-VaccDscaff10-snap-gene-2.41-mRNA-1	960	1985	789	1	789	280	1068	0.0	753	98.479	777	12	777	0	0	98.48
BCH_2_comp14126_seq0_gene_231477	maker-VaccDscaff1-augustus-gene-444.34-mRNA-1	960	2086	789	1	789	433	1221	0.0	747	98.226	775	14	775	0	0	98.23
BCH_2_comp14126_seq0_gene_231477	maker-VaccDscaff8-augustus-gene-7.26-mRNA-1	960	1077	582	208	789	1	582	0.0	549	98.110	571	11	571	0	0	98.11
BCH_2_comp14126_seq0_gene_231477	snap_masked-VaccDscaff5-processed-gene-418.15-mRNA-1	960	1995	501	289	789	655	1155	0.0	471	98.004	491	10	491	0	0	98.00
BCH_2_comp14126_seq0_gene_231477	snap_masked-VaccDscaff5-processed-gene-418.15-mRNA-1	960	1995	291	1	291	256	546	1.40e-151	291	100.000	291	0	291	0	0	100.00
BCH_2_comp14126_seq0_gene_231477	maker-VaccDscaff482-augustus-gene-0.17-mRNA-1	960	1360	147	448	594	278	424	1.58e-61	129	95.918	141	6	141	0	0	95.92
BCH_2_comp14126_seq0_gene_231477	maker-VaccDscaff22-snap-gene-66.35-mRNA-1	960	933	144	621	764	300	443	3.43e-58	123	95.139	137	7	137	0	0	95.14
BCH_2_comp14126_seq0_gene_231477	maker-VaccDscaff16-augustus-gene-141.22-mRNA-1	960	1893	184	608	791	1679	1856	9.61e-54	115	88.043	162	16	162	3	6	88.04
BCH_2_comp14126_seq0_gene_231477	maker-VaccDscaff10-snap-gene-7.43-mRNA-1	960	1206	124	790	913	358	481	9.61e-54	115	97.581	121	3	121	0	0	97.58
BCH_2_comp14126_seq0_gene_231477	maker-VaccDscaff18-snap-gene-262.41-mRNA-1	960	1931	169	619	787	1111	1276	1.24e-52	113	89.349	151	15	151	1	3	89.35
BCH_2_comp14126_seq0_gene_231477	maker-VaccDscaff31-snap-gene-55.25-mRNA-1	960	1311	169	619	787	1111	1276	1.24e-52	113	89.349	151	15	151	1	3	89.35
BCH_2_comp14126_seq0_gene_231477	maker-VaccDscaff1-augustus-gene-440.27-mRNA-1	960	1050	124	790	913	507	630	4.47e-52	112	96.774	120	4	120	0	0	96.77
BCH_2_comp14126_seq0_gene_231477	maker-VaccDscaff8-augustus-gene-1.28-mRNA-1	960	1370	124	790	913	499	622	4.47e-52	112	96.774	120	4	120	0	0	96.77
BCH_2_comp14126_seq0_gene_231477	snap_masked-VaccDscaff8-processed-gene-7.10-mRNA-1	960	333	107	166	272	107	1	1.25e-47	104	99.065	106	1	106	0	0	99.07
BCH_2_comp14126_seq0_gene_231477	maker-VaccDscaff184-augustus-gene-0.25-mRNA-1	960	493	132	491	622	140	271	7.58e-40	90	89.394	118	14	118	0	0	89.39
BCH_2_comp14126_seq0_gene_231477	snap_masked-VaccDscaff109-processed-gene-1.20-mRNA-1	960	1405	118	501	618	816	933	9.81e-39	88	91.525	108	10	108	0	0	91.53
# BLASTN 2.7.1+
# Query: BCL_comp17887_seq1_gene_306001
# Database: ../../transcriptome_genome_comparison/V_corymbosum_v1.0_transcripts.fasta
# Fields: query id, subject id, query length, subject length, alignment length, q. start, q. end, s. start, s. end, evalue, score, % identity, identical, mismatches, positives, gap opens, gaps, % positives
# 8 hits found
BCL_comp17887_seq1_gene_306001	maker-VaccDscaff49-augustus-gene-35.30-mRNA-1	1020	2085	916	1	916	429	1341	0.0	878	98.690	904	9	904	1	3	98.69
BCL_comp17887_seq1_gene_306001	maker-VaccDscaff49-augustus-gene-35.30-mRNA-1	1020	2085	177	844	1020	1341	1517	1.66e-71	147	94.350	167	10	167	0	0	94.35
BCL_comp17887_seq1_gene_306001	maker-VaccDscaff28-augustus-gene-30.20-mRNA-1	1020	1991	916	1	916	422	1337	0.0	874	98.472	902	14	902	0	0	98.47
BCL_comp17887_seq1_gene_306001	maker-VaccDscaff28-augustus-gene-30.20-mRNA-1	1020	1991	177	844	1020	1337	1513	3.60e-68	141	93.220	165	12	165	0	0	93.22
BCL_comp17887_seq1_gene_306001	maker-VaccDscaff44-augustus-gene-21.19-mRNA-1	1020	1982	916	1	916	408	1323	0.0	862	98.035	898	18	898	0	0	98.03
BCL_comp17887_seq1_gene_306001	maker-VaccDscaff44-augustus-gene-21.19-mRNA-1	1020	1982	177	844	1020	1323	1499	3.60e-68	141	93.220	165	12	165	0	0	93.22
BCL_comp17887_seq1_gene_306001	maker-VaccDscaff20-augustus-gene-345.29-mRNA-1	1020	2152	919	1	916	570	1488	0.0	860	97.933	900	16	900	2	3	97.93
BCL_comp17887_seq1_gene_306001	maker-VaccDscaff20-augustus-gene-345.29-mRNA-1	1020	2152	177	844	1020	1488	1664	1.66e-71	147	94.350	167	10	167	0	0	94.35
# BLASTN 2.7.1+
# Query: BCL_comp19119_seq1_gene_306944
# Database: ../../transcriptome_genome_comparison/V_corymbosum_v1.0_transcripts.fasta
# Fields: query id, subject id, query length, subject length, alignment length, q. start, q. end, s. start, s. end, evalue, score, % identity, identical, mismatches, positives, gap opens, gaps, % positives
# 15 hits found
BCL_comp19119_seq1_gene_306944	maker-VaccDscaff29-snap-gene-201.35-mRNA-1	891	3295	899	1	862	942	1815	0.0	424	83.537	751	86	751	27	62	83.54
BCL_comp19119_seq1_gene_306944	maker-VaccDscaff29-snap-gene-201.35-mRNA-1	891	3295	163	1	163	591	753	8.83e-59	124	92.025	150	13	150	0	0	92.02
BCL_comp19119_seq1_gene_306944	maker-VaccDscaff33-snap-gene-143.28-mRNA-1	891	1988	701	165	862	616	1292	0.0	405	86.591	607	67	607	17	27	86.59
BCL_comp19119_seq1_gene_306944	maker-VaccDscaff33-snap-gene-143.28-mRNA-1	891	1988	205	1	205	299	503	1.86e-75	154	91.707	188	17	188	0	0	91.71
BCL_comp19119_seq1_gene_306944	maker-VaccDscaff33-snap-gene-143.28-mRNA-1	891	1988	69	128	196	606	674	7.23e-20	54	92.754	64	5	64	0	0	92.75
BCL_comp19119_seq1_gene_306944	maker-VaccDscaff33-snap-gene-143.28-mRNA-1	891	1988	90	128	217	504	590	4.35e-17	49	85.556	77	10	77	2	3	85.56
BCL_comp19119_seq1_gene_306944	maker-VaccDscaff33-snap-gene-143.28-mRNA-1	891	1988	51	128	178	555	605	7.28e-15	45	96.078	49	2	49	0	0	96.08
BCL_comp19119_seq1_gene_306944	maker-VaccDscaff33-snap-gene-143.28-mRNA-1	891	1988	82	136	217	461	539	1.22e-12	41	84.146	69	10	69	2	3	84.15
BCL_comp19119_seq1_gene_306944	augustus_masked-VaccDscaff26-processed-gene-208.1-mRNA-1	891	2241	677	194	862	43	705	0.0	366	85.229	577	78	577	16	22	85.23
BCL_comp19119_seq1_gene_306944	snap_masked-VaccDscaff26-processed-gene-210.12-mRNA-1	891	1384	649	218	862	730	1361	2.13e-159	305	82.897	538	90	538	13	21	82.90
BCL_comp19119_seq1_gene_306944	snap_masked-VaccDscaff26-processed-gene-210.12-mRNA-1	891	1384	163	1	163	216	378	4.08e-62	130	93.252	152	11	152	0	0	93.25
BCL_comp19119_seq1_gene_306944	snap_masked-VaccDscaff26-processed-gene-210.12-mRNA-1	891	1384	144	1	144	567	709	5.32e-56	119	94.444	136	7	136	1	1	94.44
BCL_comp19119_seq1_gene_306944	augustus_masked-VaccDscaff33-processed-gene-141.1-mRNA-1	891	837	500	377	875	320	812	3.72e-127	247	83.400	417	75	417	5	8	83.40
BCL_comp19119_seq1_gene_306944	augustus_masked-VaccDscaff33-processed-gene-141.1-mRNA-1	891	837	144	1	144	55	197	5.32e-56	119	94.444	136	7	136	1	1	94.44
BCL_comp19119_seq1_gene_306944	snap_masked-VaccDscaff21-processed-gene-211.21-mRNA-1	891	192	96	1	96	55	150	1.53e-31	75	92.708	89	7	89	0	0	92.71
# BLASTN 2.7.1+
# Query: BC3_3_1_comp1561_seq0_gene_54925
# Database: ../../transcriptome_genome_comparison/V_corymbosum_v1.0_transcripts.fasta
# Fields: query id, subject id, query length, subject length, alignment length, q. start, q. end, s. start, s. end, evalue, score, % identity, identical, mismatches, positives, gap opens, gaps, % positives
# 8 hits found
BC3_3_1_comp1561_seq0_gene_54925	maker-VaccDscaff20-snap-gene-81.39-mRNA-1	513	1343	377	137	513	738	1114	0.0	368	99.204	374	3	374	0	0	99.20
BC3_3_1_comp1561_seq0_gene_54925	maker-VaccDscaff19-snap-gene-77.32-mRNA-1	513	1307	376	137	512	601	976	0.0	367	99.202	373	3	373	0	0	99.20
BC3_3_1_comp1561_seq0_gene_54925	maker-VaccDscaff28-snap-gene-277.32-mRNA-1	513	1473	377	137	513	741	1117	0.0	362	98.674	372	5	372	0	0	98.67
BC3_3_1_comp1561_seq0_gene_54925	maker-VaccDscaff48-augustus-gene-37.40-mRNA-1	513	1246	365	137	501	840	1204	0.0	350	98.630	360	5	360	0	0	98.63
BC3_3_1_comp1561_seq0_gene_54925	maker-VaccDscaff29-augustus-gene-252.14-mRNA-1	513	940	139	1	139	205	343	2.29e-67	139	100.000	139	0	139	0	0	100.00
BC3_3_1_comp1561_seq0_gene_54925	maker-VaccDscaff26-augustus-gene-264.17-mRNA-1	513	796	106	34	139	79	184	5.05e-49	106	100.000	106	0	106	0	0	100.00
BC3_3_1_comp1561_seq0_gene_54925	augustus_masked-VaccDscaff33-processed-gene-67.5-mRNA-1	513	783	106	34	139	79	184	5.05e-49	106	100.000	106	0	106	0	0	100.00
BC3_3_1_comp1561_seq0_gene_54925	maker-VaccDscaff21-augustus-gene-277.10-mRNA-1	513	881	106	34	139	166	271	5.05e-49	106	100.000	106	0	106	0	0	100.00
# BLASTN 2.7.1+
# Query: BC3_3_comp4005_seq1_gene_155190
# Database: ../../transcriptome_genome_comparison/V_corymbosum_v1.0_transcripts.fasta
# Fields: query id, subject id, query length, subject length, alignment length, q. start, q. end, s. start, s. end, evalue, score, % identity, identical, mismatches, positives, gap opens, gaps, % positives
# 14 hits found
BC3_3_comp4005_seq1_gene_155190	maker-VaccDscaff26-augustus-gene-162.28-mRNA-1	1773	3206	1239	538	1773	1393	2631	0.0	1108	96.529	1196	40	1196	1	3	96.53
BC3_3_comp4005_seq1_gene_155190	maker-VaccDscaff26-augustus-gene-162.28-mRNA-1	1773	3206	449	94	542	898	1345	0.0	436	99.109	445	3	445	1	1	99.11
BC3_3_comp4005_seq1_gene_155190	maker-VaccDscaff26-augustus-gene-162.28-mRNA-1	1773	3206	109	21	129	795	903	8.47e-42	94	95.413	104	5	104	0	0	95.41
BC3_3_comp4005_seq1_gene_155190	maker-VaccDscaff21-augustus-gene-159.20-mRNA-1	1773	2599	1239	538	1773	852	2090	0.0	1096	96.207	1192	44	1192	1	3	96.21
BC3_3_comp4005_seq1_gene_155190	maker-VaccDscaff21-augustus-gene-159.20-mRNA-1	1773	2599	523	20	542	289	804	0.0	480	97.514	510	6	510	2	7	97.51
BC3_3_comp4005_seq1_gene_155190	maker-VaccDscaff29-augustus-gene-160.22-mRNA-1	1773	2683	1239	538	1773	868	2106	0.0	1093	96.126	1191	45	1191	1	3	96.13
BC3_3_comp4005_seq1_gene_155190	maker-VaccDscaff29-augustus-gene-160.22-mRNA-1	1773	2683	542	1	542	280	820	0.0	523	98.893	536	5	536	1	1	98.89
BC3_3_comp4005_seq1_gene_155190	maker-VaccDscaff48-augustus-gene-62.47-mRNA-1	1773	3006	1660	118	1773	810	2465	0.0	846	83.735	1390	262	1390	8	8	83.73
BC3_3_comp4005_seq1_gene_155190	maker-VaccDscaff20-augustus-gene-61.27-mRNA-1	1773	2543	1660	118	1773	207	1862	0.0	837	83.554	1387	265	1387	8	8	83.55
BC3_3_comp4005_seq1_gene_155190	maker-VaccDscaff19-augustus-gene-57.31-mRNA-1	1773	2500	1660	118	1773	194	1849	0.0	831	83.434	1385	267	1385	8	8	83.43
BC3_3_comp4005_seq1_gene_155190	maker-VaccDscaff28-augustus-gene-297.37-mRNA-1	1773	2536	1235	541	1773	760	1992	0.0	714	85.992	1062	169	1062	4	4	85.99
BC3_3_comp4005_seq1_gene_155190	maker-VaccDscaff34-augustus-gene-320.16-mRNA-1	1773	2285	1516	192	1698	386	1892	0.0	361	74.802	1134	364	1134	16	18	74.80
BC3_3_comp4005_seq1_gene_155190	augustus_masked-VaccDscaff17-processed-gene-42.6-mRNA-1	1773	2311	1515	192	1698	496	2002	0.0	358	74.719	1132	367	1132	14	16	74.72
BC3_3_comp4005_seq1_gene_155190	maker-VaccDscaff45-snap-gene-2.27-mRNA-1	1773	3810	1516	192	1698	258	1764	0.0	358	74.736	1133	365	1133	16	18	74.74
# BLASTN 2.7.1+
# Query: BCH_2_comp513_seq2_gene_207420
# Database: ../../transcriptome_genome_comparison/V_corymbosum_v1.0_transcripts.fasta
# Fields: query id, subject id, query length, subject length, alignment length, q. start, q. end, s. start, s. end, evalue, score, % identity, identical, mismatches, positives, gap opens, gaps, % positives
# 14 hits found
BCH_2_comp513_seq2_gene_207420	maker-VaccDscaff32-augustus-gene-286.31-mRNA-1	363	729	363	1	363	79	441	0.0	345	98.347	357	6	357	0	0	98.35
BCH_2_comp513_seq2_gene_207420	augustus_masked-VaccDscaff30-processed-gene-327.1-mRNA-1	363	703	363	1	363	60	422	2.25e-180	342	98.072	356	7	356	0	0	98.07
BCH_2_comp513_seq2_gene_207420	maker-VaccDscaff13-augustus-gene-78.39-mRNA-1	363	767	363	1	363	112	474	4.87e-177	336	97.521	354	9	354	0	0	97.52
BCH_2_comp513_seq2_gene_207420	maker-VaccDscaff7-augustus-gene-363.25-mRNA-1	363	3699	286	78	363	3100	3385	6.81e-121	235	94.056	269	17	269	0	0	94.06
BCH_2_comp513_seq2_gene_207420	maker-VaccDscaff18-augustus-gene-337.32-mRNA-1	363	3280	282	82	363	2685	2966	2.45e-120	234	94.326	266	16	266	0	0	94.33
BCH_2_comp513_seq2_gene_207420	maker-VaccDscaff32-snap-gene-120.26-mRNA-1	363	650	347	1	347	161	507	4.15e-108	212	87.032	302	45	302	0	0	87.03
BCH_2_comp513_seq2_gene_207420	maker-VaccDscaff16-snap-gene-60.47-mRNA-1	363	3178	363	1	363	2792	3128	4.15e-108	212	87.328	317	20	317	10	26	87.33
BCH_2_comp513_seq2_gene_207420	maker-VaccDscaff42-augustus-gene-169.28-mRNA-1	363	767	347	1	347	161	507	1.93e-106	209	86.744	301	46	301	0	0	86.74
BCH_2_comp513_seq2_gene_207420	maker-VaccDscaff30-augustus-gene-145.25-mRNA-1	363	754	347	1	347	148	494	1.93e-106	209	86.744	301	46	301	0	0	86.74
BCH_2_comp513_seq2_gene_207420	maker-VaccDscaff13-snap-gene-257.21-mRNA-1	363	712	347	1	347	104	450	8.99e-105	206	86.455	300	47	300	0	0	86.46
BCH_2_comp513_seq2_gene_207420	maker-VaccDscaff4-augustus-gene-358.28-mRNA-1	363	748	362	1	361	101	461	7.00e-101	199	85.083	308	52	308	2	2	85.08
BCH_2_comp513_seq2_gene_207420	maker-VaccDscaff35-augustus-gene-264.27-mRNA-1	363	903	362	1	361	190	550	7.00e-101	199	85.083	308	52	308	2	2	85.08
BCH_2_comp513_seq2_gene_207420	maker-VaccDscaff36-augustus-gene-82.37-mRNA-1	363	1217	362	1	361	122	482	7.00e-101	199	85.083	308	52	308	2	2	85.08
BCH_2_comp513_seq2_gene_207420	maker-VaccDscaff9-augustus-gene-335.24-mRNA-1	363	796	362	1	361	97	457	3.26e-99	196	84.807	307	53	307	2	2	84.81
# BLASTN 2.7.1+
# Query: BC3_3_3_comp22236_seq0_gene_133557
# Database: ../../transcriptome_genome_comparison/V_corymbosum_v1.0_transcripts.fasta
# Fields: query id, subject id, query length, subject length, alignment length, q. start, q. end, s. start, s. end, evalue, score, % identity, identical, mismatches, positives, gap opens, gaps, % positives
# 4 hits found
BC3_3_3_comp22236_seq0_gene_133557	snap_masked-VaccDscaff41-processed-gene-40.18-mRNA-1	354	570	221	1	215	471	251	1.91e-96	191	95.928	212	3	212	2	6	95.93
BC3_3_3_comp22236_seq0_gene_133557	maker-VaccDscaff41-augustus-gene-38.16-mRNA-1	354	1428	165	1	165	178	342	2.52e-80	162	99.394	164	1	164	0	0	99.39
BC3_3_3_comp22236_seq0_gene_133557	maker-VaccDscaff12-augustus-gene-100.19-mRNA-1	354	1281	165	1	165	92	256	2.52e-80	162	99.394	164	1	164	0	0	99.39
BC3_3_3_comp22236_seq0_gene_133557	maker-VaccDscaff23-augustus-gene-311.40-mRNA-1	354	1338	165	1	165	55	219	5.46e-77	156	98.182	162	3	162	0	0	98.18
# BLASTN 2.7.1+
# Query: BCH_1_comp1057_seq1_gene_186142
# Database: ../../transcriptome_genome_comparison/V_corymbosum_v1.0_transcripts.fasta
# Fields: query id, subject id, query length, subject length, alignment length, q. start, q. end, s. start, s. end, evalue, score, % identity, identical, mismatches, positives, gap opens, gaps, % positives
# 7 hits found
BCH_1_comp1057_seq1_gene_186142	maker-VaccDscaff44-augustus-gene-177.20-mRNA-1	1938	2276	1791	148	1938	183	1973	0.0	1767	99.553	1783	8	1783	0	0	99.55
BCH_1_comp1057_seq1_gene_186142	maker-VaccDscaff20-augustus-gene-147.20-mRNA-1	1938	2269	1791	148	1938	157	1947	0.0	1767	99.553	1783	8	1783	0	0	99.55
BCH_1_comp1057_seq1_gene_186142	maker-VaccDscaff28-augustus-gene-175.21-mRNA-1	1938	2274	1791	148	1938	162	1952	0.0	1755	99.330	1779	12	1779	0	0	99.33
BCH_1_comp1057_seq1_gene_186142	maker-VaccDscaff3-augustus-gene-77.23-mRNA-1	1938	3539	171	1	171	361	531	1.46e-84	171	100.000	171	0	171	0	0	100.00
BCH_1_comp1057_seq1_gene_186142	maker-VaccDscaff25-augustus-gene-324.22-mRNA-1	1938	3668	171	1	171	417	587	1.46e-84	171	100.000	171	0	171	0	0	100.00
BCH_1_comp1057_seq1_gene_186142	maker-VaccDscaff14-augustus-gene-280.19-mRNA-1	1938	3494	171	1	171	315	485	1.47e-79	162	98.246	168	3	168	0	0	98.25
BCH_1_comp1057_seq1_gene_186142	maker-VaccDscaff2-augustus-gene-326.18-mRNA-1	1938	3535	171	1	171	360	530	1.47e-79	162	98.246	168	3	168	0	0	98.25
# BLASTN 2.7.1+
# Query: BCL_comp11376_seq3_gene_297422
# Database: ../../transcriptome_genome_comparison/V_corymbosum_v1.0_transcripts.fasta
# Fields: query id, subject id, query length, subject length, alignment length, q. start, q. end, s. start, s. end, evalue, score, % identity, identical, mismatches, positives, gap opens, gaps, % positives
# 10 hits found
BCL_comp11376_seq3_gene_297422	maker-VaccDscaff13-snap-gene-162.41-mRNA-1	411	1261	340	1	340	334	673	1.55e-177	337	99.706	339	1	339	0	0	99.71
BCL_comp11376_seq3_gene_297422	maker-VaccDscaff13-snap-gene-162.41-mRNA-1	411	1261	40	372	411	671	710	1.95e-12	40	100.000	40	0	40	0	0	100.00
BCL_comp11376_seq3_gene_297422	maker-VaccDscaff30-snap-gene-204.49-mRNA-1	411	805	339	1	339	293	601	1.30e-118	231	90.855	308	1	308	8	30	90.86
BCL_comp11376_seq3_gene_297422	maker-VaccDscaff30-snap-gene-204.49-mRNA-1	411	805	40	372	411	723	762	1.95e-12	40	100.000	40	0	40	0	0	100.00
BCL_comp11376_seq3_gene_297422	maker-VaccDscaff32-augustus-gene-202.25-mRNA-1	411	2119	166	174	339	145	310	8.23e-81	163	99.398	165	1	165	0	0	99.40
BCL_comp11376_seq3_gene_297422	maker-VaccDscaff32-augustus-gene-202.25-mRNA-1	411	2119	72	340	411	1458	1527	2.47e-26	65	97.222	70	0	70	1	2	97.22
BCL_comp11376_seq3_gene_297422	maker-VaccDscaff17-augustus-gene-226.17-mRNA-1	411	438	159	178	336	212	369	1.08e-69	143	96.855	154	4	154	1	1	96.86
BCL_comp11376_seq3_gene_297422	maker-VaccDscaff17-augustus-gene-226.17-mRNA-1	411	438	106	66	171	26	130	3.13e-40	90	95.283	101	4	101	1	1	95.28
BCL_comp11376_seq3_gene_297422	maker-VaccDscaff34-snap-gene-148.26-mRNA-1	411	246	59	110	168	1	59	1.16e-19	53	96.610	57	2	57	0	0	96.61
BCL_comp11376_seq3_gene_297422	maker-VaccDscaff34-snap-gene-148.26-mRNA-1	411	246	59	281	339	65	123	5.39e-18	50	94.915	56	3	56	0	0	94.92
# BLASTN 2.7.1+
# Query: BC3_2_comp8573_seq3_gene_40922
# Database: ../../transcriptome_genome_comparison/V_corymbosum_v1.0_transcripts.fasta
# Fields: query id, subject id, query length, subject length, alignment length, q. start, q. end, s. start, s. end, evalue, score, % identity, identical, mismatches, positives, gap opens, gaps, % positives
# 11 hits found
BC3_2_comp8573_seq3_gene_40922	maker-VaccDscaff31-snap-gene-160.35-mRNA-1	405	1845	351	1	351	382	731	4.26e-173	329	98.006	344	6	344	1	1	98.01
BC3_2_comp8573_seq3_gene_40922	snap_masked-VaccDscaff35-processed-gene-125.15-mRNA-1	405	2001	369	1	369	232	600	2.60e-160	306	94.309	348	21	348	0	0	94.31
BC3_2_comp8573_seq3_gene_40922	maker-VaccDscaff8-augustus-gene-68.36-mRNA-1	405	2159	351	1	351	893	1243	5.67e-152	291	94.302	331	20	331	0	0	94.30
BC3_2_comp8573_seq3_gene_40922	maker-VaccDscaff39-snap-gene-247.33-mRNA-1	405	2335	351	1	351	437	787	2.64e-150	288	94.017	330	21	330	0	0	94.02
BC3_2_comp8573_seq3_gene_40922	maker-VaccDscaff8-augustus-gene-180.15-mRNA-1	405	1113	351	1	351	106	456	2.64e-150	288	94.017	330	21	330	0	0	94.02
BC3_2_comp8573_seq3_gene_40922	maker-VaccDscaff25-augustus-gene-30.30-mRNA-1	405	1542	339	13	351	314	652	2.81e-105	207	87.021	295	44	295	0	0	87.02
BC3_2_comp8573_seq3_gene_40922	maker-VaccDscaff16-augustus-gene-121.28-mRNA-1	405	1578	279	1	278	290	567	4.81e-88	176	87.814	245	32	245	2	2	87.81
BC3_2_comp8573_seq3_gene_40922	maker-VaccDscaff16-augustus-gene-121.28-mRNA-1	405	1578	67	300	366	565	630	1.48e-18	51	92.537	62	4	62	1	1	92.54
BC3_2_comp8573_seq3_gene_40922	maker-VaccDscaff18-augustus-gene-273.31-mRNA-1	405	1569	328	40	366	277	593	1.73e-87	175	85.061	279	37	279	6	12	85.06
BC3_2_comp8573_seq3_gene_40922	augustus_masked-VaccDscaff26-processed-gene-354.9-mRNA-1	405	1011	197	1	197	1	197	4.84e-83	167	94.924	187	10	187	0	0	94.92
BC3_2_comp8573_seq3_gene_40922	maker-VaccDscaff33-augustus-gene-122.33-mRNA-1	405	2956	186	1	185	1718	1902	5.01e-58	122	88.710	165	19	165	2	2	88.71
# BLASTN 2.7.1+
# Query: BCH_2_comp12718_seq1_gene_230103
# Database: ../../transcriptome_genome_comparison/V_corymbosum_v1.0_transcripts.fasta
# Fields: query id, subject id, query length, subject length, alignment length, q. start, q. end, s. start, s. end, evalue, score, % identity, identical, mismatches, positives, gap opens, gaps, % positives
# 11 hits found
BCH_2_comp12718_seq1_gene_230103	maker-VaccDscaff29-augustus-gene-315.29-mRNA-1	354	2284	250	15	264	152	400	1.14e-98	195	92.800	232	17	232	1	1	92.80
BCH_2_comp12718_seq1_gene_230103	maker-VaccDscaff33-augustus-gene-40.33-mRNA-1	354	2278	250	15	264	146	394	1.14e-98	195	92.800	232	17	232	1	1	92.80
BCH_2_comp12718_seq1_gene_230103	augustus_masked-VaccDscaff21-processed-gene-336.6-mRNA-1	354	2284	250	15	264	146	394	5.31e-97	192	92.400	231	18	231	1	1	92.40
BCH_2_comp12718_seq1_gene_230103	maker-VaccDscaff26-snap-gene-328.53-mRNA-1	354	2205	250	15	264	120	368	2.47e-95	189	92.000	230	19	230	1	1	92.00
BCH_2_comp12718_seq1_gene_230103	augustus_masked-VaccDscaff42-processed-gene-43.4-mRNA-1	354	531	154	10	162	63	216	1.18e-73	150	99.351	153	0	153	1	1	99.35
BCH_2_comp12718_seq1_gene_230103	augustus_masked-VaccDscaff42-processed-gene-43.4-mRNA-1	354	531	76	262	337	214	289	1.62e-32	76	100.000	76	0	76	0	0	100.00
BCH_2_comp12718_seq1_gene_230103	maker-VaccDscaff30-snap-gene-272.52-mRNA-1	354	304	148	15	162	61	208	1.54e-67	139	97.973	145	3	145	0	0	97.97
BCH_2_comp12718_seq1_gene_230103	maker-VaccDscaff30-snap-gene-272.52-mRNA-1	354	304	77	262	338	206	282	2.09e-31	74	98.701	76	1	76	0	0	98.70
BCH_2_comp12718_seq1_gene_230103	snap_masked-VaccDscaff18-processed-gene-371.17-mRNA-1	354	237	102	163	264	121	221	2.09e-31	74	91.176	93	8	93	1	1	91.18
BCH_2_comp12718_seq1_gene_230103	snap_masked-VaccDscaff16-processed-gene-22.18-mRNA-1	354	1433	86	179	264	149	233	3.53e-24	61	90.698	78	7	78	1	1	90.70
BCH_2_comp12718_seq1_gene_230103	maker-VaccDscaff54-augustus-gene-1.17-mRNA-1	354	264	77	270	346	135	208	2.74e-20	54	90.909	70	4	70	2	3	90.91
# BLASTN 2.7.1+
# Query: BC3_1_comp2801_seq0_gene_7145
# Database: ../../transcriptome_genome_comparison/V_corymbosum_v1.0_transcripts.fasta
# Fields: query id, subject id, query length, subject length, alignment length, q. start, q. end, s. start, s. end, evalue, score, % identity, identical, mismatches, positives, gap opens, gaps, % positives
# 5 hits found
BC3_1_comp2801_seq0_gene_7145	maker-VaccDscaff17-augustus-gene-359.25-mRNA-1	1560	2126	1394	167	1560	297	1690	0.0	1367	99.354	1385	9	1385	0	0	99.35
BC3_1_comp2801_seq0_gene_7145	maker-VaccDscaff17-augustus-gene-359.25-mRNA-1	1560	2126	146	1	146	164	309	9.35e-61	128	95.890	140	6	140	0	0	95.89
BC3_1_comp2801_seq0_gene_7145	maker-VaccDscaff490-snap-gene-0.25-mRNA-1	1560	2153	1027	416	1434	266	1272	0.0	791	92.795	953	46	953	2	28	92.79
BC3_1_comp2801_seq0_gene_7145	maker-VaccDscaff490-snap-gene-0.25-mRNA-1	1560	2153	123	1438	1560	1402	1523	4.44e-44	98	93.496	115	7	115	1	1	93.50
BC3_1_comp2801_seq0_gene_7145	maker-VaccDscaff490-augustus-gene-0.15-mRNA-1	1560	3261	716	1	716	203	918	0.0	701	99.302	711	5	711	0	0	99.30
# BLASTN 2.7.1+
# Query: BCL_comp49827_seq1_gene_316507
# Database: ../../transcriptome_genome_comparison/V_corymbosum_v1.0_transcripts.fasta
# Fields: query id, subject id, query length, subject length, alignment length, q. start, q. end, s. start, s. end, evalue, score, % identity, identical, mismatches, positives, gap opens, gaps, % positives
# 5 hits found
BCL_comp49827_seq1_gene_316507	maker-VaccDscaff46-augustus-gene-97.16-mRNA-1	402	1402	402	1	402	209	610	0.0	399	99.751	401	1	401	0	0	99.75
BCL_comp49827_seq1_gene_316507	maker-VaccDscaff43-snap-gene-122.32-mRNA-1	402	1158	378	25	402	119	496	5.43e-177	336	96.296	364	14	364	0	0	96.30
BCL_comp49827_seq1_gene_316507	maker-VaccDscaff43-snap-gene-122.32-mRNA-1	402	1158	30	1	30	74	103	6.91e-07	30	100.000	30	0	30	0	0	100.00
BCL_comp49827_seq1_gene_316507	maker-VaccDscaff47-snap-gene-79.31-mRNA-1	402	1291	378	25	402	246	623	5.51e-167	318	94.709	358	20	358	0	0	94.71
BCL_comp49827_seq1_gene_316507	maker-VaccDscaff22-snap-gene-264.29-mRNA-1	402	1275	378	25	402	238	615	5.55e-162	309	93.915	355	23	355	0	0	93.92
# BLASTN 2.7.1+
# Query: BC3_3_comp3661_seq3_gene_154317
# Database: ../../transcriptome_genome_comparison/V_corymbosum_v1.0_transcripts.fasta
# Fields: query id, subject id, query length, subject length, alignment length, q. start, q. end, s. start, s. end, evalue, score, % identity, identical, mismatches, positives, gap opens, gaps, % positives
# 5 hits found
BC3_3_comp3661_seq3_gene_154317	maker-VaccDscaff37-snap-gene-236.29-mRNA-1	2877	3371	2871	1	2871	483	3335	0.0	2799	99.269	2850	3	2850	1	18	99.27
BC3_3_comp3661_seq3_gene_154317	maker-VaccDscaff150-snap-gene-1.41-mRNA-1	2877	3524	2870	1	2870	259	3110	0.0	2792	99.199	2847	5	2847	1	18	99.20
BC3_3_comp3661_seq3_gene_154317	maker-VaccDscaff6-snap-gene-425.39-mRNA-1	2877	3439	2870	1	2870	410	3261	0.0	2765	98.885	2838	14	2838	1	18	98.89
BC3_3_comp3661_seq3_gene_154317	maker-VaccDscaff98-snap-gene-4.59-mRNA-1	2877	2429	1938	934	2870	96	2015	0.0	1871	99.020	1919	0	1919	2	19	99.02
BC3_3_comp3661_seq3_gene_154317	maker-VaccDscaff98-snap-gene-4.59-mRNA-1	2877	2429	99	58	156	1	99	2.30e-44	99	100.000	99	0	99	0	0	100.00
# BLASTN 2.7.1+
# Query: BC3_3_2_comp10258_seq2_gene_91435
# Database: ../../transcriptome_genome_comparison/V_corymbosum_v1.0_transcripts.fasta
# Fields: query id, subject id, query length, subject length, alignment length, q. start, q. end, s. start, s. end, evalue, score, % identity, identical, mismatches, positives, gap opens, gaps, % positives
# 9 hits found
BC3_3_2_comp10258_seq2_gene_91435	maker-VaccDscaff10-snap-gene-233.22-mRNA-1	771	1222	711	1	711	175	885	0.0	690	99.015	704	7	704	0	0	99.02
BC3_3_2_comp10258_seq2_gene_91435	maker-VaccDscaff10-snap-gene-233.22-mRNA-1	771	1222	60	712	771	921	980	2.87e-23	60	100.000	60	0	60	0	0	100.00
BC3_3_2_comp10258_seq2_gene_91435	maker-VaccDscaff1-augustus-gene-174.30-mRNA-1	771	1483	581	191	771	488	1068	0.0	554	98.451	572	9	572	0	0	98.45
BC3_3_2_comp10258_seq2_gene_91435	maker-VaccDscaff1-augustus-gene-174.30-mRNA-1	771	1483	194	1	194	171	364	4.39e-86	173	96.392	187	7	187	0	0	96.39
BC3_3_2_comp10258_seq2_gene_91435	maker-VaccDscaff8-augustus-gene-250.17-mRNA-1	771	1272	461	194	650	101	561	0.0	420	97.180	448	9	448	1	4	97.18
BC3_3_2_comp10258_seq2_gene_91435	maker-VaccDscaff8-augustus-gene-250.17-mRNA-1	771	1272	122	650	771	637	758	2.13e-54	116	98.361	120	2	120	0	0	98.36
BC3_3_2_comp10258_seq2_gene_91435	maker-VaccDscaff5-augustus-gene-163.18-mRNA-1	771	1300	461	194	650	269	729	0.0	417	96.963	447	10	447	1	4	96.96
BC3_3_2_comp10258_seq2_gene_91435	maker-VaccDscaff5-augustus-gene-163.18-mRNA-1	771	1300	194	1	194	1	194	4.33e-96	191	99.485	193	1	193	0	0	99.48
BC3_3_2_comp10258_seq2_gene_91435	maker-VaccDscaff5-augustus-gene-163.18-mRNA-1	771	1300	122	650	771	805	926	9.91e-53	113	97.541	119	3	119	0	0	97.54
# BLASTN 2.7.1+
# Query: BCL_comp5167_seq4_gene_284058
# Database: ../../transcriptome_genome_comparison/V_corymbosum_v1.0_transcripts.fasta
# Fields: query id, subject id, query length, subject length, alignment length, q. start, q. end, s. start, s. end, evalue, score, % identity, identical, mismatches, positives, gap opens, gaps, % positives
# 12 hits found
BCL_comp5167_seq4_gene_284058	maker-VaccDscaff983-snap-gene-0.10-mRNA-1	813	4108	780	18	793	1831	1058	0.0	409	84.359	658	112	658	7	10	84.36
BCL_comp5167_seq4_gene_284058	snap_masked-VaccDscaff20-processed-gene-237.14-mRNA-1	813	510	251	250	500	1	251	9.96e-88	176	90.040	226	25	226	0	0	90.04
BCL_comp5167_seq4_gene_284058	augustus_masked-VaccDscaff18-processed-gene-101.8-mRNA-1	813	519	259	18	276	239	497	3.63e-77	157	86.873	225	34	225	0	0	86.87
BCL_comp5167_seq4_gene_284058	snap_masked-VaccDscaff17-processed-gene-31.11-mRNA-1	813	444	209	250	457	1	208	3.63e-77	157	91.866	192	15	192	2	2	91.87
BCL_comp5167_seq4_gene_284058	augustus_masked-VaccDscaff7-processed-gene-189.1-mRNA-1	813	519	259	18	276	239	497	3.63e-77	157	86.873	225	34	225	0	0	86.87
BCL_comp5167_seq4_gene_284058	snap_masked-VaccDscaff3-processed-gene-266.14-mRNA-1	813	609	224	222	445	309	532	2.19e-74	152	89.286	200	24	200	0	0	89.29
BCL_comp5167_seq4_gene_284058	snap_masked-VaccDscaff20-processed-gene-201.21-mRNA-1	813	414	229	175	403	46	274	3.74e-57	121	84.279	193	36	193	0	0	84.28
BCL_comp5167_seq4_gene_284058	augustus_masked-VaccDscaff41-processed-gene-97.2-mRNA-1	813	345	184	246	428	156	339	2.93e-48	105	85.870	158	25	158	1	1	85.87
BCL_comp5167_seq4_gene_284058	maker-VaccDscaff32-snap-gene-190.18-mRNA-1	813	312	169	330	496	142	310	2.95e-43	96	85.799	145	22	145	2	2	85.80
BCL_comp5167_seq4_gene_284058	snap_masked-VaccDscaff40-processed-gene-110.16-mRNA-1	813	819	157	250	406	1	157	3.85e-37	85	84.713	133	24	133	0	0	84.71
BCL_comp5167_seq4_gene_284058	augustus_masked-VaccDscaff12-processed-gene-115.8-mRNA-1	813	807	124	306	428	681	801	5.01e-31	74	87.097	108	12	108	3	4	87.10
BCL_comp5167_seq4_gene_284058	maker-VaccDscaff28-snap-gene-180.24-mRNA-1	813	336	47	392	438	336	290	2.38e-14	44	97.872	46	1	46	0	0	97.87
# BLASTN 2.7.1+
# Query: BCL_comp12716_seq0_gene_299692
# Database: ../../transcriptome_genome_comparison/V_corymbosum_v1.0_transcripts.fasta
# Fields: query id, subject id, query length, subject length, alignment length, q. start, q. end, s. start, s. end, evalue, score, % identity, identical, mismatches, positives, gap opens, gaps, % positives
# 5 hits found
BCL_comp12716_seq0_gene_299692	maker-VaccDscaff37-augustus-gene-80.42-mRNA-1	765	1768	585	1	585	260	844	0.0	579	99.658	583	2	583	0	0	99.66
BCL_comp12716_seq0_gene_299692	maker-VaccDscaff39-snap-gene-227.32-mRNA-1	765	1391	585	1	585	276	860	0.0	576	99.487	582	3	582	0	0	99.49
BCL_comp12716_seq0_gene_299692	maker-VaccDscaff6-snap-gene-163.29-mRNA-1	765	2979	430	156	585	1341	1770	0.0	430	100.000	430	0	430	0	0	100.00
BCL_comp12716_seq0_gene_299692	maker-VaccDscaff38-snap-gene-201.27-mRNA-1	765	1305	429	157	585	43	471	0.0	426	99.767	428	1	428	0	0	99.77
BCL_comp12716_seq0_gene_299692	maker-VaccDscaff38-snap-gene-201.27-mRNA-1	765	1305	32	1	32	1	32	1.05e-07	32	100.000	32	0	32	0	0	100.00
# BLASTN 2.7.1+
# Query: BCL_comp24964_seq0_gene_310675
# Database: ../../transcriptome_genome_comparison/V_corymbosum_v1.0_transcripts.fasta
# Fields: query id, subject id, query length, subject length, alignment length, q. start, q. end, s. start, s. end, evalue, score, % identity, identical, mismatches, positives, gap opens, gaps, % positives
# 33 hits found
BCL_comp24964_seq0_gene_310675	augustus_masked-VaccDscaff43-processed-gene-147.7-mRNA-1	720	1929	145	576	720	1497	1641	6.98e-69	142	99.310	144	1	144	0	0	99.31
BCL_comp24964_seq0_gene_310675	augustus_masked-VaccDscaff43-processed-gene-147.7-mRNA-1	720	1929	47	1	47	1453	1499	2.10e-14	44	97.872	46	1	46	0	0	97.87
BCL_comp24964_seq0_gene_310675	augustus_masked-VaccDscaff1519-processed-gene-0.0-mRNA-1	720	1521	145	576	720	1089	1233	3.27e-62	130	96.552	140	5	140	0	0	96.55
BCL_comp24964_seq0_gene_310675	augustus_masked-VaccDscaff1519-processed-gene-0.0-mRNA-1	720	1521	47	1	47	1045	1091	2.10e-14	44	97.872	46	1	46	0	0	97.87
BCL_comp24964_seq0_gene_310675	augustus_masked-VaccDscaff14-processed-gene-191.8-mRNA-1	720	2418	145	576	720	1986	2130	7.08e-59	124	95.172	138	7	138	0	0	95.17
BCL_comp24964_seq0_gene_310675	augustus_masked-VaccDscaff14-processed-gene-191.8-mRNA-1	720	2418	47	1	47	1942	1988	2.10e-14	44	97.872	46	1	46	0	0	97.87
BCL_comp24964_seq0_gene_310675	augustus_masked-VaccDscaff3-processed-gene-237.3-mRNA-1	720	2355	145	576	720	1986	2130	3.30e-57	121	94.483	137	8	137	0	0	94.48
BCL_comp24964_seq0_gene_310675	augustus_masked-VaccDscaff3-processed-gene-237.3-mRNA-1	720	2355	47	1	47	1942	1988	2.10e-14	44	97.872	46	1	46	0	0	97.87
BCL_comp24964_seq0_gene_310675	augustus_masked-VaccDscaff12-processed-gene-243.7-mRNA-1	720	2406	145	576	720	1974	2118	3.30e-57	121	94.483	137	8	137	0	0	94.48
BCL_comp24964_seq0_gene_310675	augustus_masked-VaccDscaff12-processed-gene-243.7-mRNA-1	720	2406	47	1	47	1930	1976	2.10e-14	44	97.872	46	1	46	0	0	97.87
BCL_comp24964_seq0_gene_310675	augustus_masked-VaccDscaff4-processed-gene-182.4-mRNA-1	720	3333	145	576	720	1800	1944	1.53e-55	118	93.793	136	9	136	0	0	93.79
BCL_comp24964_seq0_gene_310675	augustus_masked-VaccDscaff4-processed-gene-182.4-mRNA-1	720	3333	47	1	47	1756	1802	9.77e-13	41	95.745	45	2	45	0	0	95.74
BCL_comp24964_seq0_gene_310675	augustus_masked-VaccDscaff4-processed-gene-111.10-mRNA-1	720	2352	145	576	720	1920	2064	1.53e-55	118	93.793	136	9	136	0	0	93.79
BCL_comp24964_seq0_gene_310675	snap_masked-VaccDscaff16-processed-gene-157.9-mRNA-1	720	2316	145	576	720	1884	2028	1.53e-55	118	93.793	136	9	136	0	0	93.79
BCL_comp24964_seq0_gene_310675	snap_masked-VaccDscaff16-processed-gene-157.9-mRNA-1	720	2316	47	1	47	1840	1886	2.10e-14	44	97.872	46	1	46	0	0	97.87
BCL_comp24964_seq0_gene_310675	snap_masked-VaccDscaff23-processed-gene-114.27-mRNA-1	720	2352	145	576	720	1920	2064	7.13e-54	115	93.103	135	10	135	0	0	93.10
BCL_comp24964_seq0_gene_310675	snap_masked-VaccDscaff23-processed-gene-114.27-mRNA-1	720	2352	47	1	47	1876	1922	2.10e-14	44	97.872	46	1	46	0	0	97.87
BCL_comp24964_seq0_gene_310675	snap_masked-VaccDscaff279-processed-gene-0.34-mRNA-1	720	2364	145	576	720	1932	2076	7.13e-54	115	93.103	135	10	135	0	0	93.10
BCL_comp24964_seq0_gene_310675	snap_masked-VaccDscaff279-processed-gene-0.34-mRNA-1	720	2364	47	1	47	1888	1934	2.10e-14	44	97.872	46	1	46	0	0	97.87
BCL_comp24964_seq0_gene_310675	snap_masked-VaccDscaff23-processed-gene-73.14-mRNA-1	720	1032	145	576	720	588	732	3.32e-52	112	92.414	134	11	134	0	0	92.41
BCL_comp24964_seq0_gene_310675	snap_masked-VaccDscaff25-processed-gene-230.16-mRNA-1	720	873	145	576	720	429	573	3.32e-52	112	92.414	134	11	134	0	0	92.41
BCL_comp24964_seq0_gene_310675	augustus_masked-VaccDscaff8-processed-gene-328.3-mRNA-1	720	2292	139	576	714	1848	1986	3.32e-52	112	93.525	130	9	130	0	0	93.53
BCL_comp24964_seq0_gene_310675	maker-VaccDscaff31-snap-gene-41.42-mRNA-1	720	860	145	576	720	261	405	1.54e-50	109	91.724	133	12	133	0	0	91.72
BCL_comp24964_seq0_gene_310675	maker-VaccDscaff31-snap-gene-41.42-mRNA-1	720	860	47	1	47	217	263	2.10e-14	44	97.872	46	1	46	0	0	97.87
BCL_comp24964_seq0_gene_310675	maker-VaccDscaff22-augustus-gene-198.33-mRNA-1	720	1464	145	576	720	777	921	1.54e-50	109	91.724	133	12	133	0	0	91.72
BCL_comp24964_seq0_gene_310675	augustus_masked-VaccDscaff8-processed-gene-268.2-mRNA-1	720	2118	145	576	720	1686	1830	1.54e-50	109	91.724	133	12	133	0	0	91.72
BCL_comp24964_seq0_gene_310675	augustus_masked-VaccDscaff129-processed-gene-0.2-mRNA-1	720	1032	145	576	720	588	732	7.18e-49	106	91.034	132	13	132	0	0	91.03
BCL_comp24964_seq0_gene_310675	augustus_masked-VaccDscaff3-processed-gene-156.5-mRNA-1	720	1497	139	576	714	1107	1245	7.18e-49	106	92.086	128	11	128	0	0	92.09
BCL_comp24964_seq0_gene_310675	snap_masked-VaccDscaff9-processed-gene-147.14-mRNA-1	720	2466	145	576	720	1815	1959	7.18e-49	106	91.034	132	13	132	0	0	91.03
BCL_comp24964_seq0_gene_310675	augustus_masked-VaccDscaff141-processed-gene-2.31-mRNA-1	720	2151	144	577	720	1708	1851	1.20e-46	102	90.278	130	14	130	0	0	90.28
BCL_comp24964_seq0_gene_310675	maker-VaccDscaff979-augustus-gene-0.6-mRNA-1	720	420	120	601	720	1	120	2.60e-43	96	93.333	112	8	112	0	0	93.33
BCL_comp24964_seq0_gene_310675	augustus_masked-VaccDscaff35-processed-gene-76.1-mRNA-1	720	2241	135	585	719	1809	1943	5.63e-40	90	88.889	120	15	120	0	0	88.89
BCL_comp24964_seq0_gene_310675	augustus_masked-VaccDscaff3-processed-gene-155.2-mRNA-1	720	2292	64	657	720	1929	1992	7.50e-19	52	93.750	60	4	60	0	0	93.75
# BLASTN 2.7.1+
# Query: BCL_comp12935_seq2_gene_300073
# Database: ../../transcriptome_genome_comparison/V_corymbosum_v1.0_transcripts.fasta
# Fields: query id, subject id, query length, subject length, alignment length, q. start, q. end, s. start, s. end, evalue, score, % identity, identical, mismatches, positives, gap opens, gaps, % positives
# 28 hits found
BCL_comp12935_seq2_gene_300073	maker-VaccDscaff30-augustus-gene-177.26-mRNA-1	1401	2899	1280	121	1397	550	1826	0.0	863	89.219	1142	132	1142	6	6	89.22
BCL_comp12935_seq2_gene_300073	snap_masked-VaccDscaff32-processed-gene-133.13-mRNA-1	1401	2481	1280	121	1397	550	1826	0.0	860	89.141	1141	133	1141	6	6	89.14
BCL_comp12935_seq2_gene_300073	maker-VaccDscaff13-snap-gene-221.18-mRNA-1	1401	2970	1281	121	1398	553	1830	0.0	825	88.212	1130	145	1130	6	6	88.21
BCL_comp12935_seq2_gene_300073	augustus_masked-VaccDscaff47-processed-gene-48.0-mRNA-1	1401	1833	1283	121	1401	553	1833	0.0	819	87.997	1129	150	1129	4	4	88.00
BCL_comp12935_seq2_gene_300073	snap_masked-VaccDscaff22-processed-gene-235.15-mRNA-1	1401	4539	1283	121	1401	574	1854	0.0	816	87.919	1128	151	1128	4	4	87.92
BCL_comp12935_seq2_gene_300073	maker-VaccDscaff47-snap-gene-45.35-mRNA-1	1401	4265	1276	121	1394	553	1826	0.0	812	87.931	1122	150	1122	4	4	87.93
BCL_comp12935_seq2_gene_300073	maker-VaccDscaff46-snap-gene-109.37-mRNA-1	1401	4448	1276	121	1394	553	1826	0.0	812	87.931	1122	150	1122	4	4	87.93
BCL_comp12935_seq2_gene_300073	augustus_masked-VaccDscaff10-processed-gene-337.4-mRNA-1	1401	2079	1298	1	1297	727	2023	0.0	583	81.664	1060	236	1060	2	2	81.66
BCL_comp12935_seq2_gene_300073	augustus_masked-VaccDscaff1-processed-gene-72.12-mRNA-1	1401	2079	1298	1	1297	727	2023	0.0	580	81.587	1059	237	1059	2	2	81.59
BCL_comp12935_seq2_gene_300073	augustus_masked-VaccDscaff5-processed-gene-59.10-mRNA-1	1401	2079	1298	1	1297	727	2023	0.0	574	81.433	1057	239	1057	2	2	81.43
BCL_comp12935_seq2_gene_300073	augustus_masked-VaccDscaff8-processed-gene-350.3-mRNA-1	1401	2070	1298	1	1297	718	2014	0.0	574	81.433	1057	239	1057	2	2	81.43
BCL_comp12935_seq2_gene_300073	maker-VaccDscaff8-snap-gene-313.13-mRNA-1	1401	3031	749	1	747	670	1413	0.0	394	84.379	632	110	632	5	7	84.38
BCL_comp12935_seq2_gene_300073	augustus_masked-VaccDscaff10-processed-gene-315.5-mRNA-1	1401	1455	817	192	1006	609	1423	0.0	392	82.742	676	137	676	3	4	82.74
BCL_comp12935_seq2_gene_300073	maker-VaccDscaff5-snap-gene-90.37-mRNA-1	1401	2778	748	1	747	676	1419	0.0	391	84.225	630	113	630	3	5	84.22
BCL_comp12935_seq2_gene_300073	maker-VaccDscaff1-snap-gene-101.23-mRNA-1	1401	2334	749	1	747	676	1419	0.0	388	84.112	630	112	630	5	7	84.11
BCL_comp12935_seq2_gene_300073	maker-VaccDscaff10-snap-gene-304.36-mRNA-1	1401	6915	748	1	747	670	1413	0.0	385	83.957	628	115	628	3	5	83.96
BCL_comp12935_seq2_gene_300073	maker-VaccDscaff5-snap-gene-99.34-mRNA-1	1401	4152	817	192	1006	3306	4120	0.0	383	82.375	673	140	673	3	4	82.37
BCL_comp12935_seq2_gene_300073	maker-VaccDscaff5-snap-gene-99.34-mRNA-1	1401	4152	840	192	1026	1980	2814	5.55e-172	328	79.881	671	159	671	9	10	79.88
BCL_comp12935_seq2_gene_300073	maker-VaccDscaff8-snap-gene-317.37-mRNA-1	1401	3261	640	192	831	2016	2655	0.0	376	86.250	552	88	552	0	0	86.25
BCL_comp12935_seq2_gene_300073	maker-VaccDscaff10-snap-gene-306.48-mRNA-1	1401	4415	640	192	831	609	1248	0.0	376	86.250	552	88	552	0	0	86.25
BCL_comp12935_seq2_gene_300073	augustus_masked-VaccDscaff1-processed-gene-99.4-mRNA-1	1401	984	817	192	1006	138	952	0.0	374	82.007	670	143	670	3	4	82.01
BCL_comp12935_seq2_gene_300073	maker-VaccDscaff1-augustus-gene-97.29-mRNA-1	1401	3395	623	192	814	609	1231	0.0	371	86.517	539	84	539	0	0	86.52
BCL_comp12935_seq2_gene_300073	maker-VaccDscaff10-snap-gene-315.36-mRNA-1	1401	1935	840	192	1026	993	1827	0.0	352	80.833	679	151	679	9	10	80.83
BCL_comp12935_seq2_gene_300073	snap_masked-VaccDscaff8-processed-gene-318.11-mRNA-1	1401	2340	1231	125	1344	1079	2298	1.62e-137	266	74.167	913	296	913	21	22	74.17
BCL_comp12935_seq2_gene_300073	maker-VaccDscaff1-snap-gene-97.41-mRNA-1	1401	2355	1172	125	1284	1103	2262	1.63e-132	257	74.317	871	277	871	22	24	74.32
BCL_comp12935_seq2_gene_300073	augustus_masked-VaccDscaff5-processed-gene-92.9-mRNA-1	1401	963	744	292	1028	217	953	1.66e-122	239	77.688	578	152	578	11	14	77.69
BCL_comp12935_seq2_gene_300073	augustus_masked-VaccDscaff5-processed-gene-97.2-mRNA-1	1401	930	744	292	1028	184	920	3.59e-119	233	77.419	576	154	576	11	14	77.42
BCL_comp12935_seq2_gene_300073	maker-VaccDscaff5-snap-gene-94.32-mRNA-1	1401	1332	444	292	725	874	1295	3.91e-59	125	77.252	343	69	343	22	32	77.25
# BLASTN 2.7.1+
# Query: BCH_2_comp5959_seq0_gene_220329
# Database: ../../transcriptome_genome_comparison/V_corymbosum_v1.0_transcripts.fasta
# Fields: query id, subject id, query length, subject length, alignment length, q. start, q. end, s. start, s. end, evalue, score, % identity, identical, mismatches, positives, gap opens, gaps, % positives
# 19 hits found
BCH_2_comp5959_seq0_gene_220329	maker-VaccDscaff4-snap-gene-190.30-mRNA-1	1044	2057	570	1	570	454	1023	0.0	564	99.649	568	2	568	0	0	99.65
BCH_2_comp5959_seq0_gene_220329	maker-VaccDscaff4-snap-gene-190.30-mRNA-1	1044	2057	410	635	1044	1022	1431	0.0	407	99.756	409	1	409	0	0	99.76
BCH_2_comp5959_seq0_gene_220329	maker-VaccDscaff4-snap-gene-187.25-mRNA-1	1044	2196	570	1	570	340	909	0.0	555	99.123	565	5	565	0	0	99.12
BCH_2_comp5959_seq0_gene_220329	maker-VaccDscaff4-snap-gene-187.25-mRNA-1	1044	2196	410	635	1044	908	1317	0.0	401	99.268	407	3	407	0	0	99.27
BCH_2_comp5959_seq0_gene_220329	maker-VaccDscaff35-snap-gene-96.20-mRNA-1	1044	1733	570	1	570	356	925	0.0	555	99.123	565	5	565	0	0	99.12
BCH_2_comp5959_seq0_gene_220329	maker-VaccDscaff35-snap-gene-96.20-mRNA-1	1044	1733	410	635	1044	924	1333	0.0	407	99.756	409	1	409	0	0	99.76
BCH_2_comp5959_seq0_gene_220329	maker-VaccDscaff9-snap-gene-141.33-mRNA-1	1044	2207	570	1	570	615	1184	0.0	555	99.123	565	5	565	0	0	99.12
BCH_2_comp5959_seq0_gene_220329	maker-VaccDscaff9-snap-gene-141.33-mRNA-1	1044	2207	410	635	1044	1183	1592	0.0	401	99.268	407	3	407	0	0	99.27
BCH_2_comp5959_seq0_gene_220329	maker-VaccDscaff19-augustus-gene-240.15-mRNA-1	1044	1529	622	14	632	233	845	1.95e-155	298	82.958	516	94	516	9	12	82.96
BCH_2_comp5959_seq0_gene_220329	maker-VaccDscaff19-augustus-gene-240.15-mRNA-1	1044	1529	365	635	997	938	1297	2.20e-70	145	80.274	293	65	293	6	7	80.27
BCH_2_comp5959_seq0_gene_220329	maker-VaccDscaff11-snap-gene-172.26-mRNA-1	1044	1710	555	14	566	503	1055	4.26e-147	283	83.784	465	86	465	4	4	83.78
BCH_2_comp5959_seq0_gene_220329	maker-VaccDscaff24-snap-gene-224.21-mRNA-1	1044	1773	554	14	566	530	1082	4.29e-142	274	83.213	461	91	461	2	2	83.21
BCH_2_comp5959_seq0_gene_220329	maker-VaccDscaff24-snap-gene-224.21-mRNA-1	1044	1773	364	636	997	1086	1444	3.69e-68	141	79.945	291	66	291	6	7	79.95
BCH_2_comp5959_seq0_gene_220329	maker-VaccDscaff33-snap-gene-136.25-mRNA-1	1044	743	213	635	847	257	469	3.53e-98	195	97.183	207	6	207	0	0	97.18
BCH_2_comp5959_seq0_gene_220329	maker-VaccDscaff33-snap-gene-136.25-mRNA-1	1044	743	96	475	570	163	258	3.85e-38	87	96.875	93	3	93	0	0	96.88
BCH_2_comp5959_seq0_gene_220329	maker-VaccDscaff15-snap-gene-149.19-mRNA-1	1044	534	255	280	534	1	255	1.69e-76	156	87.059	222	33	222	0	0	87.06
BCH_2_comp5959_seq0_gene_220329	maker-VaccDscaff15-snap-gene-149.19-mRNA-1	1044	534	224	635	857	254	476	1.03e-63	133	86.607	194	28	194	2	2	86.61
BCH_2_comp5959_seq0_gene_220329	maker-VaccDscaff16-augustus-gene-109.24-mRNA-1	1044	246	123	635	757	110	232	8.09e-55	117	98.374	121	2	121	0	0	98.37
BCH_2_comp5959_seq0_gene_220329	maker-VaccDscaff16-augustus-gene-109.24-mRNA-1	1044	246	109	462	570	3	111	2.28e-45	100	97.248	106	3	106	0	0	97.25
# BLASTN 2.7.1+
# Query: BCL_comp4333_seq1_gene_281651
# Database: ../../transcriptome_genome_comparison/V_corymbosum_v1.0_transcripts.fasta
# Fields: query id, subject id, query length, subject length, alignment length, q. start, q. end, s. start, s. end, evalue, score, % identity, identical, mismatches, positives, gap opens, gaps, % positives
# 5 hits found
BCL_comp4333_seq1_gene_281651	augustus_masked-VaccDscaff14-processed-gene-42.1-mRNA-1	321	453	183	142	321	98	274	3.04e-54	115	88.525	162	12	162	8	9	88.52
BCL_comp4333_seq1_gene_281651	augustus_masked-VaccDscaff32-processed-gene-42.2-mRNA-1	321	1014	166	159	321	325	165	1.09e-53	114	90.361	150	8	150	5	8	90.36
BCL_comp4333_seq1_gene_281651	maker-VaccDscaff26-snap-gene-258.25-mRNA-1	321	510	183	142	321	216	391	1.41e-52	112	87.978	161	12	161	7	10	87.98
BCL_comp4333_seq1_gene_281651	snap_masked-VaccDscaff23-processed-gene-359.8-mRNA-1	321	3733	235	94	321	2	230	1.10e-48	105	82.553	194	28	194	8	13	82.55
BCL_comp4333_seq1_gene_281651	maker-VaccDscaff22-augustus-gene-134.23-mRNA-1	321	3032	244	84	321	743	508	5.12e-47	102	81.557	199	31	199	10	14	81.56
# BLASTN 2.7.1+
# Query: BCH_2_comp235_seq0_gene_206195
# Database: ../../transcriptome_genome_comparison/V_corymbosum_v1.0_transcripts.fasta
# Fields: query id, subject id, query length, subject length, alignment length, q. start, q. end, s. start, s. end, evalue, score, % identity, identical, mismatches, positives, gap opens, gaps, % positives
# 8 hits found
BCH_2_comp235_seq0_gene_206195	maker-VaccDscaff45-augustus-gene-82.29-mRNA-1	324	2489	324	1	324	1493	1170	4.37e-167	318	99.383	322	2	322	0	0	99.38
BCH_2_comp235_seq0_gene_206195	maker-VaccDscaff17-snap-gene-122.37-mRNA-1	324	2351	324	1	324	1727	1405	3.40e-163	311	98.765	320	3	320	1	1	98.77
BCH_2_comp235_seq0_gene_206195	snap_masked-VaccDscaff17-processed-gene-362.19-mRNA-1	324	329	223	102	324	300	78	2.82e-114	223	100.000	223	0	223	0	0	100.00
BCH_2_comp235_seq0_gene_206195	maker-VaccDscaff27-augustus-gene-326.40-mRNA-1	324	394	223	102	324	299	77	2.82e-114	223	100.000	223	0	223	0	0	100.00
BCH_2_comp235_seq0_gene_206195	maker-VaccDscaff34-augustus-gene-6.38-mRNA-1	324	397	227	102	324	302	76	4.75e-107	210	97.797	222	1	222	1	4	97.80
BCH_2_comp235_seq0_gene_206195	maker-VaccDscaff27-augustus-gene-84.23-mRNA-1	324	1571	101	1	101	1123	1023	4.03e-43	95	98.020	99	2	99	0	0	98.02
BCH_2_comp235_seq0_gene_206195	snap_masked-VaccDscaff27-processed-gene-326.29-mRNA-1	324	321	86	1	86	236	321	1.89e-36	83	98.837	85	1	85	0	0	98.84
BCH_2_comp235_seq0_gene_206195	maker-VaccDscaff34-augustus-gene-230.14-mRNA-1	324	1598	86	16	101	1082	997	8.78e-35	80	97.674	84	2	84	0	0	97.67
# BLASTN 2.7.1+
# Query: BC3_3_1_comp6948_seq3_gene_63241
# Database: ../../transcriptome_genome_comparison/V_corymbosum_v1.0_transcripts.fasta
# Fields: query id, subject id, query length, subject length, alignment length, q. start, q. end, s. start, s. end, evalue, score, % identity, identical, mismatches, positives, gap opens, gaps, % positives
# 6 hits found
BC3_3_1_comp6948_seq3_gene_63241	maker-VaccDscaff10-augustus-gene-332.47-mRNA-1	1206	2119	1206	1	1206	128	1333	0.0	1155	98.590	1189	17	1189	0	0	98.59
BC3_3_1_comp6948_seq3_gene_63241	maker-VaccDscaff8-augustus-gene-345.40-mRNA-1	1206	2331	1207	1	1206	541	1725	0.0	1039	95.692	1155	29	1155	7	23	95.69
BC3_3_1_comp6948_seq3_gene_63241	maker-VaccDscaff5-augustus-gene-65.35-mRNA-1	1206	2454	1206	1	1206	518	1699	0.0	1032	95.522	1152	30	1152	10	24	95.52
BC3_3_1_comp6948_seq3_gene_63241	maker-VaccDscaff1-augustus-gene-79.42-mRNA-1	1206	1806	1212	1	1206	71	1258	0.0	1020	95.132	1153	29	1153	8	30	95.13
BC3_3_1_comp6948_seq3_gene_63241	snap_masked-VaccDscaff10-processed-gene-332.24-mRNA-1	1206	1155	133	16	148	405	273	2.65e-45	100	91.729	122	11	122	0	0	91.73
BC3_3_1_comp6948_seq3_gene_63241	snap_masked-VaccDscaff10-processed-gene-332.24-mRNA-1	1206	1155	101	223	317	264	164	3.55e-19	53	85.149	86	9	86	3	6	85.15
# BLASTN 2.7.1+
# Query: BC3_2_comp5605_seq0_gene_37476
# Database: ../../transcriptome_genome_comparison/V_corymbosum_v1.0_transcripts.fasta
# Fields: query id, subject id, query length, subject length, alignment length, q. start, q. end, s. start, s. end, evalue, score, % identity, identical, mismatches, positives, gap opens, gaps, % positives
# 26 hits found
BC3_2_comp5605_seq0_gene_37476	augustus_masked-VaccDscaff4-processed-gene-124.9-mRNA-1	1368	1362	1368	1	1368	1	1362	0.0	1212	96.272	1317	45	1317	1	6	96.27
BC3_2_comp5605_seq0_gene_37476	maker-VaccDscaff36-augustus-gene-225.30-mRNA-1	1368	1837	1349	1	1346	323	1671	0.0	1212	96.664	1304	42	1304	1	3	96.66
BC3_2_comp5605_seq0_gene_37476	augustus_masked-VaccDscaff36-processed-gene-224.7-mRNA-1	1368	1368	1368	1	1368	1	1368	0.0	1152	94.737	1296	72	1296	0	0	94.74
BC3_2_comp5605_seq0_gene_37476	snap_masked-VaccDscaff9-processed-gene-82.21-mRNA-1	1368	1368	1368	1	1368	1	1368	0.0	1149	94.664	1295	73	1295	0	0	94.66
BC3_2_comp5605_seq0_gene_37476	augustus_masked-VaccDscaff4-processed-gene-125.3-mRNA-1	1368	1485	1348	1	1348	1	1348	0.0	1111	94.139	1269	79	1269	0	0	94.14
BC3_2_comp5605_seq0_gene_37476	augustus_masked-VaccDscaff9-processed-gene-82.8-mRNA-1	1368	1368	1368	1	1368	1	1368	0.0	1047	92.178	1261	107	1261	0	0	92.18
BC3_2_comp5605_seq0_gene_37476	snap_masked-VaccDscaff36-processed-gene-224.30-mRNA-1	1368	1368	1368	1	1368	1	1368	0.0	1047	92.178	1261	107	1261	0	0	92.18
BC3_2_comp5605_seq0_gene_37476	augustus_masked-VaccDscaff9-processed-gene-82.6-mRNA-1	1368	1275	992	1	992	1	992	0.0	863	95.665	949	43	949	0	0	95.67
BC3_2_comp5605_seq0_gene_37476	augustus_masked-VaccDscaff9-processed-gene-82.6-mRNA-1	1368	1275	238	1110	1346	992	1229	9.73e-120	234	99.580	237	0	237	1	1	99.58
BC3_2_comp5605_seq0_gene_37476	snap_masked-VaccDscaff4-processed-gene-125.14-mRNA-1	1368	2102	930	439	1368	867	1796	0.0	735	93.011	865	65	865	0	0	93.01
BC3_2_comp5605_seq0_gene_37476	maker-VaccDscaff36-augustus-gene-224.34-mRNA-1	1368	2549	768	1	768	2313	1546	0.0	627	93.880	721	47	721	0	0	93.88
BC3_2_comp5605_seq0_gene_37476	maker-VaccDscaff4-augustus-gene-125.36-mRNA-1	1368	1916	768	1	768	1604	837	0.0	615	93.359	717	51	717	0	0	93.36
BC3_2_comp5605_seq0_gene_37476	augustus_masked-VaccDscaff4-processed-gene-124.5-mRNA-1	1368	1365	1359	9	1356	9	1353	0.0	602	81.751	1111	223	1111	21	25	81.75
BC3_2_comp5605_seq0_gene_37476	maker-VaccDscaff4-snap-gene-124.34-mRNA-1	1368	2853	1384	9	1366	1401	2776	0.0	563	80.636	1116	234	1116	22	34	80.64
BC3_2_comp5605_seq0_gene_37476	maker-VaccDscaff4-snap-gene-124.34-mRNA-1	1368	2853	1349	9	1348	9	1345	0.0	534	80.133	1081	247	1081	15	21	80.13
BC3_2_comp5605_seq0_gene_37476	maker-VaccDscaff9-snap-gene-82.35-mRNA-1	1368	2977	1383	9	1366	1405	2780	0.0	563	80.622	1115	236	1115	23	32	80.62
BC3_2_comp5605_seq0_gene_37476	maker-VaccDscaff36-snap-gene-225.35-mRNA-1	1368	2823	1359	9	1356	30	1368	0.0	563	80.868	1099	229	1099	24	31	80.87
BC3_2_comp5605_seq0_gene_37476	maker-VaccDscaff36-snap-gene-225.35-mRNA-1	1368	2823	764	596	1356	2051	2811	0.0	398	84.162	643	115	643	6	6	84.16
BC3_2_comp5605_seq0_gene_37476	maker-VaccDscaff36-snap-gene-225.35-mRNA-1	1368	2823	507	9	508	1533	2026	1.69e-92	185	79.487	403	84	403	15	20	79.49
BC3_2_comp5605_seq0_gene_37476	augustus_masked-VaccDscaff9-processed-gene-82.5-mRNA-1	1368	1185	1010	350	1356	167	1173	0.0	500	83.267	841	163	841	6	6	83.27
BC3_2_comp5605_seq0_gene_37476	maker-VaccDscaff9-augustus-gene-82.30-mRNA-1	1368	2732	562	807	1368	2732	2171	0.0	487	95.552	537	25	537	0	0	95.55
BC3_2_comp5605_seq0_gene_37476	snap_masked-VaccDscaff4-processed-gene-123.16-mRNA-1	1368	1395	1381	20	1353	20	1389	0.0	353	75.887	1048	275	1048	45	58	75.89
BC3_2_comp5605_seq0_gene_37476	augustus_masked-VaccDscaff36-processed-gene-225.11-mRNA-1	1368	1305	1282	115	1349	25	1295	0.0	347	76.443	980	244	980	45	58	76.44
BC3_2_comp5605_seq0_gene_37476	augustus_masked-VaccDscaff4-processed-gene-125.1-mRNA-1	1368	600	441	1	441	1	441	4.37e-143	276	87.528	386	55	386	0	0	87.53
BC3_2_comp5605_seq0_gene_37476	augustus_masked-VaccDscaff9-processed-gene-81.2-mRNA-1	1368	1140	1100	91	1156	1	1090	5.65e-142	274	75.636	832	224	832	34	44	75.64
BC3_2_comp5605_seq0_gene_37476	snap_masked-VaccDscaff36-processed-gene-225.17-mRNA-1	1368	861	239	886	1123	598	361	2.88e-75	154	88.285	211	26	211	2	2	88.28
# BLASTN 2.7.1+
# Query: BCH_2_comp3385_seq3_gene_214898
# Database: ../../transcriptome_genome_comparison/V_corymbosum_v1.0_transcripts.fasta
# Fields: query id, subject id, query length, subject length, alignment length, q. start, q. end, s. start, s. end, evalue, score, % identity, identical, mismatches, positives, gap opens, gaps, % positives
# 8 hits found
BCH_2_comp3385_seq3_gene_214898	maker-VaccDscaff1574-augustus-gene-0.3-mRNA-1	717	2540	656	13	668	562	1217	0.0	617	98.018	643	13	643	0	0	98.02
BCH_2_comp3385_seq3_gene_214898	maker-VaccDscaff22-snap-gene-78.34-mRNA-1	717	3015	598	71	668	1592	2189	0.0	595	99.833	597	1	597	0	0	99.83
BCH_2_comp3385_seq3_gene_214898	maker-VaccDscaff47-snap-gene-161.26-mRNA-1	717	1116	194	474	667	21	210	2.48e-73	150	92.784	180	10	180	1	4	92.78
BCH_2_comp3385_seq3_gene_214898	maker-VaccDscaff19-snap-gene-342.35-mRNA-1	717	1236	145	523	666	694	838	1.19e-51	111	92.414	134	10	134	1	1	92.41
BCH_2_comp3385_seq3_gene_214898	snap_masked-VaccDscaff38-processed-gene-253.22-mRNA-1	717	1484	145	523	666	100	244	1.19e-51	111	92.414	134	10	134	1	1	92.41
BCH_2_comp3385_seq3_gene_214898	maker-VaccDscaff45-snap-gene-117.41-mRNA-1	717	1479	145	523	666	865	1009	5.53e-50	108	91.724	133	11	133	1	1	91.72
BCH_2_comp3385_seq3_gene_214898	augustus_masked-VaccDscaff30-processed-gene-343.18-mRNA-1	717	3738	128	536	663	491	618	1.99e-49	107	94.531	121	7	121	0	0	94.53
BCH_2_comp3385_seq3_gene_214898	maker-VaccDscaff26-augustus-gene-364.29-mRNA-1	717	801	106	536	641	350	455	3.35e-42	94	96.226	102	4	102	0	0	96.23
# BLASTN 2.7.1+
# Query: BCL_comp16462_seq0_gene_304576
# Database: ../../transcriptome_genome_comparison/V_corymbosum_v1.0_transcripts.fasta
# Fields: query id, subject id, query length, subject length, alignment length, q. start, q. end, s. start, s. end, evalue, score, % identity, identical, mismatches, positives, gap opens, gaps, % positives
# 4 hits found
BCL_comp16462_seq0_gene_304576	maker-VaccDscaff38-snap-gene-108.25-mRNA-1	1380	2084	1380	1	1380	31	1410	0.0	1362	99.565	1374	6	1374	0	0	99.57
BCL_comp16462_seq0_gene_304576	maker-VaccDscaff6-snap-gene-310.40-mRNA-1	1380	2965	1380	1	1380	830	2209	0.0	1356	99.420	1372	8	1372	0	0	99.42
BCL_comp16462_seq0_gene_304576	maker-VaccDscaff39-snap-gene-109.30-mRNA-1	1380	2396	1380	1	1380	151	1530	0.0	1350	99.275	1370	10	1370	0	0	99.28
BCL_comp16462_seq0_gene_304576	maker-VaccDscaff37-snap-gene-207.34-mRNA-1	1380	2203	1380	1	1380	55	1434	0.0	1347	99.203	1369	11	1369	0	0	99.20
# BLASTN 2.7.1+
# Query: BCL_comp1962_seq2_gene_273920
# Database: ../../transcriptome_genome_comparison/V_corymbosum_v1.0_transcripts.fasta
# Fields: query id, subject id, query length, subject length, alignment length, q. start, q. end, s. start, s. end, evalue, score, % identity, identical, mismatches, positives, gap opens, gaps, % positives
# 12 hits found
BCL_comp1962_seq2_gene_273920	maker-VaccDscaff63-augustus-gene-6.35-mRNA-1	1230	2591	638	593	1230	1375	2012	0.0	638	100.000	638	0	638	0	0	100.00
BCL_comp1962_seq2_gene_273920	maker-VaccDscaff63-augustus-gene-6.35-mRNA-1	1230	2591	319	1	319	405	723	4.90e-167	319	100.000	319	0	319	0	0	100.00
BCL_comp1962_seq2_gene_273920	maker-VaccDscaff63-augustus-gene-6.35-mRNA-1	1230	2591	290	319	593	807	1096	1.88e-121	237	94.828	275	0	275	1	15	94.83
BCL_comp1962_seq2_gene_273920	augustus_masked-VaccDscaff43-processed-gene-160.13-mRNA-1	1230	2037	638	593	1230	1014	1651	0.0	635	99.843	637	1	637	0	0	99.84
BCL_comp1962_seq2_gene_273920	augustus_masked-VaccDscaff43-processed-gene-160.13-mRNA-1	1230	2037	319	1	319	149	467	4.90e-167	319	100.000	319	0	319	0	0	100.00
BCL_comp1962_seq2_gene_273920	augustus_masked-VaccDscaff43-processed-gene-160.13-mRNA-1	1230	2037	201	319	519	563	763	1.93e-101	201	100.000	201	0	201	0	0	100.00
BCL_comp1962_seq2_gene_273920	maker-VaccDscaff22-augustus-gene-217.16-mRNA-1	1230	2185	643	588	1230	1083	1724	0.0	630	99.378	639	3	639	1	1	99.38
BCL_comp1962_seq2_gene_273920	maker-VaccDscaff22-augustus-gene-217.16-mRNA-1	1230	2185	319	1	319	323	641	4.93e-162	310	99.060	316	3	316	0	0	99.06
BCL_comp1962_seq2_gene_273920	maker-VaccDscaff22-augustus-gene-217.16-mRNA-1	1230	2185	300	320	593	670	969	6.90e-106	209	91.333	274	0	274	2	26	91.33
BCL_comp1962_seq2_gene_273920	maker-VaccDscaff47-augustus-gene-27.45-mRNA-1	1230	2134	638	593	1230	929	1566	0.0	629	99.530	635	3	635	0	0	99.53
BCL_comp1962_seq2_gene_273920	maker-VaccDscaff47-augustus-gene-27.45-mRNA-1	1230	2134	556	1	529	100	655	0.0	458	94.964	528	1	528	2	27	94.96
BCL_comp1962_seq2_gene_273920	maker-VaccDscaff47-augustus-gene-27.45-mRNA-1	1230	2134	65	529	593	706	770	7.72e-26	65	100.000	65	0	65	0	0	100.00
# BLASTN 2.7.1+
# Query: BC3_3_3_comp9613_seq2_gene_121413
# Database: ../../transcriptome_genome_comparison/V_corymbosum_v1.0_transcripts.fasta
# Fields: query id, subject id, query length, subject length, alignment length, q. start, q. end, s. start, s. end, evalue, score, % identity, identical, mismatches, positives, gap opens, gaps, % positives
# 1 hits found
BC3_3_3_comp9613_seq2_gene_121413	maker-VaccDscaff22-augustus-gene-43.25-mRNA-1	552	2448	531	22	552	734	1264	0.0	516	99.058	526	5	526	0	0	99.06
# BLASTN 2.7.1+
# Query: BC3_1_comp11111_seq2_gene_16705
# Database: ../../transcriptome_genome_comparison/V_corymbosum_v1.0_transcripts.fasta
# Fields: query id, subject id, query length, subject length, alignment length, q. start, q. end, s. start, s. end, evalue, score, % identity, identical, mismatches, positives, gap opens, gaps, % positives
# 99 hits found
BC3_1_comp11111_seq2_gene_16705	maker-VaccDscaff37-snap-gene-86.25-mRNA-1	1896	2353	1013	885	1896	1034	2045	0.0	901	96.347	976	35	976	2	2	96.35
BC3_1_comp11111_seq2_gene_16705	maker-VaccDscaff26-augustus-gene-42.45-mRNA-1	1896	2273	1517	345	1859	540	2024	0.0	891	86.618	1314	169	1314	10	34	86.62
BC3_1_comp11111_seq2_gene_16705	maker-VaccDscaff26-augustus-gene-42.45-mRNA-1	1896	2273	314	1	314	187	488	4.84e-124	242	92.994	292	10	292	5	12	92.99
BC3_1_comp11111_seq2_gene_16705	maker-VaccDscaff37-snap-gene-84.37-mRNA-1	1896	2535	1013	885	1896	1217	2228	0.0	886	95.854	971	40	971	2	2	95.85
BC3_1_comp11111_seq2_gene_16705	augustus_masked-VaccDscaff39-processed-gene-219.2-mRNA-1	1896	2034	1013	885	1896	1023	2034	0.0	883	95.755	970	41	970	2	2	95.76
BC3_1_comp11111_seq2_gene_16705	maker-VaccDscaff6-augustus-gene-167.26-mRNA-1	1896	2262	1013	885	1896	1011	2022	0.0	883	95.755	970	41	970	2	2	95.76
BC3_1_comp11111_seq2_gene_16705	augustus_masked-VaccDscaff39-processed-gene-216.3-mRNA-1	1896	2031	1013	885	1896	1020	2031	0.0	880	95.656	969	42	969	2	2	95.66
BC3_1_comp11111_seq2_gene_16705	augustus_masked-VaccDscaff39-processed-gene-222.6-mRNA-1	1896	1932	1013	885	1896	921	1932	0.0	877	95.558	968	43	968	2	2	95.56
BC3_1_comp11111_seq2_gene_16705	maker-VaccDscaff39-augustus-gene-220.23-mRNA-1	1896	2289	1013	885	1896	999	2010	0.0	874	95.459	967	44	967	2	2	95.46
BC3_1_comp11111_seq2_gene_16705	augustus_masked-VaccDscaff39-processed-gene-221.2-mRNA-1	1896	2237	1016	882	1896	956	1970	0.0	838	94.193	957	57	957	2	2	94.19
BC3_1_comp11111_seq2_gene_16705	maker-VaccDscaff39-snap-gene-216.31-mRNA-1	1896	2408	1013	885	1896	1140	2151	0.0	829	93.978	952	59	952	2	2	93.98
BC3_1_comp11111_seq2_gene_16705	maker-VaccDscaff39-snap-gene-219.22-mRNA-1	1896	2466	1013	885	1896	1176	2187	0.0	826	93.880	951	60	951	2	2	93.88
BC3_1_comp11111_seq2_gene_16705	maker-VaccDscaff37-augustus-gene-87.25-mRNA-1	1896	2173	1016	882	1896	933	1947	0.0	823	93.701	952	62	952	2	2	93.70
BC3_1_comp11111_seq2_gene_16705	augustus_masked-VaccDscaff39-processed-gene-218.1-mRNA-1	1896	933	933	965	1896	2	933	0.0	815	95.820	894	37	894	2	2	95.82
BC3_1_comp11111_seq2_gene_16705	maker-VaccDscaff38-augustus-gene-194.27-mRNA-1	1896	2158	1016	878	1891	973	1987	0.0	804	93.110	946	67	946	3	3	93.11
BC3_1_comp11111_seq2_gene_16705	augustus_masked-VaccDscaff39-processed-gene-218.3-mRNA-1	1896	978	972	921	1891	3	973	0.0	785	93.621	910	60	910	2	2	93.62
BC3_1_comp11111_seq2_gene_16705	augustus_masked-VaccDscaff39-processed-gene-222.2-mRNA-1	1896	1188	919	965	1882	2	919	0.0	777	94.886	872	45	872	2	2	94.89
BC3_1_comp11111_seq2_gene_16705	augustus_masked-VaccDscaff6-processed-gene-170.5-mRNA-1	1896	2127	1013	885	1896	1116	2127	0.0	769	92.004	932	79	932	2	2	92.00
BC3_1_comp11111_seq2_gene_16705	augustus_masked-VaccDscaff39-processed-gene-220.5-mRNA-1	1896	1995	998	900	1896	1000	1995	0.0	765	92.285	921	74	921	3	3	92.28
BC3_1_comp11111_seq2_gene_16705	maker-VaccDscaff6-snap-gene-169.44-mRNA-1	1896	2382	1013	885	1896	1114	2125	0.0	763	91.807	930	81	930	2	2	91.81
BC3_1_comp11111_seq2_gene_16705	maker-VaccDscaff6-snap-gene-173.23-mRNA-1	1896	2186	1011	882	1891	1003	2012	0.0	737	90.999	920	89	920	2	2	91.00
BC3_1_comp11111_seq2_gene_16705	augustus_masked-VaccDscaff38-processed-gene-195.2-mRNA-1	1896	933	933	965	1896	2	933	0.0	737	93.033	868	63	868	2	2	93.03
BC3_1_comp11111_seq2_gene_16705	maker-VaccDscaff39-snap-gene-223.19-mRNA-1	1896	3039	1013	885	1896	1797	2808	0.0	736	90.918	921	90	921	2	2	90.92
BC3_1_comp11111_seq2_gene_16705	augustus_masked-VaccDscaff39-processed-gene-221.3-mRNA-1	1896	1956	1017	882	1896	942	1956	0.0	733	90.757	923	90	923	4	4	90.76
BC3_1_comp11111_seq2_gene_16705	maker-VaccDscaff39-augustus-gene-217.10-mRNA-1	1896	2324	1010	882	1891	1032	2041	0.0	731	90.792	917	93	917	0	0	90.79
BC3_1_comp11111_seq2_gene_16705	augustus_masked-VaccDscaff6-processed-gene-171.4-mRNA-1	1896	1944	1011	882	1891	930	1939	0.0	731	90.801	918	91	918	2	2	90.80
BC3_1_comp11111_seq2_gene_16705	augustus_masked-VaccDscaff6-processed-gene-168.3-mRNA-1	1896	2025	1011	882	1891	1011	2020	0.0	731	90.801	918	91	918	2	2	90.80
BC3_1_comp11111_seq2_gene_16705	maker-VaccDscaff39-augustus-gene-215.21-mRNA-1	1896	2247	1011	882	1891	975	1984	0.0	728	90.702	917	92	917	2	2	90.70
BC3_1_comp11111_seq2_gene_16705	augustus_masked-VaccDscaff37-processed-gene-87.0-mRNA-1	1896	2499	1011	882	1891	1485	2494	0.0	725	90.603	916	93	916	2	2	90.60
BC3_1_comp11111_seq2_gene_16705	snap_masked-VaccDscaff39-processed-gene-214.9-mRNA-1	1896	873	861	1010	1869	10	870	0.0	719	94.541	814	46	814	1	1	94.54
BC3_1_comp11111_seq2_gene_16705	maker-VaccDscaff6-snap-gene-172.20-mRNA-1	1896	2098	1012	882	1891	913	1922	0.0	716	90.316	914	94	914	4	4	90.32
BC3_1_comp11111_seq2_gene_16705	maker-VaccDscaff29-snap-gene-42.57-mRNA-1	1896	3663	1518	366	1859	1565	3052	0.0	693	82.477	1252	212	1252	32	54	82.48
BC3_1_comp11111_seq2_gene_16705	maker-VaccDscaff29-snap-gene-42.57-mRNA-1	1896	3663	320	1	314	1182	1492	1.39e-99	198	88.125	282	23	282	9	15	88.12
BC3_1_comp11111_seq2_gene_16705	maker-VaccDscaff44-snap-gene-68.26-mRNA-1	1896	3331	1014	884	1896	1235	2247	0.0	632	87.475	887	125	887	2	2	87.48
BC3_1_comp11111_seq2_gene_16705	augustus_masked-VaccDscaff28-processed-gene-75.3-mRNA-1	1896	2019	1013	884	1896	1007	2019	0.0	620	87.068	882	131	882	0	0	87.07
BC3_1_comp11111_seq2_gene_16705	augustus_masked-VaccDscaff20-processed-gene-300.6-mRNA-1	1896	933	932	965	1896	2	933	0.0	614	88.627	826	106	826	0	0	88.63
BC3_1_comp11111_seq2_gene_16705	snap_masked-VaccDscaff20-processed-gene-253.17-mRNA-1	1896	1908	1014	884	1896	761	1772	0.0	604	86.588	878	133	878	3	3	86.59
BC3_1_comp11111_seq2_gene_16705	augustus_masked-VaccDscaff44-processed-gene-105.2-mRNA-1	1896	855	857	1040	1896	1	855	0.0	571	88.915	762	93	762	1	2	88.91
BC3_1_comp11111_seq2_gene_16705	maker-VaccDscaff21-snap-gene-42.41-mRNA-1	1896	2355	1008	853	1859	906	1909	0.0	489	82.937	836	167	836	3	5	82.94
BC3_1_comp11111_seq2_gene_16705	maker-VaccDscaff21-snap-gene-42.41-mRNA-1	1896	2355	663	1	639	105	761	0.0	432	89.140	591	42	591	7	30	89.14
BC3_1_comp11111_seq2_gene_16705	snap_masked-VaccDscaff29-processed-gene-41.21-mRNA-1	1896	1188	1028	845	1867	68	1088	0.0	473	82.198	845	171	845	10	12	82.20
BC3_1_comp11111_seq2_gene_16705	augustus_masked-VaccDscaff6-processed-gene-168.6-mRNA-1	1896	813	513	1384	1896	301	813	0.0	471	97.271	499	14	499	0	0	97.27
BC3_1_comp11111_seq2_gene_16705	augustus_masked-VaccDscaff6-processed-gene-168.6-mRNA-1	1896	813	292	1010	1300	10	301	6.26e-123	240	94.178	275	16	275	1	1	94.18
BC3_1_comp11111_seq2_gene_16705	augustus_masked-VaccDscaff28-processed-gene-106.2-mRNA-1	1896	666	666	1231	1896	1	666	0.0	453	89.339	595	71	595	0	0	89.34
BC3_1_comp11111_seq2_gene_16705	maker-VaccDscaff21-snap-gene-41.74-mRNA-1	1896	10896	974	898	1867	1831	2798	0.0	450	82.238	801	163	801	6	10	82.24
BC3_1_comp11111_seq2_gene_16705	maker-VaccDscaff21-snap-gene-41.74-mRNA-1	1896	10896	1019	845	1859	5339	6350	0.0	443	81.354	829	179	829	7	11	81.35
BC3_1_comp11111_seq2_gene_16705	maker-VaccDscaff21-snap-gene-41.74-mRNA-1	1896	10896	993	898	1886	8119	9104	0.0	408	80.564	800	182	800	7	11	80.56
BC3_1_comp11111_seq2_gene_16705	maker-VaccDscaff21-snap-gene-41.74-mRNA-1	1896	10896	744	1116	1859	2859	3599	3.54e-165	316	80.914	602	139	602	1	3	80.91
BC3_1_comp11111_seq2_gene_16705	maker-VaccDscaff26-augustus-gene-42.39-mRNA-1	1896	2306	1041	845	1880	922	1954	0.0	449	81.268	846	182	846	13	13	81.27
BC3_1_comp11111_seq2_gene_16705	maker-VaccDscaff26-augustus-gene-42.39-mRNA-1	1896	2306	314	1	314	72	376	1.40e-94	189	87.261	274	31	274	5	9	87.26
BC3_1_comp11111_seq2_gene_16705	maker-VaccDscaff26-augustus-gene-42.39-mRNA-1	1896	2306	270	369	638	449	718	1.40e-94	189	90.000	243	27	243	0	0	90.00
BC3_1_comp11111_seq2_gene_16705	maker-VaccDscaff26-snap-gene-40.56-mRNA-1	1896	5922	1019	845	1859	2516	3527	0.0	446	81.452	830	178	830	7	11	81.45
BC3_1_comp11111_seq2_gene_16705	maker-VaccDscaff26-snap-gene-40.56-mRNA-1	1896	5922	671	988	1655	814	1478	6.00e-153	294	81.520	547	115	547	5	9	81.52
BC3_1_comp11111_seq2_gene_16705	augustus_masked-VaccDscaff21-processed-gene-41.0-mRNA-1	1896	1836	1018	845	1859	716	1727	0.0	446	81.434	829	180	829	7	9	81.43
BC3_1_comp11111_seq2_gene_16705	maker-VaccDscaff29-snap-gene-40.29-mRNA-1	1896	2730	1027	845	1867	8	1028	0.0	443	81.207	834	183	834	6	10	81.21
BC3_1_comp11111_seq2_gene_16705	snap_masked-VaccDscaff26-processed-gene-41.18-mRNA-1	1896	1173	1050	845	1886	53	1091	0.0	434	80.762	848	183	848	15	19	80.76
BC3_1_comp11111_seq2_gene_16705	maker-VaccDscaff21-snap-gene-41.63-mRNA-1	1896	1281	1013	845	1850	161	1163	0.0	428	81.046	821	175	821	13	17	81.05
BC3_1_comp11111_seq2_gene_16705	maker-VaccDscaff21-snap-gene-41.71-mRNA-1	1896	3287	660	1	639	867	1520	0.0	427	88.939	587	46	587	6	27	88.94
BC3_1_comp11111_seq2_gene_16705	maker-VaccDscaff21-snap-gene-41.71-mRNA-1	1896	3287	1042	823	1859	1774	2806	0.0	420	80.326	837	191	837	14	14	80.33
BC3_1_comp11111_seq2_gene_16705	maker-VaccDscaff26-snap-gene-42.46-mRNA-1	1896	1097	1037	845	1873	10	1035	0.0	424	80.617	836	182	836	16	19	80.62
BC3_1_comp11111_seq2_gene_16705	maker-VaccDscaff29-snap-gene-42.47-mRNA-1	1896	2242	656	1	643	18	663	0.0	422	88.720	582	51	582	14	23	88.72
BC3_1_comp11111_seq2_gene_16705	snap_masked-VaccDscaff29-processed-gene-41.13-mRNA-1	1896	1110	959	904	1859	49	1001	0.0	414	81.230	779	171	779	7	9	81.23
BC3_1_comp11111_seq2_gene_16705	snap_masked-VaccDscaff26-processed-gene-40.31-mRNA-1	1896	2046	962	901	1859	982	1937	0.0	411	81.081	780	173	780	7	9	81.08
BC3_1_comp11111_seq2_gene_16705	maker-VaccDscaff21-snap-gene-41.65-mRNA-1	1896	1413	1025	845	1859	338	1349	0.0	398	80.000	820	182	820	19	23	80.00
BC3_1_comp11111_seq2_gene_16705	augustus_masked-VaccDscaff26-processed-gene-41.6-mRNA-1	1896	966	872	1000	1867	1	866	0.0	387	81.651	712	150	712	8	10	81.65
BC3_1_comp11111_seq2_gene_16705	augustus_masked-VaccDscaff26-processed-gene-41.8-mRNA-1	1896	1047	945	921	1859	3	938	0.0	358	79.577	752	178	752	14	15	79.58
BC3_1_comp11111_seq2_gene_16705	maker-VaccDscaff21-augustus-gene-41.53-mRNA-1	1896	744	684	845	1524	38	717	0.0	353	84.064	575	101	575	8	8	84.06
BC3_1_comp11111_seq2_gene_16705	augustus_masked-VaccDscaff29-processed-gene-41.3-mRNA-1	1896	966	894	1000	1886	1	884	5.83e-173	330	79.306	709	168	709	13	17	79.31
BC3_1_comp11111_seq2_gene_16705	snap_masked-VaccDscaff29-processed-gene-41.25-mRNA-1	1896	966	883	1000	1873	1	871	4.57e-164	314	78.935	697	165	697	18	21	78.94
BC3_1_comp11111_seq2_gene_16705	maker-VaccDscaff26-augustus-gene-42.42-mRNA-1	1896	2972	323	345	667	321	2	2.81e-146	282	95.975	310	10	310	2	3	95.98
BC3_1_comp11111_seq2_gene_16705	maker-VaccDscaff26-augustus-gene-42.42-mRNA-1	1896	2972	314	1	314	674	373	4.84e-124	242	92.994	292	10	292	5	12	92.99
BC3_1_comp11111_seq2_gene_16705	maker-VaccDscaff39-snap-gene-215.23-mRNA-1	1896	801	320	1255	1574	478	797	1.02e-140	272	95.000	304	16	304	0	0	95.00
BC3_1_comp11111_seq2_gene_16705	maker-VaccDscaff39-snap-gene-215.23-mRNA-1	1896	801	158	1101	1258	279	436	1.14e-60	128	93.671	148	10	148	0	0	93.67
BC3_1_comp11111_seq2_gene_16705	maker-VaccDscaff39-snap-gene-215.23-mRNA-1	1896	801	171	882	1051	105	274	5.61e-19	53	77.193	132	37	132	2	2	77.19
BC3_1_comp11111_seq2_gene_16705	maker-VaccDscaff21-augustus-gene-41.52-mRNA-1	1896	1470	303	342	639	275	573	3.79e-115	226	92.079	279	15	279	7	9	92.08
BC3_1_comp11111_seq2_gene_16705	maker-VaccDscaff21-augustus-gene-41.52-mRNA-1	1896	1470	296	347	637	1041	1333	1.78e-108	214	91.216	270	18	270	4	8	91.22
BC3_1_comp11111_seq2_gene_16705	maker-VaccDscaff21-augustus-gene-41.52-mRNA-1	1896	1470	227	88	314	1	221	1.16e-45	101	81.938	186	35	186	3	6	81.94
BC3_1_comp11111_seq2_gene_16705	maker-VaccDscaff21-augustus-gene-41.52-mRNA-1	1896	1470	239	88	314	745	983	2.52e-42	95	80.753	193	34	193	7	12	80.75
BC3_1_comp11111_seq2_gene_16705	augustus_masked-VaccDscaff26-processed-gene-41.10-mRNA-1	1896	825	272	371	639	416	687	1.36e-114	225	94.485	257	12	257	1	3	94.49
BC3_1_comp11111_seq2_gene_16705	augustus_masked-VaccDscaff26-processed-gene-41.10-mRNA-1	1896	825	274	41	314	38	302	5.27e-64	134	83.577	229	36	229	4	9	83.58
BC3_1_comp11111_seq2_gene_16705	maker-VaccDscaff29-augustus-gene-41.32-mRNA-1	1896	1371	303	342	639	359	657	1.77e-113	223	91.749	278	16	278	7	9	91.75
BC3_1_comp11111_seq2_gene_16705	maker-VaccDscaff29-augustus-gene-41.32-mRNA-1	1896	1371	225	347	566	990	1211	1.12e-75	155	90.222	203	14	203	4	8	90.22
BC3_1_comp11111_seq2_gene_16705	maker-VaccDscaff29-augustus-gene-41.32-mRNA-1	1896	1371	223	92	314	90	305	3.26e-41	93	81.166	181	35	181	6	7	81.17
BC3_1_comp11111_seq2_gene_16705	maker-VaccDscaff29-augustus-gene-41.32-mRNA-1	1896	1371	145	176	314	788	932	1.99e-28	70	83.448	121	18	121	4	6	83.45
BC3_1_comp11111_seq2_gene_16705	maker-VaccDscaff26-augustus-gene-41.38-mRNA-1	1896	801	303	342	639	359	657	1.77e-113	223	91.749	278	16	278	7	9	91.75
BC3_1_comp11111_seq2_gene_16705	maker-VaccDscaff26-augustus-gene-41.38-mRNA-1	1896	801	223	92	314	90	305	3.26e-41	93	81.166	181	35	181	6	7	81.17
BC3_1_comp11111_seq2_gene_16705	snap_masked-VaccDscaff29-processed-gene-41.22-mRNA-1	1896	1704	272	371	639	1289	1560	6.35e-113	222	94.118	256	13	256	1	3	94.12
BC3_1_comp11111_seq2_gene_16705	snap_masked-VaccDscaff29-processed-gene-41.22-mRNA-1	1896	1704	263	52	314	922	1175	1.48e-59	126	83.270	219	35	219	5	9	83.27
BC3_1_comp11111_seq2_gene_16705	maker-VaccDscaff29-augustus-gene-42.41-mRNA-1	1896	5097	414	369	759	2216	1805	4.94e-109	215	85.024	352	37	352	16	25	85.02
BC3_1_comp11111_seq2_gene_16705	maker-VaccDscaff29-augustus-gene-42.41-mRNA-1	1896	5097	320	1	314	2602	2292	1.39e-99	198	88.125	282	23	282	9	15	88.12
BC3_1_comp11111_seq2_gene_16705	augustus_masked-VaccDscaff26-processed-gene-41.7-mRNA-1	1896	531	269	371	636	74	342	2.98e-106	210	92.937	250	16	250	1	3	92.94
BC3_1_comp11111_seq2_gene_16705	maker-VaccDscaff21-snap-gene-40.50-mRNA-1	1896	2259	412	904	1312	1849	2257	1.79e-103	205	83.495	344	62	344	4	6	83.50
BC3_1_comp11111_seq2_gene_16705	maker-VaccDscaff26-snap-gene-41.45-mRNA-1	1896	753	223	347	564	390	609	3.10e-76	156	90.583	202	13	202	4	8	90.58
BC3_1_comp11111_seq2_gene_16705	maker-VaccDscaff26-snap-gene-41.45-mRNA-1	1896	753	293	34	314	43	332	6.96e-48	105	79.522	233	45	233	9	15	79.52
BC3_1_comp11111_seq2_gene_16705	augustus_masked-VaccDscaff29-processed-gene-41.1-mRNA-1	1896	1926	167	473	639	491	657	5.34e-54	116	89.820	150	17	150	0	0	89.82
BC3_1_comp11111_seq2_gene_16705	augustus_masked-VaccDscaff26-processed-gene-41.1-mRNA-1	1896	1923	167	473	639	488	654	5.34e-54	116	89.820	150	17	150	0	0	89.82
BC3_1_comp11111_seq2_gene_16705	augustus_masked-VaccDscaff21-processed-gene-41.10-mRNA-1	1896	1923	167	473	639	488	654	5.34e-54	116	89.820	150	17	150	0	0	89.82
BC3_1_comp11111_seq2_gene_16705	snap_masked-VaccDscaff26-processed-gene-42.23-mRNA-1	1896	489	115	959	1073	401	287	8.94e-52	112	99.130	114	1	114	0	0	99.13
BC3_1_comp11111_seq2_gene_16705	snap_masked-VaccDscaff26-processed-gene-41.32-mRNA-1	1896	321	92	548	639	320	229	1.18e-35	83	96.739	89	3	89	0	0	96.74
# BLASTN 2.7.1+
# Query: BC3_3_comp5911_seq2_gene_159334
# Database: ../../transcriptome_genome_comparison/V_corymbosum_v1.0_transcripts.fasta
# Fields: query id, subject id, query length, subject length, alignment length, q. start, q. end, s. start, s. end, evalue, score, % identity, identical, mismatches, positives, gap opens, gaps, % positives
# 14 hits found
BC3_3_comp5911_seq2_gene_159334	maker-VaccDscaff50-augustus-gene-17.32-mRNA-1	930	2065	930	1	930	486	1415	0.0	906	99.140	922	8	922	0	0	99.14
BC3_3_comp5911_seq2_gene_159334	maker-VaccDscaff34-augustus-gene-61.33-mRNA-1	930	2032	930	1	930	385	1314	0.0	897	98.817	919	11	919	0	0	98.82
BC3_3_comp5911_seq2_gene_159334	maker-VaccDscaff17-augustus-gene-319.39-mRNA-1	930	2744	930	1	930	309	1238	0.0	897	98.817	919	11	919	0	0	98.82
BC3_3_comp5911_seq2_gene_159334	maker-VaccDscaff27-augustus-gene-284.26-mRNA-1	930	2452	534	1	534	381	914	0.0	516	98.876	528	6	528	0	0	98.88
BC3_3_comp5911_seq2_gene_159334	maker-VaccDscaff27-augustus-gene-284.26-mRNA-1	930	2452	397	534	930	1406	1802	0.0	391	99.496	395	2	395	0	0	99.50
BC3_3_comp5911_seq2_gene_159334	maker-VaccDscaff36-augustus-gene-38.26-mRNA-1	930	2178	917	1	914	233	1149	0.0	477	84.079	771	143	771	2	3	84.08
BC3_3_comp5911_seq2_gene_159334	maker-VaccDscaff4-snap-gene-393.52-mRNA-1	930	2015	899	1	896	247	1145	0.0	468	84.093	756	140	756	2	3	84.09
BC3_3_comp5911_seq2_gene_159334	maker-VaccDscaff9-snap-gene-372.48-mRNA-1	930	3008	917	1	914	1173	2089	0.0	462	83.533	766	148	766	2	3	83.53
BC3_3_comp5911_seq2_gene_159334	maker-VaccDscaff44-augustus-gene-174.29-mRNA-1	930	1806	342	1	342	1004	1345	2.92e-148	285	94.444	323	19	323	0	0	94.44
BC3_3_comp5911_seq2_gene_159334	maker-VaccDscaff35-snap-gene-288.48-mRNA-1	930	1908	383	535	914	531	913	3.09e-108	213	85.379	327	53	327	2	3	85.38
BC3_3_comp5911_seq2_gene_159334	maker-VaccDscaff35-snap-gene-288.48-mRNA-1	930	1908	326	1	326	192	517	2.48e-84	170	84.049	274	52	274	0	0	84.05
BC3_3_comp5911_seq2_gene_159334	augustus_masked-VaccDscaff6-processed-gene-418.14-mRNA-1	930	4811	171	174	342	4154	4324	2.55e-64	134	92.982	159	10	159	2	2	92.98
BC3_3_comp5911_seq2_gene_159334	augustus_masked-VaccDscaff6-processed-gene-418.14-mRNA-1	930	4811	80	1	80	4076	4155	2.68e-29	71	96.250	77	3	77	0	0	96.25
BC3_3_comp5911_seq2_gene_159334	maker-VaccDscaff37-snap-gene-298.44-mRNA-1	930	1509	80	1	80	883	960	4.48e-27	67	95.000	76	2	76	1	2	95.00
# BLASTN 2.7.1+
# Query: BC3_3_2_comp4095_seq0_gene_84719
# Database: ../../transcriptome_genome_comparison/V_corymbosum_v1.0_transcripts.fasta
# Fields: query id, subject id, query length, subject length, alignment length, q. start, q. end, s. start, s. end, evalue, score, % identity, identical, mismatches, positives, gap opens, gaps, % positives
# 6 hits found
BC3_3_2_comp4095_seq0_gene_84719	maker-VaccDscaff17-augustus-gene-6.37-mRNA-1	1524	1940	1524	1	1524	135	1658	0.0	1500	99.475	1516	8	1516	0	0	99.48
BC3_3_2_comp4095_seq0_gene_84719	augustus_masked-VaccDscaff34-processed-gene-288.1-mRNA-1	1524	3754	1499	1	1499	170	1668	0.0	1478	99.533	1492	7	1492	0	0	99.53
BC3_3_2_comp4095_seq0_gene_84719	augustus_masked-VaccDscaff27-processed-gene-4.6-mRNA-1	1524	4370	1388	1	1388	215	1599	0.0	1371	99.640	1383	2	1383	1	3	99.64
BC3_3_2_comp4095_seq0_gene_84719	augustus_masked-VaccDscaff27-processed-gene-4.6-mRNA-1	1524	4370	112	1388	1499	1776	1887	1.55e-48	106	98.214	110	2	110	0	0	98.21
BC3_3_2_comp4095_seq0_gene_84719	augustus_masked-VaccDscaff45-processed-gene-63.1-mRNA-1	1524	4178	1388	1	1388	159	1546	0.0	1370	99.568	1382	6	1382	0	0	99.57
BC3_3_2_comp4095_seq0_gene_84719	augustus_masked-VaccDscaff45-processed-gene-63.1-mRNA-1	1524	4178	112	1388	1499	1723	1834	7.17e-52	112	100.000	112	0	112	0	0	100.00
# BLASTN 2.7.1+
# Query: BCL_comp20571_seq0_gene_308013
# Database: ../../transcriptome_genome_comparison/V_corymbosum_v1.0_transcripts.fasta
# Fields: query id, subject id, query length, subject length, alignment length, q. start, q. end, s. start, s. end, evalue, score, % identity, identical, mismatches, positives, gap opens, gaps, % positives
# 11 hits found
BCL_comp20571_seq0_gene_308013	maker-VaccDscaff10-augustus-gene-381.37-mRNA-1	507	533	459	1	459	1	459	0.0	447	99.129	455	4	455	0	0	99.13
BCL_comp20571_seq0_gene_308013	maker-VaccDscaff8-augustus-gene-393.31-mRNA-1	507	477	459	1	459	1	459	0.0	426	97.603	448	11	448	0	0	97.60
BCL_comp20571_seq0_gene_308013	maker-VaccDscaff1-snap-gene-22.47-mRNA-1	507	1231	436	28	459	778	1213	0.0	395	97.018	423	9	423	1	4	97.02
BCL_comp20571_seq0_gene_308013	maker-VaccDscaff5-snap-gene-18.43-mRNA-1	507	1727	410	28	433	785	1194	0.0	372	97.073	398	8	398	1	4	97.07
BCL_comp20571_seq0_gene_308013	maker-VaccDscaff5-snap-gene-18.43-mRNA-1	507	1727	273	187	459	1437	1709	3.59e-100	198	90.842	248	25	248	0	0	90.84
BCL_comp20571_seq0_gene_308013	maker-VaccDscaff5-snap-gene-18.43-mRNA-1	507	1727	141	46	186	1197	1337	8.29e-52	111	92.908	131	10	131	0	0	92.91
BCL_comp20571_seq0_gene_308013	maker-VaccDscaff8-augustus-gene-393.26-mRNA-1	507	477	460	1	459	1	459	1.64e-113	222	82.826	381	77	381	2	2	82.83
BCL_comp20571_seq0_gene_308013	maker-VaccDscaff5-augustus-gene-18.42-mRNA-1	507	477	461	1	459	1	459	1.65e-108	213	82.213	379	78	379	3	4	82.21
BCL_comp20571_seq0_gene_308013	maker-VaccDscaff10-augustus-gene-381.28-mRNA-1	507	477	460	1	459	1	459	7.67e-107	210	81.957	377	81	377	2	2	81.96
BCL_comp20571_seq0_gene_308013	maker-VaccDscaff1-augustus-gene-22.44-mRNA-1	507	477	460	1	459	1	459	3.57e-105	207	81.739	376	82	376	2	2	81.74
BCL_comp20571_seq0_gene_308013	maker-VaccDscaff5-snap-gene-18.44-mRNA-1	507	318	185	1	185	1	184	4.92e-59	124	89.189	165	19	165	1	1	89.19
# BLASTN 2.7.1+
# Query: BC3_3_comp72_seq1_gene_143017
# Database: ../../transcriptome_genome_comparison/V_corymbosum_v1.0_transcripts.fasta
# 0 hits found
# BLASTN 2.7.1+
# Query: BC3_3_comp16947_seq0_gene_173169
# Database: ../../transcriptome_genome_comparison/V_corymbosum_v1.0_transcripts.fasta
# Fields: query id, subject id, query length, subject length, alignment length, q. start, q. end, s. start, s. end, evalue, score, % identity, identical, mismatches, positives, gap opens, gaps, % positives
# 3 hits found
BC3_3_comp16947_seq0_gene_173169	maker-VaccDscaff6-augustus-gene-67.28-mRNA-1	816	1480	816	1	816	142	957	0.0	795	99.142	809	7	809	0	0	99.14
BC3_3_comp16947_seq0_gene_173169	maker-VaccDscaff910-augustus-gene-0.5-mRNA-1	816	3894	430	31	460	3465	3894	0.0	397	97.442	419	11	419	0	0	97.44
BC3_3_comp16947_seq0_gene_173169	maker-VaccDscaff46-snap-gene-122.25-mRNA-1	816	928	355	462	816	24	378	1.47e-175	334	98.028	348	7	348	0	0	98.03
# BLASTN 2.7.1+
# Query: BC3_3_1_comp12601_seq0_gene_67915
# Database: ../../transcriptome_genome_comparison/V_corymbosum_v1.0_transcripts.fasta
# Fields: query id, subject id, query length, subject length, alignment length, q. start, q. end, s. start, s. end, evalue, score, % identity, identical, mismatches, positives, gap opens, gaps, % positives
# 12 hits found
BC3_3_1_comp12601_seq0_gene_67915	maker-VaccDscaff26-snap-gene-24.40-mRNA-1	939	2271	548	1	548	845	1380	0.0	479	96.168	527	9	527	3	12	96.17
BC3_3_1_comp12601_seq0_gene_67915	maker-VaccDscaff26-snap-gene-24.40-mRNA-1	939	2271	394	546	939	1480	1873	0.0	382	98.985	390	4	390	0	0	98.98
BC3_3_1_comp12601_seq0_gene_67915	maker-VaccDscaff26-snap-gene-24.40-mRNA-1	939	2271	183	1	182	509	690	2.54e-74	152	94.536	173	8	173	2	2	94.54
BC3_3_1_comp12601_seq0_gene_67915	maker-VaccDscaff33-snap-gene-293.40-mRNA-1	939	1726	548	1	548	755	1290	0.0	473	95.803	525	11	525	3	12	95.80
BC3_3_1_comp12601_seq0_gene_67915	maker-VaccDscaff33-snap-gene-293.40-mRNA-1	939	1726	295	546	840	1390	1684	1.76e-150	289	99.322	293	2	293	0	0	99.32
BC3_3_1_comp12601_seq0_gene_67915	maker-VaccDscaff33-snap-gene-293.40-mRNA-1	939	1726	183	1	182	419	600	5.45e-76	155	95.082	174	7	174	2	2	95.08
BC3_3_1_comp12601_seq0_gene_67915	maker-VaccDscaff21-snap-gene-26.35-mRNA-1	939	1999	548	1	548	656	1191	0.0	473	95.803	525	11	525	3	12	95.80
BC3_3_1_comp12601_seq0_gene_67915	maker-VaccDscaff21-snap-gene-26.35-mRNA-1	939	1999	394	546	939	1291	1684	0.0	385	99.239	391	3	391	0	0	99.24
BC3_3_1_comp12601_seq0_gene_67915	maker-VaccDscaff21-snap-gene-26.35-mRNA-1	939	1999	183	1	182	320	501	2.54e-74	152	94.536	173	8	173	2	2	94.54
BC3_3_1_comp12601_seq0_gene_67915	maker-VaccDscaff29-snap-gene-22.31-mRNA-1	939	2000	547	2	548	686	1220	0.0	466	95.430	522	13	522	3	12	95.43
BC3_3_1_comp12601_seq0_gene_67915	maker-VaccDscaff29-snap-gene-22.31-mRNA-1	939	2000	394	546	939	1320	1713	0.0	385	99.239	391	3	391	0	0	99.24
BC3_3_1_comp12601_seq0_gene_67915	maker-VaccDscaff29-snap-gene-22.31-mRNA-1	939	2000	183	1	182	349	530	2.54e-74	152	94.536	173	8	173	2	2	94.54
# BLASTN 2.7.1+
# Query: BCH_2_comp10351_seq0_gene_227316
# Database: ../../transcriptome_genome_comparison/V_corymbosum_v1.0_transcripts.fasta
# Fields: query id, subject id, query length, subject length, alignment length, q. start, q. end, s. start, s. end, evalue, score, % identity, identical, mismatches, positives, gap opens, gaps, % positives
# 22 hits found
BCH_2_comp10351_seq0_gene_227316	snap_masked-VaccDscaff11-processed-gene-33.23-mRNA-1	699	1205	499	1	499	615	1113	0.0	472	98.196	490	9	490	0	0	98.20
BCH_2_comp10351_seq0_gene_227316	maker-VaccDscaff44-augustus-gene-215.15-mRNA-1	699	3491	499	1	499	493	991	0.0	469	97.996	489	10	489	0	0	98.00
BCH_2_comp10351_seq0_gene_227316	maker-VaccDscaff44-augustus-gene-215.15-mRNA-1	699	3491	204	496	699	1066	1269	5.09e-90	180	96.078	196	8	196	0	0	96.08
BCH_2_comp10351_seq0_gene_227316	maker-VaccDscaff15-snap-gene-42.16-mRNA-1	699	1741	495	205	699	574	1059	0.0	439	96.566	478	8	478	1	9	96.57
BCH_2_comp10351_seq0_gene_227316	maker-VaccDscaff15-snap-gene-42.16-mRNA-1	699	1741	205	1	205	1	205	3.04e-92	184	96.585	198	7	198	0	0	96.59
BCH_2_comp10351_seq0_gene_227316	maker-VaccDscaff37-snap-gene-56.36-mRNA-1	699	1673	295	205	499	166	460	2.81e-147	283	98.644	291	4	291	0	0	98.64
BCH_2_comp10351_seq0_gene_227316	maker-VaccDscaff37-snap-gene-56.36-mRNA-1	699	1673	204	496	699	553	756	5.02e-100	198	99.020	202	2	202	0	0	99.02
BCH_2_comp10351_seq0_gene_227316	maker-VaccDscaff37-snap-gene-56.36-mRNA-1	699	1673	167	1	167	1	167	1.88e-69	143	95.210	159	8	159	0	0	95.21
BCH_2_comp10351_seq0_gene_227316	augustus_masked-VaccDscaff39-processed-gene-251.1-mRNA-1	699	1281	295	205	499	250	544	1.31e-145	280	98.305	290	5	290	0	0	98.31
BCH_2_comp10351_seq0_gene_227316	augustus_masked-VaccDscaff39-processed-gene-251.1-mRNA-1	699	1281	204	496	699	637	840	1.08e-101	201	99.510	203	1	203	0	0	99.51
BCH_2_comp10351_seq0_gene_227316	augustus_masked-VaccDscaff39-processed-gene-251.1-mRNA-1	699	1281	205	1	205	1	205	1.41e-95	190	97.561	200	5	200	0	0	97.56
BCH_2_comp10351_seq0_gene_227316	maker-VaccDscaff6-augustus-gene-139.32-mRNA-1	699	2373	295	205	499	250	544	1.31e-145	280	98.305	290	5	290	0	0	98.31
BCH_2_comp10351_seq0_gene_227316	maker-VaccDscaff6-augustus-gene-139.32-mRNA-1	699	2373	295	205	499	1399	1693	1.31e-145	280	98.305	290	5	290	0	0	98.31
BCH_2_comp10351_seq0_gene_227316	maker-VaccDscaff6-augustus-gene-139.32-mRNA-1	699	2373	204	496	699	625	828	1.08e-101	201	99.510	203	1	203	0	0	99.51
BCH_2_comp10351_seq0_gene_227316	maker-VaccDscaff6-augustus-gene-139.32-mRNA-1	699	2373	204	496	699	1774	1977	1.08e-101	201	99.510	203	1	203	0	0	99.51
BCH_2_comp10351_seq0_gene_227316	maker-VaccDscaff6-augustus-gene-139.32-mRNA-1	699	2373	205	1	205	1150	1354	1.41e-95	190	97.561	200	5	200	0	0	97.56
BCH_2_comp10351_seq0_gene_227316	maker-VaccDscaff6-augustus-gene-139.32-mRNA-1	699	2373	205	1	205	1	205	6.58e-89	178	95.610	196	9	196	0	0	95.61
BCH_2_comp10351_seq0_gene_227316	maker-VaccDscaff38-snap-gene-225.35-mRNA-1	699	1293	282	205	486	1	282	2.21e-138	267	98.227	277	5	277	0	0	98.23
BCH_2_comp10351_seq0_gene_227316	maker-VaccDscaff38-snap-gene-225.35-mRNA-1	699	1293	149	551	699	281	429	8.70e-73	149	100.000	149	0	149	0	0	100.00
BCH_2_comp10351_seq0_gene_227316	snap_masked-VaccDscaff11-processed-gene-33.24-mRNA-1	699	870	204	496	699	34	237	1.09e-91	183	96.569	197	7	197	0	0	96.57
BCH_2_comp10351_seq0_gene_227316	maker-VaccDscaff45-snap-gene-49.43-mRNA-1	699	5704	270	433	699	4121	4366	3.17e-62	130	84.444	228	15	228	8	27	84.44
BCH_2_comp10351_seq0_gene_227316	maker-VaccDscaff45-snap-gene-49.43-mRNA-1	699	5704	183	433	613	1320	1493	2.47e-58	123	90.164	165	7	165	3	11	90.16
# BLASTN 2.7.1+
# Query: BC3_3_1_comp4211_seq0_gene_59705
# Database: ../../transcriptome_genome_comparison/V_corymbosum_v1.0_transcripts.fasta
# 0 hits found
# BLASTN 2.7.1+
# Query: BCL_comp7051_seq0_gene_288690
# Database: ../../transcriptome_genome_comparison/V_corymbosum_v1.0_transcripts.fasta
# Fields: query id, subject id, query length, subject length, alignment length, q. start, q. end, s. start, s. end, evalue, score, % identity, identical, mismatches, positives, gap opens, gaps, % positives
# 16 hits found
BCL_comp7051_seq0_gene_288690	maker-VaccDscaff40-augustus-gene-267.38-mRNA-1	438	986	438	1	438	94	531	0.0	402	97.260	426	12	426	0	0	97.26
BCL_comp7051_seq0_gene_288690	maker-VaccDscaff41-snap-gene-249.38-mRNA-1	438	1340	438	1	438	626	1063	0.0	390	96.347	422	16	422	0	0	96.35
BCL_comp7051_seq0_gene_288690	maker-VaccDscaff41-snap-gene-249.38-mRNA-1	438	1340	362	1	362	154	515	4.63e-173	329	96.961	351	11	351	0	0	96.96
BCL_comp7051_seq0_gene_288690	maker-VaccDscaff12-augustus-gene-366.37-mRNA-1	438	1188	363	1	363	823	1185	1.28e-178	339	97.796	355	8	355	0	0	97.80
BCL_comp7051_seq0_gene_288690	maker-VaccDscaff12-augustus-gene-366.37-mRNA-1	438	1188	366	1	366	82	447	1.29e-173	330	96.721	354	12	354	0	0	96.72
BCL_comp7051_seq0_gene_288690	maker-VaccDscaff12-augustus-gene-366.37-mRNA-1	438	1188	85	354	438	522	604	7.31e-32	75	96.471	82	1	82	1	2	96.47
BCL_comp7051_seq0_gene_288690	maker-VaccDscaff40-snap-gene-267.49-mRNA-1	438	1030	362	1	362	108	469	4.60e-178	338	97.790	354	8	354	0	0	97.79
BCL_comp7051_seq0_gene_288690	maker-VaccDscaff40-snap-gene-267.49-mRNA-1	438	1030	77	362	438	641	717	5.73e-23	59	92.208	71	6	71	0	0	92.21
BCL_comp7051_seq0_gene_288690	maker-VaccDscaff23-augustus-gene-47.30-mRNA-1	438	477	363	1	363	112	474	1.29e-173	330	96.970	352	11	352	0	0	96.97
BCL_comp7051_seq0_gene_288690	maker-VaccDscaff23-snap-gene-47.45-mRNA-1	438	746	363	1	363	1	363	1.30e-168	321	96.143	349	14	349	0	0	96.14
BCL_comp7051_seq0_gene_288690	maker-VaccDscaff23-snap-gene-47.45-mRNA-1	438	746	81	359	438	437	517	2.67e-21	56	90.123	73	7	73	1	1	90.12
BCL_comp7051_seq0_gene_288690	maker-VaccDscaff13-augustus-gene-29.39-mRNA-1	438	889	374	34	407	137	510	5.45e-58	122	77.540	290	84	290	0	0	77.54
BCL_comp7051_seq0_gene_288690	maker-VaccDscaff42-augustus-gene-31.37-mRNA-1	438	779	410	1	407	117	523	5.49e-53	113	76.098	312	92	312	6	6	76.10
BCL_comp7051_seq0_gene_288690	maker-VaccDscaff13-augustus-gene-29.38-mRNA-1	438	759	409	1	407	117	523	2.55e-51	110	75.795	310	95	310	4	4	75.79
BCL_comp7051_seq0_gene_288690	maker-VaccDscaff30-snap-gene-285.34-mRNA-1	438	990	365	1	363	53	415	3.30e-50	108	76.712	280	81	280	4	4	76.71
BCL_comp7051_seq0_gene_288690	maker-VaccDscaff30-snap-gene-285.34-mRNA-1	438	990	294	114	407	415	708	3.33e-45	99	77.891	229	65	229	0	0	77.89
# BLASTN 2.7.1+
# Query: BCL_comp11232_seq3_gene_297180
# Database: ../../transcriptome_genome_comparison/V_corymbosum_v1.0_transcripts.fasta
# Fields: query id, subject id, query length, subject length, alignment length, q. start, q. end, s. start, s. end, evalue, score, % identity, identical, mismatches, positives, gap opens, gaps, % positives
# 17 hits found
BCL_comp11232_seq3_gene_297180	maker-VaccDscaff21-augustus-gene-257.35-mRNA-1	1587	2498	1363	225	1587	179	1541	0.0	1333	99.266	1353	10	1353	0	0	99.27
BCL_comp11232_seq3_gene_297180	maker-VaccDscaff33-augustus-gene-54.27-mRNA-1	1587	2345	1379	224	1587	160	1538	0.0	1284	97.897	1350	14	1350	9	15	97.90
BCL_comp11232_seq3_gene_297180	maker-VaccDscaff29-augustus-gene-243.21-mRNA-1	1587	2595	1287	301	1587	372	1658	0.0	1257	99.223	1277	10	1277	0	0	99.22
BCL_comp11232_seq3_gene_297180	maker-VaccDscaff29-augustus-gene-243.21-mRNA-1	1587	2595	82	224	305	244	325	3.55e-35	82	100.000	82	0	82	0	0	100.00
BCL_comp11232_seq3_gene_297180	maker-VaccDscaff26-augustus-gene-250.36-mRNA-1	1587	2425	1287	301	1587	319	1605	0.0	1251	99.068	1275	12	1275	0	0	99.07
BCL_comp11232_seq3_gene_297180	maker-VaccDscaff26-augustus-gene-250.36-mRNA-1	1587	2425	82	224	305	191	272	3.55e-35	82	100.000	82	0	82	0	0	100.00
BCL_comp11232_seq3_gene_297180	maker-VaccDscaff20-augustus-gene-36.29-mRNA-1	1587	2128	247	1	247	285	531	6.76e-122	238	98.785	244	3	244	0	0	98.79
BCL_comp11232_seq3_gene_297180	maker-VaccDscaff28-augustus-gene-320.25-mRNA-1	1587	2175	247	1	247	191	437	6.81e-117	229	97.571	241	6	241	0	0	97.57
BCL_comp11232_seq3_gene_297180	maker-VaccDscaff214-augustus-gene-1.30-mRNA-1	1587	5289	247	1	247	324	570	6.81e-117	229	97.571	241	6	241	0	0	97.57
BCL_comp11232_seq3_gene_297180	maker-VaccDscaff19-augustus-gene-35.40-mRNA-1	1587	2103	247	1	246	158	404	2.47e-111	219	96.356	238	8	238	1	1	96.36
BCL_comp11232_seq3_gene_297180	snap_masked-VaccDscaff29-processed-gene-243.11-mRNA-1	1587	828	197	301	496	331	135	3.28e-90	181	97.462	192	4	192	1	1	97.46
BCL_comp11232_seq3_gene_297180	snap_masked-VaccDscaff29-processed-gene-243.11-mRNA-1	1587	828	113	875	987	141	29	2.07e-52	113	100.000	113	0	113	0	0	100.00
BCL_comp11232_seq3_gene_297180	snap_masked-VaccDscaff29-processed-gene-243.11-mRNA-1	1587	828	85	224	308	448	375	1.70e-13	43	85.882	73	1	73	1	11	85.88
BCL_comp11232_seq3_gene_297180	snap_masked-VaccDscaff26-processed-gene-250.13-mRNA-1	1587	558	192	301	492	289	98	5.49e-88	177	97.396	187	5	187	0	0	97.40
BCL_comp11232_seq3_gene_297180	snap_masked-VaccDscaff26-processed-gene-250.13-mRNA-1	1587	558	85	224	308	406	333	1.70e-13	43	85.882	73	1	73	1	11	85.88
BCL_comp11232_seq3_gene_297180	snap_masked-VaccDscaff33-processed-gene-54.11-mRNA-1	1587	579	242	264	490	422	181	2.57e-81	165	90.496	219	8	219	9	15	90.50
BCL_comp11232_seq3_gene_297180	snap_masked-VaccDscaff33-processed-gene-54.11-mRNA-1	1587	579	104	533	636	180	77	9.72e-46	101	99.038	103	1	103	0	0	99.04
# BLASTN 2.7.1+
# Query: BC3_2_comp5130_seq1_gene_36856
# Database: ../../transcriptome_genome_comparison/V_corymbosum_v1.0_transcripts.fasta
# Fields: query id, subject id, query length, subject length, alignment length, q. start, q. end, s. start, s. end, evalue, score, % identity, identical, mismatches, positives, gap opens, gaps, % positives
# 7 hits found
BC3_2_comp5130_seq1_gene_36856	augustus_masked-VaccDscaff40-processed-gene-164.9-mRNA-1	1998	2007	2015	1	1998	1	2007	0.0	1420	90.372	1821	169	1821	15	25	90.37
BC3_2_comp5130_seq1_gene_36856	snap_masked-VaccDscaff23-processed-gene-129.15-mRNA-1	1998	2832	2018	1	1998	596	2605	0.0	1395	89.941	1815	175	1815	16	28	89.94
BC3_2_comp5130_seq1_gene_36856	augustus_masked-VaccDscaff41-processed-gene-153.6-mRNA-1	1998	2001	2015	1	1998	1	2001	0.0	1393	89.975	1813	171	1813	16	31	89.98
BC3_2_comp5130_seq1_gene_36856	snap_masked-VaccDscaff23-processed-gene-117.26-mRNA-1	1998	1923	1923	1	1906	1	1891	0.0	1214	88.144	1695	179	1695	15	49	88.14
BC3_2_comp5130_seq1_gene_36856	augustus_masked-VaccDscaff22-processed-gene-43.0-mRNA-1	1998	2280	928	979	1906	1126	2053	0.0	895	98.815	917	11	917	0	0	98.81
BC3_2_comp5130_seq1_gene_36856	snap_masked-VaccDscaff40-processed-gene-164.17-mRNA-1	1998	318	321	21	341	318	1	3.75e-160	307	98.754	317	1	317	1	3	98.75
BC3_2_comp5130_seq1_gene_36856	snap_masked-VaccDscaff23-processed-gene-117.14-mRNA-1	1998	228	82	1917	1998	228	147	4.48e-35	82	100.000	82	0	82	0	0	100.00
# BLASTN 2.7.1+
# Query: BC3_3_3_comp18130_seq2_gene_131160
# Database: ../../transcriptome_genome_comparison/V_corymbosum_v1.0_transcripts.fasta
# Fields: query id, subject id, query length, subject length, alignment length, q. start, q. end, s. start, s. end, evalue, score, % identity, identical, mismatches, positives, gap opens, gaps, % positives
# 4 hits found
BC3_3_3_comp18130_seq2_gene_131160	maker-VaccDscaff18-snap-gene-346.41-mRNA-1	1509	2226	1509	1	1509	107	1615	0.0	1485	99.470	1501	8	1501	0	0	99.47
BC3_3_3_comp18130_seq2_gene_131160	maker-VaccDscaff7-snap-gene-371.59-mRNA-1	1509	1681	1265	1	1265	116	1380	0.0	1241	99.368	1257	8	1257	0	0	99.37
BC3_3_3_comp18130_seq2_gene_131160	maker-VaccDscaff16-augustus-gene-54.33-mRNA-1	1509	2889	1063	399	1461	564	1626	0.0	1039	99.247	1055	8	1055	0	0	99.25
BC3_3_3_comp18130_seq2_gene_131160	maker-VaccDscaff16-augustus-gene-54.33-mRNA-1	1509	2889	399	1	399	100	498	0.0	366	97.243	388	11	388	0	0	97.24
# BLASTN 2.7.1+
# Query: BC3_3_3_comp5667_seq1_gene_114462
# Database: ../../transcriptome_genome_comparison/V_corymbosum_v1.0_transcripts.fasta
# Fields: query id, subject id, query length, subject length, alignment length, q. start, q. end, s. start, s. end, evalue, score, % identity, identical, mismatches, positives, gap opens, gaps, % positives
# 16 hits found
BC3_3_3_comp5667_seq1_gene_114462	maker-VaccDscaff15-snap-gene-226.39-mRNA-1	3894	4856	3173	1	3146	361	3512	0.0	2963	98.046	3111	14	3111	15	48	98.05
BC3_3_3_comp5667_seq1_gene_114462	maker-VaccDscaff15-snap-gene-226.39-mRNA-1	3894	4856	751	3144	3894	3771	4521	0.0	739	99.467	747	4	747	0	0	99.47
BC3_3_3_comp5667_seq1_gene_114462	maker-VaccDscaff24-snap-gene-161.33-mRNA-1	3894	4735	2061	1113	3146	1331	3391	0.0	1936	98.205	2024	10	2024	12	27	98.20
BC3_3_3_comp5667_seq1_gene_114462	maker-VaccDscaff24-snap-gene-161.33-mRNA-1	3894	4735	1068	1	1068	285	1331	0.0	982	97.659	1043	4	1043	1	21	97.66
BC3_3_3_comp5667_seq1_gene_114462	maker-VaccDscaff24-snap-gene-161.33-mRNA-1	3894	4735	750	3145	3894	3651	4400	0.0	747	99.867	749	1	749	0	0	99.87
BC3_3_3_comp5667_seq1_gene_114462	maker-VaccDscaff106-snap-gene-4.55-mRNA-1	3894	4705	1583	1	1583	374	1935	0.0	1497	98.421	1558	4	1558	1	21	98.42
BC3_3_3_comp5667_seq1_gene_114462	maker-VaccDscaff106-snap-gene-4.55-mRNA-1	3894	4705	1525	1649	3146	1929	3453	0.0	1400	97.574	1488	10	1488	12	27	97.57
BC3_3_3_comp5667_seq1_gene_114462	maker-VaccDscaff106-snap-gene-4.55-mRNA-1	3894	4705	750	3145	3894	3713	4462	0.0	738	99.467	746	4	746	0	0	99.47
BC3_3_3_comp5667_seq1_gene_114462	maker-VaccDscaff11-snap-gene-232.35-mRNA-1	3894	4763	1583	1	1583	340	1901	0.0	1485	98.168	1554	8	1554	1	21	98.17
BC3_3_3_comp5667_seq1_gene_114462	maker-VaccDscaff11-snap-gene-232.35-mRNA-1	3894	4763	1525	1649	3146	1895	3419	0.0	1406	97.705	1490	8	1490	12	27	97.70
BC3_3_3_comp5667_seq1_gene_114462	maker-VaccDscaff11-snap-gene-232.35-mRNA-1	3894	4763	750	3145	3894	3679	4428	0.0	747	99.867	749	1	749	0	0	99.87
BC3_3_3_comp5667_seq1_gene_114462	maker-VaccDscaff17-snap-gene-105.20-mRNA-1	3894	4281	170	2475	2644	3499	3668	1.07e-73	152	96.471	164	6	164	0	0	96.47
BC3_3_3_comp5667_seq1_gene_114462	maker-VaccDscaff17-snap-gene-105.20-mRNA-1	3894	4281	58	2644	2701	3692	3749	9.04e-15	46	93.103	54	4	54	0	0	93.10
BC3_3_3_comp5667_seq1_gene_114462	maker-VaccDscaff34-snap-gene-248.39-mRNA-1	3894	4732	169	2476	2644	3983	4151	1.80e-71	148	95.858	162	7	162	0	0	95.86
BC3_3_3_comp5667_seq1_gene_114462	maker-VaccDscaff34-snap-gene-248.39-mRNA-1	3894	4732	58	2644	2701	4175	4232	9.04e-15	46	93.103	54	4	54	0	0	93.10
BC3_3_3_comp5667_seq1_gene_114462	maker-VaccDscaff27-snap-gene-71.36-mRNA-1	3894	2202	145	2475	2619	852	996	8.48e-60	127	95.862	139	6	139	0	0	95.86
# BLASTN 2.7.1+
# Query: BCH_2_comp30963_seq0_gene_238255
# Database: ../../transcriptome_genome_comparison/V_corymbosum_v1.0_transcripts.fasta
# Fields: query id, subject id, query length, subject length, alignment length, q. start, q. end, s. start, s. end, evalue, score, % identity, identical, mismatches, positives, gap opens, gaps, % positives
# 1 hits found
BCH_2_comp30963_seq0_gene_238255	snap_masked-VaccDscaff3-processed-gene-144.6-mRNA-1	558	897	84	1	84	811	894	2.03e-33	78	97.619	82	2	82	0	0	97.62
# BLASTN 2.7.1+
# Query: BC3_3_3_comp7239_seq0_gene_117451
# Database: ../../transcriptome_genome_comparison/V_corymbosum_v1.0_transcripts.fasta
# Fields: query id, subject id, query length, subject length, alignment length, q. start, q. end, s. start, s. end, evalue, score, % identity, identical, mismatches, positives, gap opens, gaps, % positives
# 6 hits found
BC3_3_3_comp7239_seq0_gene_117451	maker-VaccDscaff273-augustus-gene-0.54-mRNA-1	1140	1659	1140	1	1140	167	1306	0.0	1140	100.000	1140	0	1140	0	0	100.00
BC3_3_3_comp7239_seq0_gene_117451	maker-VaccDscaff6-augustus-gene-20.31-mRNA-1	1140	1182	1140	1	1140	43	1182	0.0	1134	99.825	1138	2	1138	0	0	99.82
BC3_3_3_comp7239_seq0_gene_117451	maker-VaccDscaff6-augustus-gene-22.30-mRNA-1	1140	2206	1140	1	1140	167	1306	0.0	1107	99.035	1129	11	1129	0	0	99.04
BC3_3_3_comp7239_seq0_gene_117451	maker-VaccDscaff17-augustus-gene-294.21-mRNA-1	1140	1624	931	73	990	234	1148	2.38e-80	163	73.040	680	222	680	27	29	73.04
BC3_3_3_comp7239_seq0_gene_117451	maker-VaccDscaff34-augustus-gene-85.26-mRNA-1	1140	1618	931	73	990	237	1151	2.39e-75	154	72.718	677	225	677	27	29	72.72
BC3_3_3_comp7239_seq0_gene_117451	maker-VaccDscaff27-augustus-gene-261.28-mRNA-1	1140	1619	931	73	990	229	1143	2.39e-75	154	72.718	677	225	677	27	29	72.72
# BLASTN 2.7.1+
# Query: BC3_3_2_comp791_seq3_gene_77889
# Database: ../../transcriptome_genome_comparison/V_corymbosum_v1.0_transcripts.fasta
# Fields: query id, subject id, query length, subject length, alignment length, q. start, q. end, s. start, s. end, evalue, score, % identity, identical, mismatches, positives, gap opens, gaps, % positives
# 11 hits found
BC3_3_2_comp791_seq3_gene_77889	maker-VaccDscaff22-augustus-gene-169.31-mRNA-1	831	1262	831	1	831	242	1072	0.0	777	97.834	813	18	813	0	0	97.83
BC3_3_2_comp791_seq3_gene_77889	maker-VaccDscaff43-snap-gene-201.42-mRNA-1	831	1523	831	1	831	320	1136	0.0	749	96.992	806	11	806	5	14	96.99
BC3_3_2_comp791_seq3_gene_77889	maker-VaccDscaff46-augustus-gene-50.30-mRNA-1	831	1495	498	334	831	751	1248	0.0	471	98.193	489	9	489	0	0	98.19
BC3_3_2_comp791_seq3_gene_77889	maker-VaccDscaff46-augustus-gene-50.30-mRNA-1	831	1495	234	1	234	229	462	1.26e-116	228	99.145	232	2	232	0	0	99.15
BC3_3_2_comp791_seq3_gene_77889	maker-VaccDscaff46-augustus-gene-50.30-mRNA-1	831	1495	108	230	336	549	656	2.35e-39	89	94.444	102	5	102	1	1	94.44
BC3_3_2_comp791_seq3_gene_77889	maker-VaccDscaff46-snap-gene-49.39-mRNA-1	831	3233	506	334	829	2479	2984	0.0	417	94.466	478	18	478	1	10	94.47
BC3_3_2_comp791_seq3_gene_77889	maker-VaccDscaff25-augustus-gene-52.26-mRNA-1	831	1658	861	1	831	371	1231	0.0	381	81.998	706	125	706	13	30	82.00
BC3_3_2_comp791_seq3_gene_77889	maker-VaccDscaff2-augustus-gene-11.35-mRNA-1	831	1520	861	1	831	251	1111	0.0	378	81.882	705	126	705	13	30	81.88
BC3_3_2_comp791_seq3_gene_77889	maker-VaccDscaff3-augustus-gene-371.10-mRNA-1	831	1513	861	1	831	263	1123	0.0	375	81.765	704	127	704	13	30	81.77
BC3_3_2_comp791_seq3_gene_77889	maker-VaccDscaff14-augustus-gene-53.20-mRNA-1	831	1521	861	1	831	256	1116	0.0	375	81.765	704	127	704	10	30	81.77
BC3_3_2_comp791_seq3_gene_77889	maker-VaccDscaff22-snap-gene-169.37-mRNA-1	831	2041	316	515	829	1480	1792	9.56e-133	257	93.987	297	15	297	2	4	93.99
# BLASTN 2.7.1+
# Query: BCL_comp39462_seq1_gene_314907
# Database: ../../transcriptome_genome_comparison/V_corymbosum_v1.0_transcripts.fasta
# 0 hits found
# BLASTN 2.7.1+
# Query: BC3_3_1_comp10217_seq0_gene_66183
# Database: ../../transcriptome_genome_comparison/V_corymbosum_v1.0_transcripts.fasta
# Fields: query id, subject id, query length, subject length, alignment length, q. start, q. end, s. start, s. end, evalue, score, % identity, identical, mismatches, positives, gap opens, gaps, % positives
# 7 hits found
BC3_3_1_comp10217_seq0_gene_66183	maker-VaccDscaff11-augustus-gene-234.39-mRNA-1	1158	1801	1158	1	1158	90	1247	0.0	1149	99.741	1155	3	1155	0	0	99.74
BC3_3_1_comp10217_seq0_gene_66183	maker-VaccDscaff24-augustus-gene-159.33-mRNA-1	1158	1972	1158	1	1158	82	1231	0.0	1115	98.877	1145	5	1145	2	8	98.88
BC3_3_1_comp10217_seq0_gene_66183	maker-VaccDscaff15-snap-gene-229.44-mRNA-1	1158	1544	1158	1	1158	73	1224	0.0	1098	98.359	1139	13	1139	1	6	98.36
BC3_3_1_comp10217_seq0_gene_66183	maker-VaccDscaff106-augustus-gene-2.36-mRNA-1	1158	1473	1158	1	1158	73	1224	0.0	1098	98.359	1139	13	1139	1	6	98.36
BC3_3_1_comp10217_seq0_gene_66183	maker-VaccDscaff2-snap-gene-50.31-mRNA-1	1158	1352	115	843	957	725	839	2.52e-50	109	98.261	113	2	113	0	0	98.26
BC3_3_1_comp10217_seq0_gene_66183	maker-VaccDscaff6-augustus-gene-331.33-mRNA-1	1158	644	98	743	840	206	303	3.33e-34	80	93.878	92	6	92	0	0	93.88
BC3_3_1_comp10217_seq0_gene_66183	maker-VaccDscaff6-augustus-gene-331.33-mRNA-1	1158	644	50	957	1005	306	355	2.65e-15	46	98.000	49	0	49	1	1	98.00
# BLASTN 2.7.1+
# Query: BCL_comp15202_seq4_gene_303181
# Database: ../../transcriptome_genome_comparison/V_corymbosum_v1.0_transcripts.fasta
# Fields: query id, subject id, query length, subject length, alignment length, q. start, q. end, s. start, s. end, evalue, score, % identity, identical, mismatches, positives, gap opens, gaps, % positives
# 51 hits found
BCL_comp15202_seq4_gene_303181	maker-VaccDscaff26-snap-gene-284.21-mRNA-1	1716	6552	1677	15	1691	4428	6098	0.0	1407	94.693	1588	83	1588	3	6	94.69
BCL_comp15202_seq4_gene_303181	maker-VaccDscaff26-snap-gene-284.21-mRNA-1	1716	6552	1674	15	1688	1425	3086	0.0	1149	89.665	1501	161	1501	6	12	89.67
BCL_comp15202_seq4_gene_303181	maker-VaccDscaff33-augustus-gene-101.19-mRNA-1	1716	3345	1716	2	1716	1421	3129	0.0	1304	92.075	1580	128	1580	4	8	92.07
BCL_comp15202_seq4_gene_303181	maker-VaccDscaff29-augustus-gene-286.26-mRNA-1	1716	3129	1701	2	1702	1421	3109	0.0	1185	90.006	1531	158	1531	5	12	90.01
BCL_comp15202_seq4_gene_303181	maker-VaccDscaff21-augustus-gene-306.25-mRNA-1	1716	3269	1701	2	1702	1421	3109	0.0	1185	90.006	1531	158	1531	5	12	90.01
BCL_comp15202_seq4_gene_303181	augustus_masked-VaccDscaff29-processed-gene-273.7-mRNA-1	1716	3426	1667	9	1675	1287	2947	0.0	1169	90.102	1502	159	1502	3	6	90.10
BCL_comp15202_seq4_gene_303181	augustus_masked-VaccDscaff29-processed-gene-273.7-mRNA-1	1716	3426	427	1284	1710	2997	3420	9.33e-131	254	86.651	370	54	370	1	3	86.65
BCL_comp15202_seq4_gene_303181	maker-VaccDscaff26-augustus-gene-299.24-mRNA-1	1716	3129	1701	2	1702	1421	3109	0.0	1164	89.594	1524	165	1524	5	12	89.59
BCL_comp15202_seq4_gene_303181	maker-VaccDscaff21-augustus-gene-306.26-mRNA-1	1716	3135	1688	15	1702	1434	3115	0.0	1163	89.692	1514	168	1514	3	6	89.69
BCL_comp15202_seq4_gene_303181	maker-VaccDscaff33-augustus-gene-100.27-mRNA-1	1716	3114	1689	15	1703	1425	3101	0.0	1158	89.639	1514	163	1514	6	12	89.64
BCL_comp15202_seq4_gene_303181	maker-VaccDscaff21-augustus-gene-298.21-mRNA-1	1716	3162	1695	2	1676	1418	3104	0.0	1150	89.558	1518	149	1518	14	28	89.56
BCL_comp15202_seq4_gene_303181	maker-VaccDscaff8-augustus-gene-125.35-mRNA-1	1716	3129	1718	10	1703	1420	3129	0.0	1099	88.300	1517	169	1517	9	32	88.30
BCL_comp15202_seq4_gene_303181	maker-VaccDscaff10-augustus-gene-103.29-mRNA-1	1716	3129	1718	10	1703	1420	3129	0.0	1099	88.300	1517	169	1517	9	32	88.30
BCL_comp15202_seq4_gene_303181	maker-VaccDscaff21-snap-gene-297.42-mRNA-1	1716	1716	1457	247	1703	211	1655	0.0	971	89.019	1297	148	1297	6	12	89.02
BCL_comp15202_seq4_gene_303181	maker-VaccDscaff5-snap-gene-309.30-mRNA-1	1716	3024	1341	339	1678	1676	3010	0.0	923	89.709	1203	131	1203	4	7	89.71
BCL_comp15202_seq4_gene_303181	maker-VaccDscaff5-snap-gene-309.30-mRNA-1	1716	3024	265	10	274	1420	1684	3.58e-85	172	88.302	234	31	234	0	0	88.30
BCL_comp15202_seq4_gene_303181	augustus_masked-VaccDscaff1-processed-gene-330.2-mRNA-1	1716	3201	1277	10	1286	1429	2702	0.0	882	89.742	1146	128	1146	2	3	89.74
BCL_comp15202_seq4_gene_303181	augustus_masked-VaccDscaff1-processed-gene-330.2-mRNA-1	1716	3201	421	1284	1703	2787	3201	2.54e-146	282	89.311	376	38	376	4	7	89.31
BCL_comp15202_seq4_gene_303181	maker-VaccDscaff6-augustus-gene-155.16-mRNA-1	1716	3645	1638	10	1637	1426	3047	0.0	827	83.761	1372	240	1372	18	26	83.76
BCL_comp15202_seq4_gene_303181	maker-VaccDscaff29-augustus-gene-274.27-mRNA-1	1716	2247	1094	624	1716	1161	2247	0.0	778	90.494	990	96	990	5	8	90.49
BCL_comp15202_seq4_gene_303181	maker-VaccDscaff3-augustus-gene-162.22-mRNA-1	1716	3416	1410	15	1420	1434	2833	0.0	758	84.752	1195	201	1195	11	14	84.75
BCL_comp15202_seq4_gene_303181	maker-VaccDscaff38-augustus-gene-207.21-mRNA-1	1716	3228	1502	10	1505	1426	2909	0.0	758	83.755	1258	220	1258	18	24	83.75
BCL_comp15202_seq4_gene_303181	maker-VaccDscaff25-snap-gene-178.40-mRNA-1	1716	2829	1055	624	1678	1779	2827	0.0	749	90.427	954	95	954	3	6	90.43
BCL_comp15202_seq4_gene_303181	maker-VaccDscaff25-snap-gene-178.40-mRNA-1	1716	2829	522	20	540	1256	1776	0.0	359	89.655	468	52	468	2	2	89.66
BCL_comp15202_seq4_gene_303181	maker-VaccDscaff2-augustus-gene-277.22-mRNA-1	1716	3096	1401	25	1420	1444	2833	0.0	739	84.440	1183	202	1183	13	16	84.44
BCL_comp15202_seq4_gene_303181	maker-VaccDscaff39-snap-gene-233.34-mRNA-1	1716	3732	1422	15	1430	1227	2634	0.0	737	84.177	1197	205	1197	14	20	84.18
BCL_comp15202_seq4_gene_303181	maker-VaccDscaff25-snap-gene-235.33-mRNA-1	1716	3090	1400	25	1420	1444	2833	0.0	730	84.214	1179	207	1179	11	14	84.21
BCL_comp15202_seq4_gene_303181	maker-VaccDscaff14-augustus-gene-240.22-mRNA-1	1716	3096	1400	25	1420	1444	2833	0.0	727	84.143	1178	208	1178	11	14	84.14
BCL_comp15202_seq4_gene_303181	maker-VaccDscaff6-snap-gene-156.39-mRNA-1	1716	3222	1384	10	1388	1426	2795	0.0	726	84.393	1168	197	1168	13	19	84.39
BCL_comp15202_seq4_gene_303181	maker-VaccDscaff39-augustus-gene-235.27-mRNA-1	1716	3345	1636	8	1637	1328	2942	0.0	653	80.257	1313	296	1313	17	27	80.26
BCL_comp15202_seq4_gene_303181	maker-VaccDscaff38-snap-gene-208.35-mRNA-1	1716	2796	1637	16	1646	1177	2762	0.0	606	79.597	1303	277	1303	30	57	79.60
BCL_comp15202_seq4_gene_303181	maker-VaccDscaff37-snap-gene-72.39-mRNA-1	1716	3060	1638	16	1646	1426	3017	0.0	603	79.487	1302	283	1302	31	53	79.49
BCL_comp15202_seq4_gene_303181	maker-VaccDscaff6-snap-gene-155.20-mRNA-1	1716	1950	1529	125	1647	383	1890	0.0	600	80.052	1224	278	1224	19	27	80.05
BCL_comp15202_seq4_gene_303181	augustus_masked-VaccDscaff39-processed-gene-234.5-mRNA-1	1716	3072	1166	16	1178	1432	2588	0.0	536	82.161	958	196	958	8	12	82.16
BCL_comp15202_seq4_gene_303181	maker-VaccDscaff39-augustus-gene-235.30-mRNA-1	1716	3233	1612	25	1620	1420	3003	0.0	447	76.365	1231	337	1231	34	44	76.36
BCL_comp15202_seq4_gene_303181	maker-VaccDscaff38-augustus-gene-209.32-mRNA-1	1716	3952	1612	25	1620	1644	3227	0.0	444	76.303	1230	338	1230	35	44	76.30
BCL_comp15202_seq4_gene_303181	maker-VaccDscaff37-snap-gene-13.36-mRNA-1	1716	3069	1640	21	1650	1404	3021	0.0	427	75.671	1241	367	1241	24	32	75.67
BCL_comp15202_seq4_gene_303181	maker-VaccDscaff37-snap-gene-71.28-mRNA-1	1716	2700	837	10	845	1363	2195	0.0	423	83.632	700	132	700	4	5	83.63
BCL_comp15202_seq4_gene_303181	maker-VaccDscaff38-snap-gene-208.37-mRNA-1	1716	3525	796	10	801	1420	2211	0.0	423	84.548	673	115	673	6	8	84.55
BCL_comp15202_seq4_gene_303181	maker-VaccDscaff38-snap-gene-208.37-mRNA-1	1716	3525	811	832	1637	2209	3008	0.0	365	81.998	665	130	665	12	16	82.00
BCL_comp15202_seq4_gene_303181	maker-VaccDscaff21-snap-gene-298.30-mRNA-1	1716	2805	473	2	473	1412	1883	0.0	385	93.869	444	27	444	2	2	93.87
BCL_comp15202_seq4_gene_303181	maker-VaccDscaff21-snap-gene-298.30-mRNA-1	1716	2805	412	1284	1695	2043	2450	4.13e-164	314	92.233	380	28	380	2	4	92.23
BCL_comp15202_seq4_gene_303181	augustus_masked-VaccDscaff37-processed-gene-73.2-mRNA-1	1716	2808	639	650	1285	1595	2227	0.0	382	86.854	555	75	555	7	9	86.85
BCL_comp15202_seq4_gene_303181	augustus_masked-VaccDscaff37-processed-gene-73.2-mRNA-1	1716	2808	142	10	150	1426	1566	1.36e-44	99	90.141	128	12	128	2	2	90.14
BCL_comp15202_seq4_gene_303181	maker-VaccDscaff37-snap-gene-72.37-mRNA-1	1716	1779	884	278	1157	857	1707	0.0	376	81.561	721	126	721	23	37	81.56
BCL_comp15202_seq4_gene_303181	maker-VaccDscaff37-snap-gene-72.37-mRNA-1	1716	1779	52	1232	1283	1728	1779	1.84e-13	43	94.231	49	3	49	0	0	94.23
BCL_comp15202_seq4_gene_303181	maker-VaccDscaff1-snap-gene-35.31-mRNA-1	1716	5579	1306	141	1430	3545	4828	0.0	360	76.340	997	271	997	27	38	76.34
BCL_comp15202_seq4_gene_303181	maker-VaccDscaff10-snap-gene-365.40-mRNA-1	1716	852	403	1029	1430	193	593	9.95e-86	173	81.141	327	73	327	3	3	81.14
BCL_comp15202_seq4_gene_303181	snap_masked-VaccDscaff33-processed-gene-100.21-mRNA-1	1716	591	251	1434	1684	12	259	1.30e-79	162	88.446	222	26	222	1	3	88.45
BCL_comp15202_seq4_gene_303181	maker-VaccDscaff21-augustus-gene-298.20-mRNA-1	1716	216	205	1284	1487	12	216	6.11e-68	141	89.756	184	20	184	1	1	89.76
BCL_comp15202_seq4_gene_303181	snap_masked-VaccDscaff26-processed-gene-284.9-mRNA-1	1716	219	51	809	859	155	105	3.05e-16	48	98.039	50	1	50	0	0	98.04
# BLASTN 2.7.1+
# Query: BC3_1_comp1311_seq0_gene_4007
# Database: ../../transcriptome_genome_comparison/V_corymbosum_v1.0_transcripts.fasta
# Fields: query id, subject id, query length, subject length, alignment length, q. start, q. end, s. start, s. end, evalue, score, % identity, identical, mismatches, positives, gap opens, gaps, % positives
# 4 hits found
BC3_1_comp1311_seq0_gene_4007	maker-VaccDscaff26-augustus-gene-127.25-mRNA-1	2094	2705	2094	1	2094	198	2291	0.0	2088	99.904	2092	2	2092	0	0	99.90
BC3_1_comp1311_seq0_gene_4007	maker-VaccDscaff33-augustus-gene-212.25-mRNA-1	2094	2761	2103	1	2094	235	2337	0.0	2044	99.144	2085	9	2085	1	9	99.14
BC3_1_comp1311_seq0_gene_4007	maker-VaccDscaff29-augustus-gene-125.25-mRNA-1	2094	2722	2103	1	2094	196	2298	0.0	2038	99.049	2083	11	2083	1	9	99.05
BC3_1_comp1311_seq0_gene_4007	maker-VaccDscaff21-augustus-gene-124.29-mRNA-1	2094	2683	2103	1	2094	187	2289	0.0	2038	99.049	2083	11	2083	1	9	99.05
# BLASTN 2.7.1+
# Query: BCL_comp6938_seq1_gene_288398
# Database: ../../transcriptome_genome_comparison/V_corymbosum_v1.0_transcripts.fasta
# Fields: query id, subject id, query length, subject length, alignment length, q. start, q. end, s. start, s. end, evalue, score, % identity, identical, mismatches, positives, gap opens, gaps, % positives
# 6 hits found
BCL_comp6938_seq1_gene_288398	maker-VaccDscaff14-augustus-gene-331.37-mRNA-1	1086	1743	1085	1	1085	389	1473	0.0	1052	98.986	1074	11	1074	0	0	98.99
BCL_comp6938_seq1_gene_288398	maker-VaccDscaff2-snap-gene-381.75-mRNA-1	1086	1378	756	331	1086	355	1110	0.0	741	99.339	751	5	751	0	0	99.34
BCL_comp6938_seq1_gene_288398	maker-VaccDscaff2-snap-gene-381.75-mRNA-1	1086	1378	224	1	224	133	356	6.11e-101	200	96.429	216	8	216	0	0	96.43
BCL_comp6938_seq1_gene_288398	maker-VaccDscaff2-snap-gene-383.45-mRNA-1	1086	1098	734	1	733	133	850	0.0	611	94.823	696	21	696	2	17	94.82
BCL_comp6938_seq1_gene_288398	maker-VaccDscaff2-snap-gene-383.45-mRNA-1	1086	1098	247	834	1080	852	1098	2.15e-115	226	97.166	240	7	240	0	0	97.17
BCL_comp6938_seq1_gene_288398	augustus_masked-VaccDscaff3-processed-gene-28.5-mRNA-1	1086	1431	398	685	1082	1030	1427	0.0	383	98.744	393	5	393	0	0	98.74
# BLASTN 2.7.1+
# Query: BCL_comp4608_seq0_gene_282452
# Database: ../../transcriptome_genome_comparison/V_corymbosum_v1.0_transcripts.fasta
# Fields: query id, subject id, query length, subject length, alignment length, q. start, q. end, s. start, s. end, evalue, score, % identity, identical, mismatches, positives, gap opens, gaps, % positives
# 7 hits found
BCL_comp4608_seq0_gene_282452	maker-VaccDscaff8-snap-gene-227.30-mRNA-1	624	860	620	1	620	204	823	0.0	620	100.000	620	0	620	0	0	100.00
BCL_comp4608_seq0_gene_282452	maker-VaccDscaff5-augustus-gene-229.25-mRNA-1	624	1186	624	1	624	205	828	0.0	615	99.519	621	3	621	0	0	99.52
BCL_comp4608_seq0_gene_282452	maker-VaccDscaff1-augustus-gene-195.32-mRNA-1	624	1210	436	189	624	467	902	0.0	430	99.541	434	2	434	0	0	99.54
BCL_comp4608_seq0_gene_282452	maker-VaccDscaff1-augustus-gene-195.32-mRNA-1	624	1210	190	1	190	153	342	1.26e-90	181	98.421	187	3	187	0	0	98.42
BCL_comp4608_seq0_gene_282452	augustus_masked-VaccDscaff10-processed-gene-214.10-mRNA-1	624	381	268	189	456	99	366	5.46e-139	268	100.000	268	0	268	0	0	100.00
BCL_comp4608_seq0_gene_282452	augustus_masked-VaccDscaff10-processed-gene-214.11-mRNA-1	624	249	190	1	190	1	190	1.25e-95	190	100.000	190	0	190	0	0	100.00
BCL_comp4608_seq0_gene_282452	augustus_masked-VaccDscaff10-processed-gene-214.9-mRNA-1	624	312	168	457	624	145	312	2.12e-83	168	100.000	168	0	168	0	0	100.00
# BLASTN 2.7.1+
# Query: BC3_2_comp7418_seq2_gene_39658
# Database: ../../transcriptome_genome_comparison/V_corymbosum_v1.0_transcripts.fasta
# Fields: query id, subject id, query length, subject length, alignment length, q. start, q. end, s. start, s. end, evalue, score, % identity, identical, mismatches, positives, gap opens, gaps, % positives
# 11 hits found
BC3_2_comp7418_seq2_gene_39658	maker-VaccDscaff17-snap-gene-35.40-mRNA-1	2520	2531	1639	1	1637	138	1774	0.0	1469	96.583	1583	52	1583	3	4	96.58
BC3_2_comp7418_seq2_gene_39658	maker-VaccDscaff27-augustus-gene-43.30-mRNA-1	2520	2963	1639	1	1637	165	1801	0.0	1433	95.851	1571	64	1571	3	4	95.85
BC3_2_comp7418_seq2_gene_39658	maker-VaccDscaff17-augustus-gene-37.32-mRNA-1	2520	3060	1595	45	1637	132	1724	0.0	1404	96.050	1532	59	1532	3	4	96.05
BC3_2_comp7418_seq2_gene_39658	maker-VaccDscaff26-snap-gene-169.44-mRNA-1	2520	3191	1174	1348	2520	1616	2789	0.0	1164	99.744	1171	2	1171	1	1	99.74
BC3_2_comp7418_seq2_gene_39658	maker-VaccDscaff21-snap-gene-167.32-mRNA-1	2520	3250	1174	1348	2520	1689	2862	0.0	1164	99.744	1171	2	1171	1	1	99.74
BC3_2_comp7418_seq2_gene_39658	maker-VaccDscaff84-snap-gene-5.44-mRNA-1	2520	3188	1174	1348	2520	1616	2789	0.0	1161	99.659	1170	3	1170	1	1	99.66
BC3_2_comp7418_seq2_gene_39658	maker-VaccDscaff29-augustus-gene-165.16-mRNA-1	2520	1485	1086	1436	2520	1	1086	0.0	1076	99.724	1083	2	1083	1	1	99.72
BC3_2_comp7418_seq2_gene_39658	augustus_masked-VaccDscaff33-processed-gene-182.0-mRNA-1	2520	507	73	1921	1993	292	364	2.66e-28	70	98.630	72	1	72	0	0	98.63
BC3_2_comp7418_seq2_gene_39658	augustus_masked-VaccDscaff33-processed-gene-182.0-mRNA-1	2520	507	70	1923	1992	126	195	5.75e-25	64	97.143	68	2	68	0	0	97.14
BC3_2_comp7418_seq2_gene_39658	augustus_masked-VaccDscaff26-processed-gene-159.4-mRNA-1	2520	543	72	1921	1992	292	363	9.55e-28	69	98.611	71	1	71	0	0	98.61
BC3_2_comp7418_seq2_gene_39658	augustus_masked-VaccDscaff26-processed-gene-159.4-mRNA-1	2520	543	70	1923	1992	126	195	1.24e-26	67	98.571	69	1	69	0	0	98.57
# BLASTN 2.7.1+
# Query: BCL_comp1702_seq1_gene_272897
# Database: ../../transcriptome_genome_comparison/V_corymbosum_v1.0_transcripts.fasta
# Fields: query id, subject id, query length, subject length, alignment length, q. start, q. end, s. start, s. end, evalue, score, % identity, identical, mismatches, positives, gap opens, gaps, % positives
# 10 hits found
BCL_comp1702_seq1_gene_272897	maker-VaccDscaff16-augustus-gene-2.32-mRNA-1	924	4593	924	1	924	3426	4349	0.0	924	100.000	924	0	924	0	0	100.00
BCL_comp1702_seq1_gene_272897	maker-VaccDscaff32-snap-gene-307.32-mRNA-1	924	1395	822	105	924	263	1082	0.0	565	89.659	737	81	737	4	4	89.66
BCL_comp1702_seq1_gene_272897	maker-VaccDscaff30-augustus-gene-312.16-mRNA-1	924	1402	822	105	924	270	1089	0.0	562	89.538	736	82	736	4	4	89.54
BCL_comp1702_seq1_gene_272897	maker-VaccDscaff13-snap-gene-56.56-mRNA-1	924	1366	822	105	924	224	1043	0.0	559	89.416	735	83	735	4	4	89.42
BCL_comp1702_seq1_gene_272897	maker-VaccDscaff18-snap-gene-382.74-mRNA-1	924	2778	539	1	539	1556	2094	0.0	539	100.000	539	0	539	0	0	100.00
BCL_comp1702_seq1_gene_272897	maker-VaccDscaff18-snap-gene-382.74-mRNA-1	924	2778	290	635	924	2094	2383	4.82e-151	290	100.000	290	0	290	0	0	100.00
BCL_comp1702_seq1_gene_272897	maker-VaccDscaff7-snap-gene-406.40-mRNA-1	924	2930	504	1	504	1742	2245	0.0	501	99.802	503	1	503	0	0	99.80
BCL_comp1702_seq1_gene_272897	maker-VaccDscaff7-snap-gene-406.40-mRNA-1	924	2930	374	551	924	2243	2616	0.0	374	100.000	374	0	374	0	0	100.00
BCL_comp1702_seq1_gene_272897	maker-VaccDscaff42-augustus-gene-6.35-mRNA-1	924	1454	639	105	741	270	906	0.0	418	88.576	566	69	566	4	4	88.58
BCL_comp1702_seq1_gene_272897	maker-VaccDscaff42-augustus-gene-6.35-mRNA-1	924	1454	186	739	924	946	1131	3.25e-68	141	91.935	171	15	171	0	0	91.94
# BLASTN 2.7.1+
# Query: BCH_2_comp166_seq4_gene_205860
# Database: ../../transcriptome_genome_comparison/V_corymbosum_v1.0_transcripts.fasta
# Fields: query id, subject id, query length, subject length, alignment length, q. start, q. end, s. start, s. end, evalue, score, % identity, identical, mismatches, positives, gap opens, gaps, % positives
# 4 hits found
BCH_2_comp166_seq4_gene_205860	maker-VaccDscaff28-augustus-gene-94.27-mRNA-1	666	1896	672	1	666	175	846	0.0	642	98.661	663	3	663	1	6	98.66
BCH_2_comp166_seq4_gene_205860	maker-VaccDscaff44-snap-gene-88.34-mRNA-1	666	1133	666	1	666	191	856	0.0	624	97.898	652	14	652	0	0	97.90
BCH_2_comp166_seq4_gene_205860	augustus_masked-VaccDscaff20-processed-gene-273.1-mRNA-1	666	875	597	1	597	114	692	0.0	507	95.477	570	9	570	3	18	95.48
BCH_2_comp166_seq4_gene_205860	augustus_masked-VaccDscaff20-processed-gene-273.1-mRNA-1	666	875	70	597	666	806	875	1.48e-25	64	97.143	68	2	68	0	0	97.14
# BLASTN 2.7.1+
# Query: BC3_2_comp2984_seq0_gene_33326
# Database: ../../transcriptome_genome_comparison/V_corymbosum_v1.0_transcripts.fasta
# Fields: query id, subject id, query length, subject length, alignment length, q. start, q. end, s. start, s. end, evalue, score, % identity, identical, mismatches, positives, gap opens, gaps, % positives
# 18 hits found
BC3_2_comp2984_seq0_gene_33326	maker-VaccDscaff5-snap-gene-62.27-mRNA-1	1332	2475	1192	141	1332	856	2046	0.0	1158	99.077	1181	10	1181	1	1	99.08
BC3_2_comp2984_seq0_gene_33326	maker-VaccDscaff10-augustus-gene-335.37-mRNA-1	1332	2378	1178	139	1316	789	1960	0.0	1133	98.812	1164	8	1164	5	6	98.81
BC3_2_comp2984_seq0_gene_33326	maker-VaccDscaff8-augustus-gene-348.21-mRNA-1	1332	2255	1175	142	1316	924	2098	0.0	1127	98.638	1159	16	1159	0	0	98.64
BC3_2_comp2984_seq0_gene_33326	maker-VaccDscaff36-snap-gene-59.55-mRNA-1	1332	2283	1192	141	1332	471	1652	0.0	1097	97.483	1162	20	1162	2	10	97.48
BC3_2_comp2984_seq0_gene_33326	maker-VaccDscaff9-snap-gene-350.49-mRNA-1	1332	2395	1194	142	1332	686	1870	0.0	1089	97.236	1161	21	1161	2	12	97.24
BC3_2_comp2984_seq0_gene_33326	maker-VaccDscaff1222-snap-gene-0.11-mRNA-1	1332	938	892	424	1315	18	909	0.0	841	98.094	875	17	875	0	0	98.09
BC3_2_comp2984_seq0_gene_33326	augustus_masked-VaccDscaff1-processed-gene-76.0-mRNA-1	1332	2310	824	426	1249	1230	2053	0.0	800	99.029	816	8	816	0	0	99.03
BC3_2_comp2984_seq0_gene_33326	augustus_masked-VaccDscaff1-processed-gene-76.0-mRNA-1	1332	2310	288	139	426	853	1131	2.63e-120	235	94.444	272	7	272	1	9	94.44
BC3_2_comp2984_seq0_gene_33326	snap_masked-VaccDscaff3-processed-gene-225.20-mRNA-1	1332	3277	845	138	982	1706	2544	0.0	776	97.396	823	16	823	5	6	97.40
BC3_2_comp2984_seq0_gene_33326	snap_masked-VaccDscaff3-processed-gene-225.20-mRNA-1	1332	3277	197	1053	1249	2543	2739	1.64e-92	185	97.970	193	4	193	0	0	97.97
BC3_2_comp2984_seq0_gene_33326	maker-VaccDscaff2-augustus-gene-216.31-mRNA-1	1332	5704	763	554	1316	4187	4949	0.0	730	98.558	752	11	752	0	0	98.56
BC3_2_comp2984_seq0_gene_33326	maker-VaccDscaff2-augustus-gene-216.31-mRNA-1	1332	5704	418	138	555	3708	4116	0.0	362	95.933	401	8	401	1	9	95.93
BC3_2_comp2984_seq0_gene_33326	maker-VaccDscaff926-snap-gene-0.8-mRNA-1	1332	980	279	147	425	614	870	5.91e-92	184	89.964	251	6	251	3	22	89.96
BC3_2_comp2984_seq0_gene_33326	snap_masked-VaccDscaff36-processed-gene-59.23-mRNA-1	1332	1011	235	141	375	803	579	7.64e-91	182	93.191	219	6	219	2	10	93.19
BC3_2_comp2984_seq0_gene_33326	snap_masked-VaccDscaff36-processed-gene-59.23-mRNA-1	1332	1011	54	553	606	325	273	8.50e-16	47	96.296	52	1	52	1	1	96.30
BC3_2_comp2984_seq0_gene_33326	maker-VaccDscaff44-augustus-gene-182.28-mRNA-1	1332	2507	161	1	161	21	180	6.08e-72	148	97.516	157	3	157	1	1	97.52
BC3_2_comp2984_seq0_gene_33326	maker-VaccDscaff41-snap-gene-158.47-mRNA-1	1332	2649	55	107	161	1	55	3.03e-20	55	100.000	55	0	55	0	0	100.00
BC3_2_comp2984_seq0_gene_33326	maker-VaccDscaff40-snap-gene-169.41-mRNA-1	1332	2649	55	107	161	1	55	3.03e-20	55	100.000	55	0	55	0	0	100.00
# BLASTN 2.7.1+
# Query: BC3_3_comp660_seq0_gene_145484
# Database: ../../transcriptome_genome_comparison/V_corymbosum_v1.0_transcripts.fasta
# Fields: query id, subject id, query length, subject length, alignment length, q. start, q. end, s. start, s. end, evalue, score, % identity, identical, mismatches, positives, gap opens, gaps, % positives
# 8 hits found
BC3_3_comp660_seq0_gene_145484	augustus_masked-VaccDscaff24-processed-gene-288.4-mRNA-1	792	807	792	1	792	16	807	0.0	792	100.000	792	0	792	0	0	100.00
BC3_3_comp660_seq0_gene_145484	augustus_masked-VaccDscaff19-processed-gene-195.7-mRNA-1	792	807	792	1	792	16	807	0.0	792	100.000	792	0	792	0	0	100.00
BC3_3_comp660_seq0_gene_145484	augustus_masked-VaccDscaff11-processed-gene-117.3-mRNA-1	792	807	792	1	792	16	807	0.0	789	99.874	791	1	791	0	0	99.87
BC3_3_comp660_seq0_gene_145484	maker-VaccDscaff15-snap-gene-113.27-mRNA-1	792	591	531	1	531	16	545	0.0	518	99.247	527	3	527	1	1	99.25
BC3_3_comp660_seq0_gene_145484	augustus_masked-VaccDscaff24-processed-gene-288.1-mRNA-1	792	783	719	73	790	64	781	0.0	475	88.734	638	79	638	2	2	88.73
BC3_3_comp660_seq0_gene_145484	augustus_masked-VaccDscaff15-processed-gene-112.6-mRNA-1	792	783	719	73	790	64	781	0.0	475	88.734	638	79	638	2	2	88.73
BC3_3_comp660_seq0_gene_145484	augustus_masked-VaccDscaff19-processed-gene-195.3-mRNA-1	792	783	719	73	790	64	781	0.0	475	88.734	638	79	638	2	2	88.73
BC3_3_comp660_seq0_gene_145484	augustus_masked-VaccDscaff11-processed-gene-118.0-mRNA-1	792	780	719	73	790	61	778	0.0	463	88.178	634	83	634	2	2	88.18
# BLASTN 2.7.1+
# Query: BC3_3_comp5917_seq1_gene_159347
# Database: ../../transcriptome_genome_comparison/V_corymbosum_v1.0_transcripts.fasta
# Fields: query id, subject id, query length, subject length, alignment length, q. start, q. end, s. start, s. end, evalue, score, % identity, identical, mismatches, positives, gap opens, gaps, % positives
# 11 hits found
BC3_3_comp5917_seq1_gene_159347	maker-VaccDscaff46-augustus-gene-151.31-mRNA-1	702	946	640	75	702	60	699	0.0	568	96.562	618	10	618	6	12	96.56
BC3_3_comp5917_seq1_gene_159347	maker-VaccDscaff46-augustus-gene-151.31-mRNA-1	702	946	77	1	77	104	28	9.25e-33	77	100.000	77	0	77	0	0	100.00
BC3_3_comp5917_seq1_gene_159347	maker-VaccDscaff43-snap-gene-72.35-mRNA-1	702	967	345	358	702	376	720	4.50e-180	342	99.710	344	1	344	0	0	99.71
BC3_3_comp5917_seq1_gene_159347	maker-VaccDscaff43-snap-gene-72.35-mRNA-1	702	967	263	75	337	60	322	1.74e-129	251	98.479	259	4	259	0	0	98.48
BC3_3_comp5917_seq1_gene_159347	maker-VaccDscaff43-snap-gene-72.35-mRNA-1	702	967	77	1	77	104	28	4.30e-31	74	98.701	76	1	76	0	0	98.70
BC3_3_comp5917_seq1_gene_159347	maker-VaccDscaff47-snap-gene-126.45-mRNA-1	702	873	336	367	702	322	657	4.53e-175	333	99.702	335	1	335	0	0	99.70
BC3_3_comp5917_seq1_gene_159347	maker-VaccDscaff47-snap-gene-126.45-mRNA-1	702	873	263	75	337	60	322	3.71e-136	263	100.000	263	0	263	0	0	100.00
BC3_3_comp5917_seq1_gene_159347	maker-VaccDscaff47-snap-gene-126.45-mRNA-1	702	873	77	1	77	104	28	9.31e-28	68	96.104	74	3	74	0	0	96.10
BC3_3_comp5917_seq1_gene_159347	maker-VaccDscaff22-snap-gene-304.41-mRNA-1	702	865	336	367	702	285	620	2.11e-173	330	99.405	334	2	334	0	0	99.40
BC3_3_comp5917_seq1_gene_159347	maker-VaccDscaff22-snap-gene-304.41-mRNA-1	702	865	263	75	337	26	285	4.93e-115	225	95.437	251	9	251	2	3	95.44
BC3_3_comp5917_seq1_gene_159347	maker-VaccDscaff22-snap-gene-304.41-mRNA-1	702	865	70	1	70	70	1	1.56e-25	64	97.143	68	2	68	0	0	97.14
# BLASTN 2.7.1+
# Query: BCL_comp1817_seq2_gene_273348
# Database: ../../transcriptome_genome_comparison/V_corymbosum_v1.0_transcripts.fasta
# Fields: query id, subject id, query length, subject length, alignment length, q. start, q. end, s. start, s. end, evalue, score, % identity, identical, mismatches, positives, gap opens, gaps, % positives
# 5 hits found
BCL_comp1817_seq2_gene_273348	augustus_masked-VaccDscaff20-processed-gene-122.6-mRNA-1	1230	1458	936	145	1080	1	936	0.0	909	99.038	927	9	927	0	0	99.04
BCL_comp1817_seq2_gene_273348	augustus_masked-VaccDscaff28-processed-gene-224.4-mRNA-1	1230	1461	939	145	1080	1	939	0.0	898	98.616	926	10	926	1	3	98.62
BCL_comp1817_seq2_gene_273348	augustus_masked-VaccDscaff19-processed-gene-125.2-mRNA-1	1230	1461	939	145	1080	1	939	0.0	886	98.190	922	14	922	1	3	98.19
BCL_comp1817_seq2_gene_273348	maker-VaccDscaff144-snap-gene-0.36-mRNA-1	1230	1493	178	969	1146	523	346	2.57e-80	163	97.191	173	5	173	0	0	97.19
BCL_comp1817_seq2_gene_273348	maker-VaccDscaff32-snap-gene-174.21-mRNA-1	1230	650	141	1036	1176	553	413	4.36e-68	141	100.000	141	0	141	0	0	100.00
# BLASTN 2.7.1+
# Query: BC3_3_2_comp1894_seq0_gene_80603
# Database: ../../transcriptome_genome_comparison/V_corymbosum_v1.0_transcripts.fasta
# Fields: query id, subject id, query length, subject length, alignment length, q. start, q. end, s. start, s. end, evalue, score, % identity, identical, mismatches, positives, gap opens, gaps, % positives
# 21 hits found
BC3_3_2_comp1894_seq0_gene_80603	maker-VaccDscaff30-augustus-gene-343.49-mRNA-1	3420	15381	1223	1091	2313	11160	12382	0.0	1160	98.283	1202	21	1202	0	0	98.28
BC3_3_2_comp1894_seq0_gene_80603	maker-VaccDscaff30-augustus-gene-343.49-mRNA-1	3420	15381	989	2342	3330	12378	13366	0.0	968	99.292	982	7	982	0	0	99.29
BC3_3_2_comp1894_seq0_gene_80603	maker-VaccDscaff30-augustus-gene-343.49-mRNA-1	3420	15381	982	1	982	10115	11096	0.0	937	98.473	967	15	967	0	0	98.47
BC3_3_2_comp1894_seq0_gene_80603	maker-VaccDscaff30-augustus-gene-343.49-mRNA-1	3420	15381	1022	586	1592	9452	10461	0.0	477	82.681	845	150	845	21	27	82.68
BC3_3_2_comp1894_seq0_gene_80603	maker-VaccDscaff13-snap-gene-63.43-mRNA-1	3420	15367	1220	2125	3344	12141	13360	0.0	1019	94.508	1153	67	1153	0	0	94.51
BC3_3_2_comp1894_seq0_gene_80603	maker-VaccDscaff13-snap-gene-63.43-mRNA-1	3420	15367	982	1	982	10032	11013	0.0	889	96.843	951	31	951	0	0	96.84
BC3_3_2_comp1894_seq0_gene_80603	maker-VaccDscaff13-snap-gene-63.43-mRNA-1	3420	15367	1052	1076	2127	11059	12098	0.0	770	91.255	960	80	960	1	12	91.25
BC3_3_2_comp1894_seq0_gene_80603	maker-VaccDscaff13-snap-gene-63.43-mRNA-1	3420	15367	1054	1077	2092	9860	10908	2.29e-169	324	77.609	818	193	818	28	43	77.61
BC3_3_2_comp1894_seq0_gene_80603	maker-VaccDscaff13-snap-gene-63.43-mRNA-1	3420	15367	446	586	1015	9423	9861	2.01e-80	164	79.821	356	67	356	18	23	79.82
BC3_3_2_comp1894_seq0_gene_80603	maker-VaccDscaff32-augustus-gene-303.19-mRNA-1	3420	15522	1206	2125	3330	12282	13487	0.0	1008	94.527	1140	66	1140	0	0	94.53
BC3_3_2_comp1894_seq0_gene_80603	maker-VaccDscaff32-augustus-gene-303.19-mRNA-1	3420	15522	982	1	982	10173	11154	0.0	886	96.741	950	32	950	0	0	96.74
BC3_3_2_comp1894_seq0_gene_80603	maker-VaccDscaff32-augustus-gene-303.19-mRNA-1	3420	15522	1052	1076	2127	11200	12239	0.0	773	91.350	961	79	961	1	12	91.35
BC3_3_2_comp1894_seq0_gene_80603	maker-VaccDscaff32-augustus-gene-303.19-mRNA-1	3420	15522	540	1077	1606	10001	10533	1.15e-112	222	80.926	437	86	437	13	17	80.93
BC3_3_2_comp1894_seq0_gene_80603	maker-VaccDscaff32-augustus-gene-303.19-mRNA-1	3420	15522	446	586	1015	9564	10002	4.33e-82	167	80.045	357	66	357	18	23	80.04
BC3_3_2_comp1894_seq0_gene_80603	maker-VaccDscaff30-augustus-gene-343.61-mRNA-1	3420	9323	1094	1076	2169	5021	6114	0.0	965	96.069	1051	43	1051	0	0	96.07
BC3_3_2_comp1894_seq0_gene_80603	maker-VaccDscaff30-augustus-gene-343.61-mRNA-1	3420	9323	989	2342	3330	6311	7299	0.0	947	98.584	975	14	975	0	0	98.58
BC3_3_2_comp1894_seq0_gene_80603	maker-VaccDscaff30-augustus-gene-343.61-mRNA-1	3420	9323	983	1	982	4000	4975	0.0	847	95.524	939	36	939	3	8	95.52
BC3_3_2_comp1894_seq0_gene_80603	maker-VaccDscaff30-augustus-gene-343.61-mRNA-1	3420	9323	1054	1077	2092	3828	4870	4.93e-171	327	77.799	820	185	820	24	49	77.80
BC3_3_2_comp1894_seq0_gene_80603	maker-VaccDscaff30-augustus-gene-343.61-mRNA-1	3420	9323	434	586	1015	3400	3829	3.30e-93	187	81.336	353	73	353	8	8	81.34
BC3_3_2_comp1894_seq0_gene_80603	maker-VaccDscaff30-augustus-gene-343.61-mRNA-1	3420	9323	206	2108	2313	6110	6315	1.98e-90	182	96.117	198	8	198	0	0	96.12
BC3_3_2_comp1894_seq0_gene_80603	snap_masked-VaccDscaff32-processed-gene-303.6-mRNA-1	3420	309	91	741	831	194	104	3.56e-38	88	98.901	90	1	90	0	0	98.90
# BLASTN 2.7.1+
# Query: BCL_comp21899_seq0_gene_308947
# Database: ../../transcriptome_genome_comparison/V_corymbosum_v1.0_transcripts.fasta
# Fields: query id, subject id, query length, subject length, alignment length, q. start, q. end, s. start, s. end, evalue, score, % identity, identical, mismatches, positives, gap opens, gaps, % positives
# 5 hits found
BCL_comp21899_seq0_gene_308947	maker-VaccDscaff81-augustus-gene-5.35-mRNA-1	303	997	257	1	257	164	420	3.32e-128	248	98.833	254	3	254	0	0	98.83
BCL_comp21899_seq0_gene_308947	maker-VaccDscaff153-augustus-gene-1.35-mRNA-1	303	962	265	1	257	99	363	2.01e-120	234	96.604	256	1	256	2	8	96.60
BCL_comp21899_seq0_gene_308947	maker-VaccDscaff74-augustus-gene-2.34-mRNA-1	303	982	217	41	257	191	406	4.42e-107	210	99.078	215	1	215	1	1	99.08
BCL_comp21899_seq0_gene_308947	maker-VaccDscaff74-augustus-gene-2.34-mRNA-1	303	982	53	1	53	163	213	6.49e-16	46	96.226	51	0	51	1	2	96.23
BCL_comp21899_seq0_gene_308947	maker-VaccDscaff75-augustus-gene-2.33-mRNA-1	303	985	257	1	257	165	408	5.71e-106	208	94.553	243	1	243	1	13	94.55
# BLASTN 2.7.1+
# Query: BCH_3_comp7014_seq0_gene_254216
# Database: ../../transcriptome_genome_comparison/V_corymbosum_v1.0_transcripts.fasta
# Fields: query id, subject id, query length, subject length, alignment length, q. start, q. end, s. start, s. end, evalue, score, % identity, identical, mismatches, positives, gap opens, gaps, % positives
# 14 hits found
BCH_3_comp7014_seq0_gene_254216	maker-VaccDscaff20-augustus-gene-16.33-mRNA-1	324	1063	190	107	294	185	1	2.32e-70	144	92.632	176	7	176	3	7	92.63
BCH_3_comp7014_seq0_gene_254216	augustus_masked-VaccDscaff20-processed-gene-41.0-mRNA-1	324	378	130	1	130	47	176	6.55e-61	127	99.231	129	1	129	0	0	99.23
BCH_3_comp7014_seq0_gene_254216	snap_masked-VaccDscaff28-processed-gene-315.14-mRNA-1	324	183	122	55	176	122	1	3.94e-58	122	100.000	122	0	122	0	0	100.00
BCH_3_comp7014_seq0_gene_254216	snap_masked-VaccDscaff28-processed-gene-315.15-mRNA-1	324	2295	124	53	176	124	1	1.42e-57	121	99.194	123	1	123	0	0	99.19
BCH_3_comp7014_seq0_gene_254216	snap_masked-VaccDscaff20-processed-gene-41.14-mRNA-1	324	1020	127	1	127	47	173	1.42e-57	121	98.425	125	2	125	0	0	98.43
BCH_3_comp7014_seq0_gene_254216	maker-VaccDscaff20-snap-gene-41.57-mRNA-1	324	2406	119	58	176	119	1	8.54e-55	116	99.160	118	1	118	0	0	99.16
BCH_3_comp7014_seq0_gene_254216	maker-VaccDscaff48-snap-gene-95.46-mRNA-1	324	476	120	107	226	198	79	1.10e-53	114	98.333	118	2	118	0	0	98.33
BCH_3_comp7014_seq0_gene_254216	maker-VaccDscaff29-augustus-gene-20.35-mRNA-1	324	3310	114	211	324	273	386	1.11e-48	105	97.368	111	3	111	0	0	97.37
BCH_3_comp7014_seq0_gene_254216	maker-VaccDscaff28-augustus-gene-335.30-mRNA-1	324	1238	105	190	294	144	41	1.87e-41	92	96.190	101	3	101	1	1	96.19
BCH_3_comp7014_seq0_gene_254216	maker-VaccDscaff28-augustus-gene-335.30-mRNA-1	324	1238	84	107	190	266	183	1.14e-33	78	97.619	82	2	82	0	0	97.62
BCH_3_comp7014_seq0_gene_254216	maker-VaccDscaff19-augustus-gene-15.39-mRNA-1	324	960	107	190	294	142	37	2.44e-35	81	92.523	99	5	99	2	3	92.52
BCH_3_comp7014_seq0_gene_254216	maker-VaccDscaff19-augustus-gene-15.39-mRNA-1	324	960	84	107	190	259	176	5.28e-32	75	96.429	81	3	81	0	0	96.43
BCH_3_comp7014_seq0_gene_254216	maker-VaccDscaff20-augustus-gene-144.16-mRNA-1	324	1097	78	107	184	255	180	4.11e-28	68	96.154	75	1	75	1	2	96.15
BCH_3_comp7014_seq0_gene_254216	maker-VaccDscaff28-augustus-gene-205.30-mRNA-1	324	384	70	107	176	70	1	1.48e-27	67	98.571	69	1	69	0	0	98.57
# BLASTN 2.7.1+
# Query: BCH_1_comp2340_seq0_gene_188906
# Database: ../../transcriptome_genome_comparison/V_corymbosum_v1.0_transcripts.fasta
# Fields: query id, subject id, query length, subject length, alignment length, q. start, q. end, s. start, s. end, evalue, score, % identity, identical, mismatches, positives, gap opens, gaps, % positives
# 9 hits found
BCH_1_comp2340_seq0_gene_188906	maker-VaccDscaff47-augustus-gene-64.30-mRNA-1	1179	1856	1180	1	1179	246	1424	0.0	1128	98.559	1163	15	1163	2	2	98.56
BCH_1_comp2340_seq0_gene_188906	maker-VaccDscaff43-augustus-gene-137.13-mRNA-1	1179	1865	1180	1	1179	219	1397	0.0	1125	98.475	1162	16	1162	2	2	98.47
BCH_1_comp2340_seq0_gene_188906	maker-VaccDscaff47-augustus-gene-62.24-mRNA-1	1179	1898	1180	1	1179	241	1419	0.0	1122	98.390	1161	17	1161	2	2	98.39
BCH_1_comp2340_seq0_gene_188906	maker-VaccDscaff22-snap-gene-248.32-mRNA-1	1179	2003	1180	1	1179	208	1371	0.0	1057	96.780	1142	21	1142	3	17	96.78
BCH_1_comp2340_seq0_gene_188906	maker-VaccDscaff24-augustus-gene-110.23-mRNA-1	1179	1839	1166	1	1166	251	1410	0.0	722	87.393	1019	141	1019	3	6	87.39
BCH_1_comp2340_seq0_gene_188906	maker-VaccDscaff19-snap-gene-321.40-mRNA-1	1179	1822	1176	1	1176	238	1406	0.0	716	87.075	1024	145	1024	4	7	87.07
BCH_1_comp2340_seq0_gene_188906	maker-VaccDscaff11-snap-gene-289.32-mRNA-1	1179	1852	1176	1	1176	268	1436	0.0	716	87.075	1024	145	1024	4	7	87.07
BCH_1_comp2340_seq0_gene_188906	maker-VaccDscaff15-augustus-gene-273.26-mRNA-1	1179	1845	1186	1	1176	251	1429	0.0	691	86.341	1024	145	1024	5	17	86.34
BCH_1_comp2340_seq0_gene_188906	augustus_masked-VaccDscaff26-processed-gene-276.1-mRNA-1	1179	264	273	1	273	1	263	1.11e-98	196	91.209	249	14	249	1	10	91.21
# BLASTN 2.7.1+
# Query: BCH_1_comp9521_seq0_gene_197720
# Database: ../../transcriptome_genome_comparison/V_corymbosum_v1.0_transcripts.fasta
# Fields: query id, subject id, query length, subject length, alignment length, q. start, q. end, s. start, s. end, evalue, score, % identity, identical, mismatches, positives, gap opens, gaps, % positives
# 3 hits found
BCH_1_comp9521_seq0_gene_197720	maker-VaccDscaff73-augustus-gene-3.30-mRNA-1	816	1386	816	1	816	164	979	0.0	810	99.755	814	2	814	0	0	99.75
BCH_1_comp9521_seq0_gene_197720	maker-VaccDscaff5-augustus-gene-200.33-mRNA-1	816	1494	816	1	816	197	1006	0.0	786	98.897	807	3	807	1	6	98.90
BCH_1_comp9521_seq0_gene_197720	maker-VaccDscaff1-augustus-gene-228.17-mRNA-1	816	1081	816	1	816	154	963	0.0	771	98.284	802	8	802	1	6	98.28
# BLASTN 2.7.1+
# Query: BCL_comp40890_seq0_gene_315194
# Database: ../../transcriptome_genome_comparison/V_corymbosum_v1.0_transcripts.fasta
# Fields: query id, subject id, query length, subject length, alignment length, q. start, q. end, s. start, s. end, evalue, score, % identity, identical, mismatches, positives, gap opens, gaps, % positives
# 9 hits found
BCL_comp40890_seq0_gene_315194	maker-VaccDscaff46-snap-gene-25.32-mRNA-1	693	4278	645	1	645	3004	3648	0.0	627	99.070	639	6	639	0	0	99.07
BCL_comp40890_seq0_gene_315194	maker-VaccDscaff46-snap-gene-25.32-mRNA-1	693	4278	684	10	690	1282	1959	1.23e-180	343	83.626	572	103	572	8	9	83.63
BCL_comp40890_seq0_gene_315194	maker-VaccDscaff43-snap-gene-223.20-mRNA-1	693	3606	601	1	601	2512	3112	0.0	580	98.835	594	7	594	0	0	98.84
BCL_comp40890_seq0_gene_315194	maker-VaccDscaff43-snap-gene-223.20-mRNA-1	693	3606	692	1	690	781	1467	5.74e-179	340	83.237	576	109	576	6	7	83.24
BCL_comp40890_seq0_gene_315194	maker-VaccDscaff22-snap-gene-145.28-mRNA-1	693	4075	574	1	574	2945	3518	0.0	544	98.258	564	10	564	0	0	98.26
BCL_comp40890_seq0_gene_315194	maker-VaccDscaff22-snap-gene-145.28-mRNA-1	693	4075	692	1	690	1214	1900	5.79e-174	331	82.803	573	112	573	6	7	82.80
BCL_comp40890_seq0_gene_315194	maker-VaccDscaff22-snap-gene-145.28-mRNA-1	693	4075	285	361	644	3644	3928	8.50e-83	167	86.316	246	38	246	1	1	86.32
BCL_comp40890_seq0_gene_315194	maker-VaccDscaff22-snap-gene-145.28-mRNA-1	693	4075	39	603	641	3519	3557	1.21e-11	39	100.000	39	0	39	0	0	100.00
BCL_comp40890_seq0_gene_315194	snap_masked-VaccDscaff22-processed-gene-145.14-mRNA-1	693	561	383	1	383	357	1	2.81e-142	274	91.645	351	6	351	1	26	91.64
# BLASTN 2.7.1+
# Query: BC3_1_comp35797_seq0_gene_22967
# Database: ../../transcriptome_genome_comparison/V_corymbosum_v1.0_transcripts.fasta
# Fields: query id, subject id, query length, subject length, alignment length, q. start, q. end, s. start, s. end, evalue, score, % identity, identical, mismatches, positives, gap opens, gaps, % positives
# 5 hits found
BC3_1_comp35797_seq0_gene_22967	maker-VaccDscaff17-augustus-gene-43.36-mRNA-1	360	2251	365	1	360	91	455	1.75e-171	326	96.712	353	7	353	2	5	96.71
BC3_1_comp35797_seq0_gene_22967	maker-VaccDscaff34-snap-gene-319.25-mRNA-1	360	2336	365	1	360	91	455	3.84e-158	302	94.521	345	15	345	2	5	94.52
BC3_1_comp35797_seq0_gene_22967	maker-VaccDscaff45-augustus-gene-2.26-mRNA-1	360	2666	362	1	360	91	446	6.42e-156	298	94.475	342	12	342	2	8	94.48
BC3_1_comp35797_seq0_gene_22967	snap_masked-VaccDscaff17-processed-gene-43.18-mRNA-1	360	1116	224	1	221	835	617	7.14e-81	163	91.518	205	11	205	3	8	91.52
BC3_1_comp35797_seq0_gene_22967	snap_masked-VaccDscaff17-processed-gene-43.18-mRNA-1	360	1116	93	268	360	634	542	2.72e-40	90	98.925	92	1	92	0	0	98.92
# BLASTN 2.7.1+
# Query: BCL_comp5396_seq0_gene_284610
# Database: ../../transcriptome_genome_comparison/V_corymbosum_v1.0_transcripts.fasta
# Fields: query id, subject id, query length, subject length, alignment length, q. start, q. end, s. start, s. end, evalue, score, % identity, identical, mismatches, positives, gap opens, gaps, % positives
# 100 hits found
BCL_comp5396_seq0_gene_284610	maker-VaccDscaff26-augustus-gene-300.34-mRNA-1	1203	5367	971	1	971	3239	4206	0.0	756	92.688	900	68	900	1	3	92.69
BCL_comp5396_seq0_gene_284610	maker-VaccDscaff29-snap-gene-287.32-mRNA-1	1203	4755	975	1	974	2677	3647	0.0	705	90.872	886	84	886	3	5	90.87
BCL_comp5396_seq0_gene_284610	maker-VaccDscaff29-snap-gene-287.32-mRNA-1	1203	4755	149	1052	1200	3644	3789	4.42e-43	96	88.591	132	14	132	1	3	88.59
BCL_comp5396_seq0_gene_284610	maker-VaccDscaff21-augustus-gene-308.27-mRNA-1	1203	5171	923	1	923	4069	4988	0.0	696	91.874	848	72	848	1	3	91.87
BCL_comp5396_seq0_gene_284610	maker-VaccDscaff29-snap-gene-283.25-mRNA-1	1203	4933	972	1	971	3029	3996	0.0	681	90.123	876	91	876	3	5	90.12
BCL_comp5396_seq0_gene_284610	maker-VaccDscaff26-snap-gene-296.38-mRNA-1	1203	5462	971	1	971	3126	4093	0.0	681	90.113	875	93	875	1	3	90.11
BCL_comp5396_seq0_gene_284610	maker-VaccDscaff29-augustus-gene-283.20-mRNA-1	1203	7161	974	1	974	3103	4073	0.0	669	89.630	873	98	873	1	3	89.63
BCL_comp5396_seq0_gene_284610	maker-VaccDscaff29-augustus-gene-283.20-mRNA-1	1203	7161	281	1	281	5980	6257	8.78e-100	198	90.391	254	24	254	1	3	90.39
BCL_comp5396_seq0_gene_284610	maker-VaccDscaff29-augustus-gene-283.20-mRNA-1	1203	7161	149	1052	1200	4070	4215	9.56e-40	90	87.248	130	16	130	1	3	87.25
BCL_comp5396_seq0_gene_284610	maker-VaccDscaff26-augustus-gene-306.40-mRNA-1	1203	4401	1204	1	1200	2680	3870	0.0	616	83.970	1011	176	1011	11	17	83.97
BCL_comp5396_seq0_gene_284610	maker-VaccDscaff21-snap-gene-313.36-mRNA-1	1203	5847	1204	1	1200	1816	3000	0.0	610	83.887	1010	171	1010	12	23	83.89
BCL_comp5396_seq0_gene_284610	maker-VaccDscaff21-augustus-gene-314.32-mRNA-1	1203	3945	1205	1	1200	2335	3525	0.0	589	83.237	1003	183	1003	13	19	83.24
BCL_comp5396_seq0_gene_284610	maker-VaccDscaff21-augustus-gene-330.41-mRNA-1	1203	8663	1207	1	1188	3121	4320	0.0	579	83.016	1002	179	1002	16	26	83.02
BCL_comp5396_seq0_gene_284610	maker-VaccDscaff21-augustus-gene-330.41-mRNA-1	1203	8663	424	769	1188	4315	4734	1.87e-106	210	83.491	354	62	354	5	8	83.49
BCL_comp5396_seq0_gene_284610	maker-VaccDscaff21-augustus-gene-330.41-mRNA-1	1203	8663	424	769	1188	4729	5148	1.89e-101	201	82.783	351	65	351	5	8	82.78
BCL_comp5396_seq0_gene_284610	maker-VaccDscaff21-augustus-gene-330.41-mRNA-1	1203	8663	273	919	1188	5773	6045	1.15e-88	178	88.645	242	28	242	3	3	88.64
BCL_comp5396_seq0_gene_284610	maker-VaccDscaff21-augustus-gene-327.34-mRNA-1	1203	9128	1208	1	1188	3069	4268	0.0	570	82.781	1000	180	1000	16	28	82.78
BCL_comp5396_seq0_gene_284610	maker-VaccDscaff21-augustus-gene-327.34-mRNA-1	1203	9128	423	769	1188	5091	5510	1.87e-106	210	83.452	353	64	353	3	6	83.45
BCL_comp5396_seq0_gene_284610	maker-VaccDscaff21-augustus-gene-327.34-mRNA-1	1203	9128	270	919	1188	5716	5985	1.93e-86	174	88.148	238	32	238	0	0	88.15
BCL_comp5396_seq0_gene_284610	maker-VaccDscaff26-snap-gene-319.43-mRNA-1	1203	5270	1215	1	1200	2713	3921	0.0	559	82.305	1000	194	1000	10	21	82.30
BCL_comp5396_seq0_gene_284610	maker-VaccDscaff29-augustus-gene-294.23-mRNA-1	1203	4200	1205	1	1200	2671	3837	0.0	553	82.573	995	167	995	21	43	82.57
BCL_comp5396_seq0_gene_284610	maker-VaccDscaff29-snap-gene-307.39-mRNA-1	1203	4821	1215	1	1200	2713	3921	0.0	547	81.975	996	198	996	10	21	81.98
BCL_comp5396_seq0_gene_284610	maker-VaccDscaff29-snap-gene-308.39-mRNA-1	1203	8334	1145	63	1188	3291	4428	0.0	541	82.795	948	171	948	11	26	82.79
BCL_comp5396_seq0_gene_284610	maker-VaccDscaff29-snap-gene-308.39-mRNA-1	1203	8334	804	1	791	2500	3302	0.0	356	81.716	657	133	657	6	14	81.72
BCL_comp5396_seq0_gene_284610	maker-VaccDscaff29-snap-gene-308.39-mRNA-1	1203	8334	273	919	1188	5887	6159	2.49e-85	172	87.912	240	30	240	2	3	87.91
BCL_comp5396_seq0_gene_284610	augustus_masked-VaccDscaff26-processed-gene-320.0-mRNA-1	1203	9313	1206	1	1188	2632	3831	0.0	534	81.758	986	196	986	13	24	81.76
BCL_comp5396_seq0_gene_284610	augustus_masked-VaccDscaff26-processed-gene-320.0-mRNA-1	1203	9313	737	468	1200	6576	7305	0.0	368	83.582	616	110	616	6	11	83.58
BCL_comp5396_seq0_gene_284610	augustus_masked-VaccDscaff26-processed-gene-320.0-mRNA-1	1203	9313	425	769	1188	5080	5499	8.84e-95	189	81.882	348	67	348	6	10	81.88
BCL_comp5396_seq0_gene_284610	augustus_masked-VaccDscaff26-processed-gene-320.0-mRNA-1	1203	9313	425	769	1188	4252	4671	4.11e-93	186	81.647	347	68	347	6	10	81.65
BCL_comp5396_seq0_gene_284610	augustus_masked-VaccDscaff26-processed-gene-320.0-mRNA-1	1203	9313	426	769	1188	4666	5085	8.91e-90	180	81.221	346	68	346	8	12	81.22
BCL_comp5396_seq0_gene_284610	augustus_masked-VaccDscaff26-processed-gene-320.0-mRNA-1	1203	9313	437	769	1188	3826	4257	1.96e-76	156	79.405	347	68	347	10	22	79.41
BCL_comp5396_seq0_gene_284610	augustus_masked-VaccDscaff26-processed-gene-320.0-mRNA-1	1203	9313	295	769	1062	5494	5784	2.60e-55	118	80.339	237	53	237	3	5	80.34
BCL_comp5396_seq0_gene_284610	maker-VaccDscaff21-augustus-gene-329.35-mRNA-1	1203	10216	1208	1	1188	3075	4274	0.0	531	81.705	987	193	987	16	28	81.71
BCL_comp5396_seq0_gene_284610	maker-VaccDscaff21-augustus-gene-329.35-mRNA-1	1203	10216	377	815	1186	5143	5514	4.06e-103	204	85.146	321	46	321	6	10	85.15
BCL_comp5396_seq0_gene_284610	maker-VaccDscaff21-augustus-gene-329.35-mRNA-1	1203	10216	423	769	1186	5925	6342	5.25e-102	202	82.979	351	62	351	6	10	82.98
BCL_comp5396_seq0_gene_284610	maker-VaccDscaff21-augustus-gene-329.35-mRNA-1	1203	10216	420	774	1188	5516	5930	2.46e-95	190	82.143	345	65	345	6	10	82.14
BCL_comp5396_seq0_gene_284610	maker-VaccDscaff21-augustus-gene-329.35-mRNA-1	1203	10216	420	774	1188	6344	6758	5.32e-92	184	81.667	343	67	343	6	10	81.67
BCL_comp5396_seq0_gene_284610	maker-VaccDscaff21-augustus-gene-329.35-mRNA-1	1203	10216	270	919	1188	7392	7661	1.94e-81	165	87.037	235	35	235	0	0	87.04
BCL_comp5396_seq0_gene_284610	maker-VaccDscaff26-augustus-gene-326.29-mRNA-1	1203	7716	930	260	1188	4273	5192	0.0	522	85.591	796	123	796	5	11	85.59
BCL_comp5396_seq0_gene_284610	maker-VaccDscaff26-augustus-gene-326.29-mRNA-1	1203	7716	997	1	990	3279	4271	0.0	418	80.843	806	180	806	6	11	80.84
BCL_comp5396_seq0_gene_284610	maker-VaccDscaff26-augustus-gene-326.29-mRNA-1	1203	7716	435	770	1200	5188	5618	1.43e-117	230	84.598	368	59	368	4	8	84.60
BCL_comp5396_seq0_gene_284610	maker-VaccDscaff10-snap-gene-76.42-mRNA-1	1203	4599	1164	51	1200	2493	3654	0.0	505	81.357	947	201	947	10	16	81.36
BCL_comp5396_seq0_gene_284610	maker-VaccDscaff5-snap-gene-362.46-mRNA-1	1203	4707	1164	51	1200	2493	3654	0.0	487	80.842	941	207	941	10	16	80.84
BCL_comp5396_seq0_gene_284610	maker-VaccDscaff21-augustus-gene-330.39-mRNA-1	1203	6446	933	260	1188	14	942	0.0	485	84.137	785	140	785	6	8	84.14
BCL_comp5396_seq0_gene_284610	maker-VaccDscaff21-augustus-gene-330.39-mRNA-1	1203	6446	424	769	1188	937	1356	4.00e-113	222	84.434	358	58	358	6	8	84.43
BCL_comp5396_seq0_gene_284610	maker-VaccDscaff21-augustus-gene-330.39-mRNA-1	1203	6446	423	769	1188	1351	1770	8.72e-105	207	83.215	352	65	352	4	6	83.22
BCL_comp5396_seq0_gene_284610	maker-VaccDscaff21-augustus-gene-330.39-mRNA-1	1203	6446	423	769	1188	2179	2598	8.72e-105	207	83.215	352	65	352	4	6	83.22
BCL_comp5396_seq0_gene_284610	maker-VaccDscaff21-augustus-gene-330.39-mRNA-1	1203	6446	421	769	1188	2593	3009	2.44e-100	199	82.660	348	68	348	3	5	82.66
BCL_comp5396_seq0_gene_284610	maker-VaccDscaff21-augustus-gene-330.39-mRNA-1	1203	6446	273	919	1188	3223	3495	5.36e-87	175	88.278	241	29	241	3	3	88.28
BCL_comp5396_seq0_gene_284610	maker-VaccDscaff5-snap-gene-363.32-mRNA-1	1203	5472	1218	1	1200	2746	3954	0.0	484	80.296	978	213	978	15	27	80.30
BCL_comp5396_seq0_gene_284610	maker-VaccDscaff10-augustus-gene-77.39-mRNA-1	1203	5742	1077	1	1057	3721	4794	0.0	402	79.480	856	198	856	14	23	79.48
BCL_comp5396_seq0_gene_284610	maker-VaccDscaff8-snap-gene-67.35-mRNA-1	1203	4353	1090	1	1057	2410	3495	0.0	387	79.083	862	191	862	17	37	79.08
BCL_comp5396_seq0_gene_284610	maker-VaccDscaff26-augustus-gene-321.43-mRNA-1	1203	4095	1080	1	1057	2722	3783	0.0	372	78.796	851	188	851	19	41	78.80
BCL_comp5396_seq0_gene_284610	maker-VaccDscaff21-augustus-gene-304.18-mRNA-1	1203	5362	453	1	453	3241	3693	0.0	372	94.040	426	27	426	0	0	94.04
BCL_comp5396_seq0_gene_284610	maker-VaccDscaff21-augustus-gene-304.18-mRNA-1	1203	5362	487	487	971	3694	4175	8.01e-165	315	88.501	431	49	431	5	7	88.50
BCL_comp5396_seq0_gene_284610	maker-VaccDscaff21-augustus-gene-304.18-mRNA-1	1203	5362	147	1054	1200	4177	4323	9.49e-45	99	89.116	131	16	131	0	0	89.12
BCL_comp5396_seq0_gene_284610	maker-VaccDscaff29-augustus-gene-309.35-mRNA-1	1203	5443	771	1	754	3233	4001	0.0	347	82.101	633	119	633	11	19	82.10
BCL_comp5396_seq0_gene_284610	maker-VaccDscaff29-augustus-gene-312.21-mRNA-1	1203	8232	731	261	990	2517	3243	0.0	344	82.490	603	123	603	4	5	82.49
BCL_comp5396_seq0_gene_284610	maker-VaccDscaff29-augustus-gene-312.21-mRNA-1	1203	8232	706	260	965	3245	3941	0.0	344	83.144	587	110	587	3	9	83.14
BCL_comp5396_seq0_gene_284610	maker-VaccDscaff21-snap-gene-330.48-mRNA-1	1203	8415	829	1	807	2812	3639	1.01e-178	340	80.820	670	136	670	6	23	80.82
BCL_comp5396_seq0_gene_284610	maker-VaccDscaff21-snap-gene-330.48-mRNA-1	1203	8415	771	1	754	6601	7369	6.11e-176	335	81.582	629	123	629	11	19	81.58
BCL_comp5396_seq0_gene_284610	augustus_masked-VaccDscaff21-processed-gene-330.2-mRNA-1	1203	5370	843	1	821	2764	3599	3.67e-173	330	80.308	677	137	677	10	29	80.31
BCL_comp5396_seq0_gene_284610	maker-VaccDscaff21-augustus-gene-329.34-mRNA-1	1203	4014	829	1	807	2764	3585	1.03e-168	322	80.217	665	135	665	8	29	80.22
BCL_comp5396_seq0_gene_284610	maker-VaccDscaff21-snap-gene-329.41-mRNA-1	1203	3918	829	1	807	2764	3585	1.03e-168	322	80.217	665	135	665	8	29	80.22
BCL_comp5396_seq0_gene_284610	maker-VaccDscaff8-augustus-gene-68.32-mRNA-1	1203	3052	738	261	997	2170	2896	3.73e-163	312	81.030	598	128	598	5	12	81.03
BCL_comp5396_seq0_gene_284610	maker-VaccDscaff21-snap-gene-328.32-mRNA-1	1203	9233	829	1	807	2713	3534	4.82e-162	310	79.735	661	139	661	8	29	79.73
BCL_comp5396_seq0_gene_284610	maker-VaccDscaff21-snap-gene-328.32-mRNA-1	1203	9233	371	456	821	6836	7202	1.90e-96	192	84.367	313	49	313	8	9	84.37
BCL_comp5396_seq0_gene_284610	maker-VaccDscaff8-augustus-gene-67.34-mRNA-1	1203	3864	573	629	1200	2918	3489	2.96e-144	278	82.897	475	96	475	2	2	82.90
BCL_comp5396_seq0_gene_284610	maker-VaccDscaff8-augustus-gene-67.34-mRNA-1	1203	3864	386	815	1200	1877	2262	3.07e-119	233	86.788	335	51	335	0	0	86.79
BCL_comp5396_seq0_gene_284610	maker-VaccDscaff8-augustus-gene-67.34-mRNA-1	1203	3864	299	629	923	2513	2810	3.27e-74	152	83.946	251	43	251	4	5	83.95
BCL_comp5396_seq0_gene_284610	maker-VaccDscaff29-snap-gene-309.41-mRNA-1	1203	3960	553	262	807	3076	3627	1.78e-141	273	83.363	461	84	461	4	8	83.36
BCL_comp5396_seq0_gene_284610	maker-VaccDscaff29-snap-gene-309.41-mRNA-1	1203	3960	163	1	162	2812	2973	4.51e-28	69	80.982	132	29	132	2	2	80.98
BCL_comp5396_seq0_gene_284610	snap_masked-VaccDscaff21-processed-gene-330.9-mRNA-1	1203	4263	531	259	788	3304	3833	6.46e-136	263	83.239	442	87	442	2	2	83.24
BCL_comp5396_seq0_gene_284610	augustus_masked-VaccDscaff1-processed-gene-384.5-mRNA-1	1203	2901	571	632	1200	1904	2472	1.40e-132	257	81.786	467	100	467	4	4	81.79
BCL_comp5396_seq0_gene_284610	maker-VaccDscaff36-snap-gene-81.45-mRNA-1	1203	4558	267	934	1200	3431	3697	1.82e-126	246	97.378	260	7	260	0	0	97.38
BCL_comp5396_seq0_gene_284610	maker-VaccDscaff9-snap-gene-336.43-mRNA-1	1203	4352	283	917	1198	3190	3470	3.05e-124	242	95.406	270	10	270	3	3	95.41
BCL_comp5396_seq0_gene_284610	maker-VaccDscaff10-snap-gene-76.45-mRNA-1	1203	3678	571	632	1200	2744	3312	3.05e-124	242	80.911	462	105	462	2	4	80.91
BCL_comp5396_seq0_gene_284610	maker-VaccDscaff21-snap-gene-328.33-mRNA-1	1203	2718	420	769	1188	721	1137	1.11e-113	223	84.524	355	62	355	1	3	84.52
BCL_comp5396_seq0_gene_284610	maker-VaccDscaff21-snap-gene-328.33-mRNA-1	1203	2718	329	863	1188	20	348	8.91e-90	180	85.106	280	46	280	2	3	85.11
BCL_comp5396_seq0_gene_284610	maker-VaccDscaff21-snap-gene-328.33-mRNA-1	1203	2718	318	769	1086	343	657	2.53e-75	154	83.019	264	51	264	1	3	83.02
BCL_comp5396_seq0_gene_284610	maker-VaccDscaff26-snap-gene-297.26-mRNA-1	1203	4223	281	1	281	3135	3415	6.69e-111	218	92.527	260	21	260	0	0	92.53
BCL_comp5396_seq0_gene_284610	maker-VaccDscaff26-snap-gene-297.26-mRNA-1	1203	4223	149	1052	1200	3445	3593	7.34e-46	101	89.262	133	16	133	0	0	89.26
BCL_comp5396_seq0_gene_284610	maker-VaccDscaff29-augustus-gene-288.24-mRNA-1	1203	4676	282	1	282	3295	3576	4.03e-108	213	91.844	259	23	259	0	0	91.84
BCL_comp5396_seq0_gene_284610	maker-VaccDscaff29-augustus-gene-288.24-mRNA-1	1203	4676	143	1054	1196	3607	3749	7.39e-41	92	88.112	126	17	126	0	0	88.11
BCL_comp5396_seq0_gene_284610	maker-VaccDscaff10-augustus-gene-76.36-mRNA-1	1203	2466	355	643	997	1624	1978	5.25e-102	202	85.634	304	51	304	0	0	85.63
BCL_comp5396_seq0_gene_284610	maker-VaccDscaff29-augustus-gene-308.30-mRNA-1	1203	3600	371	456	821	3032	3398	8.84e-95	189	84.097	312	50	312	8	9	84.10
BCL_comp5396_seq0_gene_284610	maker-VaccDscaff16-augustus-gene-337.25-mRNA-1	1203	4429	619	235	851	2948	3531	4.11e-93	186	77.706	481	101	481	19	37	77.71
BCL_comp5396_seq0_gene_284610	maker-VaccDscaff31-augustus-gene-286.16-mRNA-1	1203	4672	616	235	847	2833	3412	3.20e-89	179	77.435	477	100	477	18	39	77.44
BCL_comp5396_seq0_gene_284610	maker-VaccDscaff7-augustus-gene-69.27-mRNA-1	1203	4870	618	235	851	3143	3726	1.93e-86	174	77.023	476	107	476	15	35	77.02
BCL_comp5396_seq0_gene_284610	maker-VaccDscaff7-augustus-gene-182.36-mRNA-1	1203	2676	370	484	851	1374	1738	4.17e-83	168	82.162	304	59	304	6	7	82.16
BCL_comp5396_seq0_gene_284610	augustus_masked-VaccDscaff35-processed-gene-265.4-mRNA-1	1203	4623	172	988	1159	3703	3874	2.51e-80	163	98.256	169	3	169	0	0	98.26
BCL_comp5396_seq0_gene_284610	maker-VaccDscaff7-snap-gene-50.36-mRNA-1	1203	4450	308	549	855	3162	3468	1.17e-78	160	84.091	259	47	259	2	2	84.09
BCL_comp5396_seq0_gene_284610	maker-VaccDscaff18-augustus-gene-60.44-mRNA-1	1203	5040	285	557	839	3403	3685	2.53e-75	154	84.912	242	39	242	4	4	84.91
BCL_comp5396_seq0_gene_284610	maker-VaccDscaff16-snap-gene-357.41-mRNA-1	1203	4730	306	549	851	3156	3458	9.10e-75	153	83.660	256	44	256	6	6	83.66
BCL_comp5396_seq0_gene_284610	maker-VaccDscaff16-augustus-gene-337.26-mRNA-1	1203	5270	285	557	839	3504	3786	1.18e-73	151	84.561	241	40	241	4	4	84.56
BCL_comp5396_seq0_gene_284610	maker-VaccDscaff7-snap-gene-51.28-mRNA-1	1203	4758	304	549	851	3159	3461	4.23e-73	150	83.224	253	49	253	2	2	83.22
BCL_comp5396_seq0_gene_284610	maker-VaccDscaff16-snap-gene-357.40-mRNA-1	1203	3954	304	549	851	3069	3371	4.23e-73	150	83.224	253	49	253	2	2	83.22
BCL_comp5396_seq0_gene_284610	maker-VaccDscaff5-snap-gene-362.51-mRNA-1	1203	3201	298	630	924	2706	3002	1.53e-67	140	82.550	246	48	246	4	4	82.55
BCL_comp5396_seq0_gene_284610	snap_masked-VaccDscaff26-processed-gene-326.7-mRNA-1	1203	468	182	668	849	303	122	1.58e-47	104	85.714	156	26	156	0	0	85.71
BCL_comp5396_seq0_gene_284610	maker-VaccDscaff22-snap-gene-96.34-mRNA-1	1203	1089	83	718	800	1	83	3.51e-24	62	91.566	76	7	76	0	0	91.57
# BLASTN 2.7.1+
# Query: BCL_comp5034_seq3_gene_283731
# Database: ../../transcriptome_genome_comparison/V_corymbosum_v1.0_transcripts.fasta
# Fields: query id, subject id, query length, subject length, alignment length, q. start, q. end, s. start, s. end, evalue, score, % identity, identical, mismatches, positives, gap opens, gaps, % positives
# 31 hits found
BCL_comp5034_seq3_gene_283731	maker-VaccDscaff29-augustus-gene-288.24-mRNA-1	654	4676	366	76	441	3082	3447	4.37e-150	288	92.896	340	26	340	0	0	92.90
BCL_comp5034_seq3_gene_283731	maker-VaccDscaff29-augustus-gene-288.24-mRNA-1	654	4676	84	1	84	2956	3039	5.22e-25	63	91.667	77	7	77	0	0	91.67
BCL_comp5034_seq3_gene_283731	maker-VaccDscaff29-augustus-gene-283.20-mRNA-1	654	7161	367	76	441	2890	3255	9.46e-147	282	92.371	339	26	339	2	2	92.37
BCL_comp5034_seq3_gene_283731	maker-VaccDscaff29-augustus-gene-283.20-mRNA-1	654	7161	367	76	441	5767	6132	4.50e-130	252	89.646	329	36	329	2	2	89.65
BCL_comp5034_seq3_gene_283731	maker-VaccDscaff29-augustus-gene-283.20-mRNA-1	654	7161	78	1	78	5641	5718	5.22e-25	63	93.590	73	5	73	0	0	93.59
BCL_comp5034_seq3_gene_283731	maker-VaccDscaff26-snap-gene-297.26-mRNA-1	654	4223	366	76	441	2922	3287	9.46e-147	282	92.350	338	28	338	0	0	92.35
BCL_comp5034_seq3_gene_283731	maker-VaccDscaff21-augustus-gene-304.18-mRNA-1	654	5362	366	76	441	3028	3393	9.53e-142	273	91.530	335	31	335	0	0	91.53
BCL_comp5034_seq3_gene_283731	maker-VaccDscaff21-augustus-gene-304.18-mRNA-1	654	5362	84	1	84	2902	2985	5.22e-25	63	91.667	77	7	77	0	0	91.67
BCL_comp5034_seq3_gene_283731	maker-VaccDscaff29-snap-gene-283.25-mRNA-1	654	4933	367	76	441	2816	3181	9.74e-127	246	89.101	327	38	327	2	2	89.10
BCL_comp5034_seq3_gene_283731	maker-VaccDscaff26-snap-gene-296.38-mRNA-1	654	5462	367	76	441	2913	3278	9.74e-127	246	89.101	327	38	327	2	2	89.10
BCL_comp5034_seq3_gene_283731	augustus_masked-VaccDscaff35-processed-gene-265.4-mRNA-1	654	4623	367	192	555	3345	3709	6.03e-104	205	85.559	314	48	314	4	5	85.56
BCL_comp5034_seq3_gene_283731	maker-VaccDscaff9-snap-gene-336.43-mRNA-1	654	4352	363	192	552	2835	3195	6.03e-104	205	85.675	311	48	311	3	4	85.67
BCL_comp5034_seq3_gene_283731	maker-VaccDscaff36-snap-gene-81.45-mRNA-1	654	4558	362	192	551	3073	3432	2.17e-103	204	85.635	310	48	310	3	4	85.64
BCL_comp5034_seq3_gene_283731	maker-VaccDscaff10-snap-gene-76.42-mRNA-1	654	4599	456	73	517	2222	2674	8.02e-83	167	79.386	362	80	362	10	14	79.39
BCL_comp5034_seq3_gene_283731	maker-VaccDscaff5-snap-gene-362.46-mRNA-1	654	4707	456	73	517	2222	2674	1.74e-79	161	78.947	360	82	360	10	14	78.95
BCL_comp5034_seq3_gene_283731	maker-VaccDscaff10-snap-gene-76.45-mRNA-1	654	3678	454	77	518	2216	2666	1.75e-74	152	78.414	356	83	356	10	15	78.41
BCL_comp5034_seq3_gene_283731	maker-VaccDscaff1-snap-gene-384.39-mRNA-1	654	7512	499	73	552	5080	5574	6.29e-74	151	77.555	387	89	387	18	23	77.56
BCL_comp5034_seq3_gene_283731	maker-VaccDscaff21-snap-gene-313.36-mRNA-1	654	5847	405	127	521	1654	2045	1.05e-71	147	79.753	323	59	323	16	23	79.75
BCL_comp5034_seq3_gene_283731	augustus_masked-VaccDscaff1-processed-gene-384.5-mRNA-1	654	2901	461	77	518	1370	1826	3.78e-71	146	78.091	360	78	360	15	23	78.09
BCL_comp5034_seq3_gene_283731	maker-VaccDscaff26-augustus-gene-306.40-mRNA-1	654	4401	404	127	521	2518	2909	2.28e-68	141	79.208	320	63	320	14	21	79.21
BCL_comp5034_seq3_gene_283731	maker-VaccDscaff5-snap-gene-362.51-mRNA-1	654	3201	383	77	449	2180	2558	2.95e-67	139	79.373	304	65	304	9	14	79.37
BCL_comp5034_seq3_gene_283731	maker-VaccDscaff8-augustus-gene-67.34-mRNA-1	654	3864	457	77	518	1370	1820	3.81e-66	137	77.462	354	82	354	15	21	77.46
BCL_comp5034_seq3_gene_283731	maker-VaccDscaff10-augustus-gene-77.39-mRNA-1	654	5742	375	77	444	3509	3882	8.31e-58	122	77.867	292	75	292	4	8	77.87
BCL_comp5034_seq3_gene_283731	snap_masked-VaccDscaff48-processed-gene-29.18-mRNA-1	654	5842	345	119	459	329	666	2.34e-48	105	77.391	267	67	267	9	11	77.39
BCL_comp5034_seq3_gene_283731	maker-VaccDscaff21-augustus-gene-314.32-mRNA-1	654	3945	299	229	521	2275	2564	2.36e-43	96	78.261	234	50	234	9	15	78.26
BCL_comp5034_seq3_gene_283731	maker-VaccDscaff19-augustus-gene-87.12-mRNA-1	654	4513	394	134	522	1761	2147	6.61e-39	88	74.619	294	88	294	12	12	74.62
BCL_comp5034_seq3_gene_283731	maker-VaccDscaff28-snap-gene-271.36-mRNA-1	654	3874	340	126	459	472	802	3.98e-36	83	75.588	257	68	257	13	15	75.59
BCL_comp5034_seq3_gene_283731	maker-VaccDscaff35-snap-gene-246.47-mRNA-1	654	3111	428	129	542	1590	2009	2.39e-33	78	73.598	315	91	315	16	22	73.60
BCL_comp5034_seq3_gene_283731	maker-VaccDscaff21-augustus-gene-308.27-mRNA-1	654	5171	84	1	84	3730	3813	2.43e-23	60	90.476	76	8	76	0	0	90.48
BCL_comp5034_seq3_gene_283731	maker-VaccDscaff29-snap-gene-287.32-mRNA-1	654	4755	84	1	84	2338	2421	1.13e-21	57	89.286	75	9	75	0	0	89.29
BCL_comp5034_seq3_gene_283731	maker-VaccDscaff26-augustus-gene-300.34-mRNA-1	654	5367	84	1	84	2900	2983	1.13e-21	57	89.286	75	9	75	0	0	89.29
# BLASTN 2.7.1+
# Query: BC3_3_comp41353_seq0_gene_179593
# Database: ../../transcriptome_genome_comparison/V_corymbosum_v1.0_transcripts.fasta
# 0 hits found
# BLASTN 2.7.1+
# Query: BC3_3_3_comp10476_seq1_gene_122543
# Database: ../../transcriptome_genome_comparison/V_corymbosum_v1.0_transcripts.fasta
# Fields: query id, subject id, query length, subject length, alignment length, q. start, q. end, s. start, s. end, evalue, score, % identity, identical, mismatches, positives, gap opens, gaps, % positives
# 35 hits found
BC3_3_3_comp10476_seq1_gene_122543	augustus_masked-VaccDscaff1-processed-gene-10.9-mRNA-1	585	1179	540	35	573	638	1177	0.0	500	97.593	527	12	527	1	1	97.59
BC3_3_3_comp10476_seq1_gene_122543	augustus_masked-VaccDscaff5-processed-gene-10.2-mRNA-1	585	558	540	35	573	17	556	0.0	500	97.593	527	12	527	1	1	97.59
BC3_3_3_comp10476_seq1_gene_122543	augustus_masked-VaccDscaff8-processed-gene-404.8-mRNA-1	585	1179	540	35	573	638	1177	0.0	500	97.593	527	12	527	1	1	97.59
BC3_3_3_comp10476_seq1_gene_122543	augustus_masked-VaccDscaff10-processed-gene-391.9-mRNA-1	585	1179	540	35	573	638	1177	0.0	500	97.593	527	12	527	1	1	97.59
BC3_3_3_comp10476_seq1_gene_122543	augustus_masked-VaccDscaff10-processed-gene-392.2-mRNA-1	585	1325	536	39	573	788	1323	0.0	454	94.963	509	26	509	1	1	94.96
BC3_3_3_comp10476_seq1_gene_122543	augustus_masked-VaccDscaff10-processed-gene-392.2-mRNA-1	585	1325	37	1	37	75	111	1.32e-10	37	100.000	37	0	37	0	0	100.00
BC3_3_3_comp10476_seq1_gene_122543	maker-VaccDscaff1-augustus-gene-10.38-mRNA-1	585	1422	536	39	573	885	1420	0.0	451	94.776	508	27	508	1	1	94.78
BC3_3_3_comp10476_seq1_gene_122543	augustus_masked-VaccDscaff1-processed-gene-10.8-mRNA-1	585	1224	540	35	573	683	1222	0.0	449	94.444	510	29	510	1	1	94.44
BC3_3_3_comp10476_seq1_gene_122543	augustus_masked-VaccDscaff10-processed-gene-391.10-mRNA-1	585	1224	540	35	573	683	1222	0.0	449	94.444	510	29	510	1	1	94.44
BC3_3_3_comp10476_seq1_gene_122543	augustus_masked-VaccDscaff10-processed-gene-391.11-mRNA-1	585	1179	540	35	573	638	1177	0.0	434	93.519	505	34	505	1	1	93.52
BC3_3_3_comp10476_seq1_gene_122543	augustus_masked-VaccDscaff1-processed-gene-10.7-mRNA-1	585	1179	540	35	573	638	1177	0.0	431	93.333	504	35	504	1	1	93.33
BC3_3_3_comp10476_seq1_gene_122543	augustus_masked-VaccDscaff24-processed-gene-152.4-mRNA-1	585	894	551	35	585	344	894	0.0	407	91.289	503	48	503	0	0	91.29
BC3_3_3_comp10476_seq1_gene_122543	augustus_masked-VaccDscaff15-processed-gene-236.9-mRNA-1	585	1191	551	35	585	641	1191	0.0	404	91.107	502	49	502	0	0	91.11
BC3_3_3_comp10476_seq1_gene_122543	augustus_masked-VaccDscaff19-processed-gene-280.3-mRNA-1	585	894	551	35	585	344	894	0.0	404	91.107	502	49	502	0	0	91.11
BC3_3_3_comp10476_seq1_gene_122543	augustus_masked-VaccDscaff11-processed-gene-242.0-mRNA-1	585	1191	553	35	585	641	1191	0.0	398	90.778	502	47	502	3	4	90.78
BC3_3_3_comp10476_seq1_gene_122543	maker-VaccDscaff11-snap-gene-242.28-mRNA-1	585	1179	555	33	585	627	1179	0.0	379	89.550	497	54	497	4	4	89.55
BC3_3_3_comp10476_seq1_gene_122543	augustus_masked-VaccDscaff11-processed-gene-242.1-mRNA-1	585	897	533	38	570	344	876	0.0	368	89.681	478	55	478	0	0	89.68
BC3_3_3_comp10476_seq1_gene_122543	maker-VaccDscaff15-augustus-gene-236.44-mRNA-1	585	1554	533	38	570	1001	1533	0.0	362	89.306	476	57	476	0	0	89.31
BC3_3_3_comp10476_seq1_gene_122543	maker-VaccDscaff15-augustus-gene-236.44-mRNA-1	585	1554	292	35	326	17	308	1.15e-105	208	90.411	264	28	264	0	0	90.41
BC3_3_3_comp10476_seq1_gene_122543	maker-VaccDscaff19-augustus-gene-280.32-mRNA-1	585	1644	533	38	570	1091	1623	0.0	359	89.118	475	58	475	0	0	89.12
BC3_3_3_comp10476_seq1_gene_122543	maker-VaccDscaff19-augustus-gene-280.32-mRNA-1	585	1644	496	35	530	17	512	4.86e-174	331	88.911	441	55	441	0	0	88.91
BC3_3_3_comp10476_seq1_gene_122543	augustus_masked-VaccDscaff24-processed-gene-152.3-mRNA-1	585	1362	533	38	570	815	1347	0.0	350	88.555	472	61	472	0	0	88.56
BC3_3_3_comp10476_seq1_gene_122543	augustus_masked-VaccDscaff24-processed-gene-152.3-mRNA-1	585	1362	496	35	530	17	512	4.86e-174	331	88.911	441	55	441	0	0	88.91
BC3_3_3_comp10476_seq1_gene_122543	snap_masked-VaccDscaff15-processed-gene-236.38-mRNA-1	585	531	508	33	538	15	520	2.92e-171	326	88.189	448	56	448	4	4	88.19
BC3_3_3_comp10476_seq1_gene_122543	augustus_masked-VaccDscaff19-processed-gene-280.1-mRNA-1	585	2163	508	33	538	1263	1768	1.36e-169	323	87.992	447	57	447	4	4	87.99
BC3_3_3_comp10476_seq1_gene_122543	maker-VaccDscaff24-augustus-gene-152.38-mRNA-1	585	498	430	156	585	69	498	4.96e-159	304	90.233	388	42	388	0	0	90.23
BC3_3_3_comp10476_seq1_gene_122543	maker-VaccDscaff8-snap-gene-2.32-mRNA-1	585	411	424	153	573	1	409	1.07e-155	298	90.802	385	21	385	3	18	90.80
BC3_3_3_comp10476_seq1_gene_122543	augustus_masked-VaccDscaff1-processed-gene-440.2-mRNA-1	585	363	361	215	573	1	361	3.86e-155	297	94.183	340	19	340	2	2	94.18
BC3_3_3_comp10476_seq1_gene_122543	maker-VaccDscaff14-snap-gene-232.42-mRNA-1	585	2023	303	42	344	24	326	8.98e-102	201	88.779	269	34	269	0	0	88.78
BC3_3_3_comp10476_seq1_gene_122543	maker-VaccDscaff2-snap-gene-267.45-mRNA-1	585	2022	303	42	344	24	326	1.94e-98	195	88.119	267	36	267	0	0	88.12
BC3_3_3_comp10476_seq1_gene_122543	maker-VaccDscaff25-snap-gene-278.29-mRNA-1	585	1967	303	42	344	24	326	1.94e-98	195	88.119	267	36	267	0	0	88.12
BC3_3_3_comp10476_seq1_gene_122543	snap_masked-VaccDscaff10-processed-gene-7.17-mRNA-1	585	666	122	415	536	529	650	7.45e-53	113	97.541	119	3	119	0	0	97.54
BC3_3_3_comp10476_seq1_gene_122543	maker-VaccDscaff8-snap-gene-2.34-mRNA-1	585	393	125	38	162	266	390	1.62e-44	98	92.800	116	9	116	0	0	92.80
BC3_3_3_comp10476_seq1_gene_122543	maker-VaccDscaff1-snap-gene-440.33-mRNA-1	585	2226	131	35	162	2093	2223	2.12e-38	87	89.313	117	11	117	1	3	89.31
BC3_3_3_comp10476_seq1_gene_122543	augustus_masked-VaccDscaff8-processed-gene-289.12-mRNA-1	585	1281	37	1	37	4	40	6.14e-09	34	97.297	36	1	36	0	0	97.30
# BLASTN 2.7.1+
# Query: BC3_1_comp46225_seq1_gene_23627
# Database: ../../transcriptome_genome_comparison/V_corymbosum_v1.0_transcripts.fasta
# 0 hits found
# BLASTN 2.7.1+
# Query: BC3_3_comp4475_seq0_gene_156290
# Database: ../../transcriptome_genome_comparison/V_corymbosum_v1.0_transcripts.fasta
# Fields: query id, subject id, query length, subject length, alignment length, q. start, q. end, s. start, s. end, evalue, score, % identity, identical, mismatches, positives, gap opens, gaps, % positives
# 4 hits found
BC3_3_comp4475_seq0_gene_156290	maker-VaccDscaff23-augustus-gene-94.31-mRNA-1	870	1621	870	1	870	218	1087	0.0	870	100.000	870	0	870	0	0	100.00
BC3_3_comp4475_seq0_gene_156290	maker-VaccDscaff41-augustus-gene-179.17-mRNA-1	870	1596	870	1	870	207	1076	0.0	864	99.770	868	2	868	0	0	99.77
BC3_3_comp4475_seq0_gene_156290	maker-VaccDscaff40-augustus-gene-191.20-mRNA-1	870	1572	870	1	870	207	1076	0.0	861	99.655	867	3	867	0	0	99.66
BC3_3_comp4475_seq0_gene_156290	maker-VaccDscaff12-augustus-gene-298.25-mRNA-1	870	1707	870	1	870	288	1157	0.0	861	99.655	867	3	867	0	0	99.66
# BLASTN 2.7.1+
# Query: BC3_3_comp10521_seq1_gene_166832
# Database: ../../transcriptome_genome_comparison/V_corymbosum_v1.0_transcripts.fasta
# Fields: query id, subject id, query length, subject length, alignment length, q. start, q. end, s. start, s. end, evalue, score, % identity, identical, mismatches, positives, gap opens, gaps, % positives
# 51 hits found
BC3_3_comp10521_seq1_gene_166832	maker-VaccDscaff10-snap-gene-87.35-mRNA-1	1152	4419	1136	1	1133	1051	2186	0.0	1077	98.327	1117	16	1117	1	3	98.33
BC3_3_comp10521_seq1_gene_166832	maker-VaccDscaff10-snap-gene-87.35-mRNA-1	1152	4419	1106	1	1081	3307	4408	0.0	530	83.092	919	158	919	16	29	83.09
BC3_3_comp10521_seq1_gene_166832	maker-VaccDscaff10-snap-gene-87.35-mRNA-1	1152	4419	1123	1	1083	2191	3303	0.0	441	80.499	904	169	904	34	50	80.50
BC3_3_comp10521_seq1_gene_166832	maker-VaccDscaff10-snap-gene-87.35-mRNA-1	1152	4419	852	259	1082	196	1028	1.78e-111	219	76.174	649	156	649	36	47	76.17
BC3_3_comp10521_seq1_gene_166832	maker-VaccDscaff10-snap-gene-87.35-mRNA-1	1152	4419	88	10	97	10	97	5.62e-22	58	88.636	78	10	78	0	0	88.64
BC3_3_comp10521_seq1_gene_166832	maker-VaccDscaff8-snap-gene-108.30-mRNA-1	1152	4419	1136	1	1133	1051	2186	0.0	1071	98.151	1115	18	1115	1	3	98.15
BC3_3_comp10521_seq1_gene_166832	maker-VaccDscaff8-snap-gene-108.30-mRNA-1	1152	4419	1105	1	1081	3307	4408	0.0	530	83.077	918	160	918	14	27	83.08
BC3_3_comp10521_seq1_gene_166832	maker-VaccDscaff8-snap-gene-108.30-mRNA-1	1152	4419	1123	1	1083	2191	3303	0.0	444	80.588	905	168	905	34	50	80.59
BC3_3_comp10521_seq1_gene_166832	maker-VaccDscaff8-snap-gene-108.30-mRNA-1	1152	4419	852	259	1082	196	1028	8.28e-110	216	76.056	648	157	648	34	47	76.06
BC3_3_comp10521_seq1_gene_166832	maker-VaccDscaff8-snap-gene-108.30-mRNA-1	1152	4419	88	10	97	10	97	5.62e-22	58	88.636	78	10	78	0	0	88.64
BC3_3_comp10521_seq1_gene_166832	maker-VaccDscaff5-snap-gene-327.29-mRNA-1	1152	3439	1136	1	1133	233	1368	0.0	1056	97.711	1110	23	1110	1	3	97.71
BC3_3_comp10521_seq1_gene_166832	maker-VaccDscaff5-snap-gene-327.29-mRNA-1	1152	3439	1108	1	1083	1373	2470	0.0	460	81.047	898	175	898	24	35	81.05
BC3_3_comp10521_seq1_gene_166832	maker-VaccDscaff5-snap-gene-327.29-mRNA-1	1152	3439	969	1	944	2474	3438	0.0	432	82.043	795	145	795	16	29	82.04
BC3_3_comp10521_seq1_gene_166832	maker-VaccDscaff1-snap-gene-348.36-mRNA-1	1152	3411	1100	1	1097	1	1100	0.0	1038	98.182	1080	17	1080	1	3	98.18
BC3_3_comp10521_seq1_gene_166832	maker-VaccDscaff1-snap-gene-348.36-mRNA-1	1152	3411	1114	1	1082	2239	3344	0.0	539	83.393	929	145	929	27	40	83.39
BC3_3_comp10521_seq1_gene_166832	maker-VaccDscaff1-snap-gene-348.36-mRNA-1	1152	3411	1122	1	1082	1105	2216	0.0	446	80.660	905	167	905	33	50	80.66
BC3_3_comp10521_seq1_gene_166832	augustus_masked-VaccDscaff5-processed-gene-327.7-mRNA-1	1152	1173	1130	1	1098	1	1123	0.0	546	83.363	942	149	942	21	39	83.36
BC3_3_comp10521_seq1_gene_166832	augustus_masked-VaccDscaff8-processed-gene-107.15-mRNA-1	1152	1173	1131	1	1098	1	1123	0.0	540	83.201	941	149	941	23	41	83.20
BC3_3_comp10521_seq1_gene_166832	maker-VaccDscaff32-snap-gene-63.40-mRNA-1	1152	1451	1109	1	1081	315	1410	0.0	389	78.990	876	192	876	30	41	78.99
BC3_3_comp10521_seq1_gene_166832	maker-VaccDscaff32-snap-gene-63.42-mRNA-1	1152	1281	1109	1	1080	187	1281	0.0	376	78.629	872	194	872	31	43	78.63
BC3_3_comp10521_seq1_gene_166832	maker-VaccDscaff5-snap-gene-325.36-mRNA-1	1152	1591	1112	1	1091	238	1332	0.0	358	77.968	867	207	867	24	38	77.97
BC3_3_comp10521_seq1_gene_166832	maker-VaccDscaff8-snap-gene-110.24-mRNA-1	1152	2724	1079	1	1060	1060	2125	2.12e-170	325	77.201	833	214	833	22	32	77.20
BC3_3_comp10521_seq1_gene_166832	maker-VaccDscaff8-snap-gene-110.24-mRNA-1	1152	2724	566	510	1065	2145	2706	1.06e-113	223	80.212	454	98	454	13	14	80.21
BC3_3_comp10521_seq1_gene_166832	maker-VaccDscaff5-snap-gene-325.32-mRNA-1	1152	1092	1103	1	1083	1	1083	7.72e-160	306	76.519	844	219	844	24	40	76.52
BC3_3_comp10521_seq1_gene_166832	maker-VaccDscaff10-snap-gene-89.29-mRNA-1	1152	2451	1102	1	1082	1	1073	3.62e-153	294	76.316	841	212	841	29	49	76.32
BC3_3_comp10521_seq1_gene_166832	maker-VaccDscaff10-snap-gene-89.29-mRNA-1	1152	2451	739	339	1065	1710	2433	6.31e-121	236	77.943	576	136	576	19	27	77.94
BC3_3_comp10521_seq1_gene_166832	maker-VaccDscaff10-snap-gene-89.29-mRNA-1	1152	2451	617	451	1059	1075	1689	8.28e-110	216	78.606	485	122	485	9	10	78.61
BC3_3_comp10521_seq1_gene_166832	maker-VaccDscaff1-snap-gene-346.38-mRNA-1	1152	2688	1106	1	1081	1	1078	6.18e-136	263	75.407	834	219	834	30	53	75.41
BC3_3_comp10521_seq1_gene_166832	maker-VaccDscaff38-snap-gene-94.24-mRNA-1	1152	2415	636	474	1096	1782	2411	2.90e-129	251	80.346	511	106	511	15	19	80.35
BC3_3_comp10521_seq1_gene_166832	maker-VaccDscaff5-snap-gene-325.31-mRNA-1	1152	1374	656	422	1065	705	1356	3.75e-128	249	79.726	523	117	523	15	16	79.73
BC3_3_comp10521_seq1_gene_166832	maker-VaccDscaff5-snap-gene-325.31-mRNA-1	1152	1374	671	423	1085	27	694	6.31e-121	236	78.689	528	132	528	10	11	78.69
BC3_3_comp10521_seq1_gene_166832	maker-VaccDscaff37-snap-gene-216.40-mRNA-1	1152	2762	637	474	1098	1689	2318	1.74e-126	246	80.063	510	108	510	14	19	80.06
BC3_3_comp10521_seq1_gene_166832	maker-VaccDscaff8-snap-gene-109.27-mRNA-1	1152	711	662	427	1081	40	685	6.31e-121	236	79.154	524	115	524	14	23	79.15
BC3_3_comp10521_seq1_gene_166832	augustus_masked-VaccDscaff10-processed-gene-89.3-mRNA-1	1152	843	554	427	973	40	589	6.40e-111	218	80.144	444	99	444	8	11	80.14
BC3_3_comp10521_seq1_gene_166832	snap_masked-VaccDscaff8-processed-gene-108.14-mRNA-1	1152	288	145	31	175	266	122	1.18e-38	88	86.897	126	19	126	0	0	86.90
BC3_3_comp10521_seq1_gene_166832	maker-VaccDscaff8-snap-gene-312.28-mRNA-1	1152	2581	150	33	182	33	181	7.17e-31	74	83.333	125	24	125	1	1	83.33
BC3_3_comp10521_seq1_gene_166832	maker-VaccDscaff8-snap-gene-312.28-mRNA-1	1152	2581	150	33	182	1248	1396	1.55e-27	68	82.000	123	26	123	1	1	82.00
BC3_3_comp10521_seq1_gene_166832	maker-VaccDscaff8-snap-gene-312.28-mRNA-1	1152	2581	142	33	174	324	465	5.58e-27	67	82.394	117	25	117	0	0	82.39
BC3_3_comp10521_seq1_gene_166832	maker-VaccDscaff10-snap-gene-302.39-mRNA-1	1152	3129	142	33	174	2031	2172	2.58e-30	73	83.803	119	23	119	0	0	83.80
BC3_3_comp10521_seq1_gene_166832	maker-VaccDscaff10-snap-gene-302.39-mRNA-1	1152	3129	141	33	173	33	173	9.28e-30	72	83.688	118	23	118	0	0	83.69
BC3_3_comp10521_seq1_gene_166832	maker-VaccDscaff8-snap-gene-312.29-mRNA-1	1152	2247	142	33	174	33	174	1.20e-28	70	83.099	118	24	118	0	0	83.10
BC3_3_comp10521_seq1_gene_166832	maker-VaccDscaff8-snap-gene-312.29-mRNA-1	1152	2247	125	33	157	1173	1297	1.55e-27	68	84.800	106	19	106	0	0	84.80
BC3_3_comp10521_seq1_gene_166832	maker-VaccDscaff1-snap-gene-102.27-mRNA-1	1152	1692	125	33	157	618	742	1.55e-27	68	84.800	106	19	106	0	0	84.80
BC3_3_comp10521_seq1_gene_166832	augustus_masked-VaccDscaff5-processed-gene-89.0-mRNA-1	1152	1107	125	33	157	33	157	1.55e-27	68	84.800	106	19	106	0	0	84.80
BC3_3_comp10521_seq1_gene_166832	snap_masked-VaccDscaff8-processed-gene-312.13-mRNA-1	1152	999	125	33	157	33	157	1.55e-27	68	84.800	106	19	106	0	0	84.80
BC3_3_comp10521_seq1_gene_166832	augustus_masked-VaccDscaff10-processed-gene-301.2-mRNA-1	1152	1122	125	33	157	33	157	1.55e-27	68	84.800	106	19	106	0	0	84.80
BC3_3_comp10521_seq1_gene_166832	maker-VaccDscaff1-snap-gene-103.22-mRNA-1	1152	2229	139	33	171	33	171	5.58e-27	67	82.734	115	24	115	0	0	82.73
BC3_3_comp10521_seq1_gene_166832	maker-VaccDscaff1-snap-gene-103.22-mRNA-1	1152	2229	142	33	174	1155	1296	5.58e-27	67	82.394	117	25	117	0	0	82.39
BC3_3_comp10521_seq1_gene_166832	augustus_masked-VaccDscaff8-processed-gene-312.2-mRNA-1	1152	1107	139	33	171	33	171	5.58e-27	67	82.734	115	24	115	0	0	82.73
BC3_3_comp10521_seq1_gene_166832	maker-VaccDscaff10-snap-gene-302.41-mRNA-1	1152	1311	142	33	174	33	174	5.58e-27	67	82.394	117	25	117	0	0	82.39
BC3_3_comp10521_seq1_gene_166832	augustus_masked-VaccDscaff10-processed-gene-302.3-mRNA-1	1152	1098	142	33	174	33	174	5.58e-27	67	82.394	117	25	117	0	0	82.39
# BLASTN 2.7.1+
# Query: BC3_1_comp28147_seq1_gene_22168
# Database: ../../transcriptome_genome_comparison/V_corymbosum_v1.0_transcripts.fasta
# 0 hits found
# BLASTN 2.7.1+
# Query: BC3_3_1_comp12024_seq1_gene_67563
# Database: ../../transcriptome_genome_comparison/V_corymbosum_v1.0_transcripts.fasta
# Fields: query id, subject id, query length, subject length, alignment length, q. start, q. end, s. start, s. end, evalue, score, % identity, identical, mismatches, positives, gap opens, gaps, % positives
# 57 hits found
BC3_3_1_comp12024_seq1_gene_67563	maker-VaccDscaff44-augustus-gene-101.30-mRNA-1	1542	4145	1360	184	1540	291	1645	0.0	1008	91.471	1244	108	1244	6	8	91.47
[truncated: 82,070,000 more chars]
