# Supplementary material for: De novo sequencing and analysis of the transcriptome of two highbush blueberry (Vaccinium corymbosum L.) cultivars ‘Bluecrop’ and ‘Legacy’ at harvest and following post-harvest storage
Source: PLoS One. 2021 Aug 2;16(8):e0255139. doi: 10.1371/journal.pone.0255139 (PMC8328333; doi:10.1371/journal.pone.0255139)
Supplement: S4 Table — (ZIP) [file pone.0255139.s004.zip]

Archive with 1 entries (1 files):
- lg_blast.blastn
