# Supplementary material for: De novo sequencing and analysis of the transcriptome of two highbush blueberry (Vaccinium corymbosum L.) cultivars ‘Bluecrop’ and ‘Legacy’ at harvest and following post-harvest storage
Source: PLoS One. 2021 Aug 2;16(8):e0255139. doi: 10.1371/journal.pone.0255139 (PMC8328333; doi:10.1371/journal.pone.0255139)
Supplement: S4 Table — (ZIP) [file pone.0255139.s004.zip › lg_blast.blastn]

# BLASTN 2.7.1+
# Query: LGH_3_comp3225_seq2_gene_272210
# Database: ../../transcriptome_genome_comparison/V_corymbosum_v1.0_transcripts.fasta
# 0 hits found
# BLASTN 2.7.1+
# Query: LG3_3_2_comp20236_seq0_gene_148326
# Database: ../../transcriptome_genome_comparison/V_corymbosum_v1.0_transcripts.fasta
# Fields: query id, subject id, query length, subject length, alignment length, q. start, q. end, s. start, s. end, evalue, score, % identity, identical, mismatches, positives, gap opens, gaps, % positives
# 27 hits found
LG3_3_2_comp20236_seq0_gene_148326	maker-VaccDscaff18-snap-gene-160.22-mRNA-1	873	4614	828	1	826	3184	4009	0.0	496	86.715	718	106	718	4	4	86.71
LG3_3_2_comp20236_seq0_gene_148326	augustus_masked-VaccDscaff44-processed-gene-104.1-mRNA-1	873	1302	765	2	751	542	1300	0.0	493	88.627	678	66	678	16	21	88.63
LG3_3_2_comp20236_seq0_gene_148326	maker-VaccDscaff31-snap-gene-186.17-mRNA-1	873	3894	827	1	826	2989	3814	0.0	478	85.973	711	114	711	2	2	85.97
LG3_3_2_comp20236_seq0_gene_148326	augustus_masked-VaccDscaff31-processed-gene-188.4-mRNA-1	873	4553	827	1	826	3055	3880	0.0	466	85.490	707	118	707	2	2	85.49
LG3_3_2_comp20236_seq0_gene_148326	maker-VaccDscaff7-snap-gene-159.17-mRNA-1	873	3969	828	1	826	3064	3889	0.0	451	84.903	703	121	703	4	4	84.90
LG3_3_2_comp20236_seq0_gene_148326	augustus_masked-VaccDscaff28-processed-gene-105.6-mRNA-1	873	3855	889	1	873	2974	3855	0.0	445	83.802	745	121	745	18	23	83.80
LG3_3_2_comp20236_seq0_gene_148326	augustus_masked-VaccDscaff1315-processed-gene-0.1-mRNA-1	873	3855	889	1	873	2974	3855	0.0	445	83.802	745	121	745	18	23	83.80
LG3_3_2_comp20236_seq0_gene_148326	maker-VaccDscaff20-augustus-gene-254.27-mRNA-1	873	5241	846	1	831	3418	4257	0.0	391	82.506	698	127	698	14	21	82.51
LG3_3_2_comp20236_seq0_gene_148326	maker-VaccDscaff20-augustus-gene-254.27-mRNA-1	873	5241	481	351	831	2748	3228	1.62e-155	298	87.318	420	61	420	0	0	87.32
LG3_3_2_comp20236_seq0_gene_148326	maker-VaccDscaff20-augustus-gene-254.27-mRNA-1	873	5241	566	268	831	4690	5211	1.38e-91	183	78.799	446	74	446	24	46	78.80
LG3_3_2_comp20236_seq0_gene_148326	augustus_masked-VaccDscaff44-processed-gene-103.10-mRNA-1	873	3861	845	1	831	2974	3813	0.0	388	82.367	696	130	696	16	19	82.37
LG3_3_2_comp20236_seq0_gene_148326	augustus_masked-VaccDscaff20-processed-gene-255.3-mRNA-1	873	3882	871	1	856	2974	3838	0.0	377	81.515	710	140	710	18	21	81.52
LG3_3_2_comp20236_seq0_gene_148326	maker-VaccDscaff44-augustus-gene-102.27-mRNA-1	873	3822	776	1	759	2887	3651	0.0	369	83.119	645	103	645	20	28	83.12
LG3_3_2_comp20236_seq0_gene_148326	maker-VaccDscaff18-snap-gene-159.28-mRNA-1	873	4488	830	1	827	2980	3806	0.0	365	81.446	676	148	676	5	6	81.45
LG3_3_2_comp20236_seq0_gene_148326	augustus_masked-VaccDscaff31-processed-gene-187.4-mRNA-1	873	1851	835	1	827	988	1814	0.0	362	81.437	680	139	680	13	16	81.44
LG3_3_2_comp20236_seq0_gene_148326	snap_masked-VaccDscaff7-processed-gene-158.17-mRNA-1	873	4198	830	1	827	3021	3847	0.0	362	81.325	675	149	675	5	6	81.33
LG3_3_2_comp20236_seq0_gene_148326	maker-VaccDscaff16-augustus-gene-246.17-mRNA-1	873	4152	835	1	827	2998	3824	0.0	359	81.317	679	140	679	12	16	81.32
LG3_3_2_comp20236_seq0_gene_148326	snap_masked-VaccDscaff31-processed-gene-189.14-mRNA-1	873	4551	834	1	827	3055	3881	0.0	353	81.055	676	144	676	11	14	81.06
LG3_3_2_comp20236_seq0_gene_148326	maker-VaccDscaff44-snap-gene-102.31-mRNA-1	873	3459	772	1	758	2692	3459	1.57e-180	343	81.865	632	122	632	14	18	81.87
LG3_3_2_comp20236_seq0_gene_148326	maker-VaccDscaff16-augustus-gene-246.20-mRNA-1	873	4769	829	3	827	3106	3924	5.64e-180	342	80.700	669	146	669	9	14	80.70
LG3_3_2_comp20236_seq0_gene_148326	maker-VaccDscaff18-snap-gene-158.31-mRNA-1	873	4867	831	1	827	2974	3797	5.68e-175	333	80.265	667	153	667	10	11	80.26
LG3_3_2_comp20236_seq0_gene_148326	maker-VaccDscaff7-snap-gene-157.36-mRNA-1	873	6680	838	1	827	4399	5222	2.68e-163	312	79.594	667	146	667	23	25	79.59
LG3_3_2_comp20236_seq0_gene_148326	maker-VaccDscaff31-snap-gene-189.26-mRNA-1	873	5150	838	1	827	3825	4648	1.25e-161	309	79.475	666	147	666	23	25	79.47
LG3_3_2_comp20236_seq0_gene_148326	maker-VaccDscaff20-augustus-gene-255.34-mRNA-1	873	1734	512	334	835	1150	1660	2.10e-154	296	86.328	442	59	442	3	11	86.33
LG3_3_2_comp20236_seq0_gene_148326	maker-VaccDscaff31-snap-gene-188.26-mRNA-1	873	3990	602	229	826	3144	3742	3.54e-147	283	82.558	497	98	497	6	7	82.56
LG3_3_2_comp20236_seq0_gene_148326	maker-VaccDscaff31-snap-gene-188.26-mRNA-1	873	3990	165	1	165	2989	3153	6.59e-70	144	95.758	158	7	158	0	0	95.76
LG3_3_2_comp20236_seq0_gene_148326	maker-VaccDscaff4-snap-gene-326.31-mRNA-1	873	16406	828	1	807	14806	15612	1.34e-111	219	76.329	632	154	632	31	42	76.33
# BLASTN 2.7.1+
# Query: LGL_comp9613_seq1_gene_324193
# Database: ../../transcriptome_genome_comparison/V_corymbosum_v1.0_transcripts.fasta
# Fields: query id, subject id, query length, subject length, alignment length, q. start, q. end, s. start, s. end, evalue, score, % identity, identical, mismatches, positives, gap opens, gaps, % positives
# 6 hits found
LGL_comp9613_seq1_gene_324193	maker-VaccDscaff6-augustus-gene-390.30-mRNA-1	1800	2475	1800	1	1800	246	2045	0.0	1764	99.333	1788	12	1788	0	0	99.33
LGL_comp9613_seq1_gene_324193	maker-VaccDscaff38-augustus-gene-25.19-mRNA-1	1800	2538	1800	1	1800	304	2103	0.0	1755	99.167	1785	15	1785	0	0	99.17
LGL_comp9613_seq1_gene_324193	maker-VaccDscaff37-augustus-gene-274.40-mRNA-1	1800	2538	1800	1	1800	304	2103	0.0	1752	99.111	1784	16	1784	0	0	99.11
LGL_comp9613_seq1_gene_324193	maker-VaccDscaff39-augustus-gene-23.21-mRNA-1	1800	2540	1800	1	1800	319	2118	0.0	1743	98.944	1781	19	1781	0	0	98.94
LGL_comp9613_seq1_gene_324193	maker-VaccDscaff2-snap-gene-151.24-mRNA-1	1800	1113	374	739	1111	433	806	0.0	358	98.663	369	4	369	1	1	98.66
LGL_comp9613_seq1_gene_324193	maker-VaccDscaff12-snap-gene-133.44-mRNA-1	1800	1119	79	240	318	1010	1087	3.16e-26	66	94.937	75	3	75	1	1	94.94
# BLASTN 2.7.1+
# Query: LGH_3_comp25888_seq1_gene_296651
# Database: ../../transcriptome_genome_comparison/V_corymbosum_v1.0_transcripts.fasta
# Fields: query id, subject id, query length, subject length, alignment length, q. start, q. end, s. start, s. end, evalue, score, % identity, identical, mismatches, positives, gap opens, gaps, % positives
# 5 hits found
LGH_3_comp25888_seq1_gene_296651	maker-VaccDscaff28-snap-gene-256.50-mRNA-1	2016	3820	2016	1	2016	1394	3400	0.0	1963	99.206	2000	7	2000	1	9	99.21
LGH_3_comp25888_seq1_gene_296651	maker-VaccDscaff19-snap-gene-100.39-mRNA-1	2016	4086	2016	1	2016	1462	3468	0.0	1945	98.909	1994	13	1994	1	9	98.91
LGH_3_comp25888_seq1_gene_296651	maker-VaccDscaff48-snap-gene-15.40-mRNA-1	2016	4247	2016	1	2016	1464	3470	0.0	1906	98.264	1981	26	1981	1	9	98.26
LGH_3_comp25888_seq1_gene_296651	maker-VaccDscaff20-augustus-gene-98.36-mRNA-1	2016	4757	1453	564	2016	2562	4014	0.0	1417	99.174	1441	12	1441	0	0	99.17
LGH_3_comp25888_seq1_gene_296651	maker-VaccDscaff20-augustus-gene-98.36-mRNA-1	2016	4757	569	1	569	1621	2189	0.0	536	98.067	558	11	558	0	0	98.07
# BLASTN 2.7.1+
# Query: LG3_2_comp16190_seq2_gene_72450
# Database: ../../transcriptome_genome_comparison/V_corymbosum_v1.0_transcripts.fasta
# Fields: query id, subject id, query length, subject length, alignment length, q. start, q. end, s. start, s. end, evalue, score, % identity, identical, mismatches, positives, gap opens, gaps, % positives
# 6 hits found
LG3_2_comp16190_seq2_gene_72450	maker-VaccDscaff18-snap-gene-128.24-mRNA-1	2622	6121	2539	1	2515	403	2935	0.0	2089	94.289	2394	115	2394	6	30	94.29
LG3_2_comp16190_seq2_gene_72450	maker-VaccDscaff16-snap-gene-282.38-mRNA-1	2622	6708	2499	122	2614	1243	3707	0.0	1981	93.357	2333	126	2333	8	40	93.36
LG3_2_comp16190_seq2_gene_72450	maker-VaccDscaff16-snap-gene-282.38-mRNA-1	2622	6708	124	1	124	1015	1138	1.23e-56	121	99.194	123	1	123	0	0	99.19
LG3_2_comp16190_seq2_gene_72450	maker-VaccDscaff31-snap-gene-225.36-mRNA-1	2622	6321	2545	1	2524	601	3136	0.0	1912	91.906	2339	176	2339	9	30	91.91
LG3_2_comp16190_seq2_gene_72450	maker-VaccDscaff7-augustus-gene-126.22-mRNA-1	2622	5045	1792	800	2581	1750	3531	0.0	1422	93.304	1672	100	1672	12	20	93.30
LG3_2_comp16190_seq2_gene_72450	maker-VaccDscaff7-augustus-gene-126.22-mRNA-1	2622	5045	825	1	803	833	1657	0.0	691	95.030	784	19	784	1	22	95.03
# BLASTN 2.7.1+
# Query: LG3_3_1_comp19189_seq1_gene_108831
# Database: ../../transcriptome_genome_comparison/V_corymbosum_v1.0_transcripts.fasta
# Fields: query id, subject id, query length, subject length, alignment length, q. start, q. end, s. start, s. end, evalue, score, % identity, identical, mismatches, positives, gap opens, gaps, % positives
# 30 hits found
LG3_3_1_comp19189_seq1_gene_108831	snap_masked-VaccDscaff28-processed-gene-2.20-mRNA-1	510	801	489	28	510	779	299	5.52e-163	311	88.344	432	43	432	9	14	88.34
LG3_3_1_comp19189_seq1_gene_108831	snap_masked-VaccDscaff37-processed-gene-181.17-mRNA-1	510	474	311	200	510	159	467	4.39e-144	277	96.463	300	9	300	2	2	96.46
LG3_3_1_comp19189_seq1_gene_108831	snap_masked-VaccDscaff38-processed-gene-126.22-mRNA-1	510	474	311	200	510	159	467	4.39e-144	277	96.463	300	9	300	2	2	96.46
LG3_3_1_comp19189_seq1_gene_108831	maker-VaccDscaff32-augustus-gene-298.24-mRNA-1	510	2142	491	28	510	1135	1611	3.42e-140	270	85.743	421	48	421	13	22	85.74
LG3_3_1_comp19189_seq1_gene_108831	augustus_masked-VaccDscaff4-processed-gene-371.9-mRNA-1	510	468	308	203	510	66	370	1.60e-133	258	94.805	292	13	292	3	3	94.81
LG3_3_1_comp19189_seq1_gene_108831	augustus_masked-VaccDscaff8-processed-gene-116.5-mRNA-1	510	855	308	203	510	453	757	1.60e-133	258	94.805	292	13	292	3	3	94.81
LG3_3_1_comp19189_seq1_gene_108831	maker-VaccDscaff16-augustus-gene-39.19-mRNA-1	510	1125	300	144	443	299	3	9.64e-131	253	95.000	285	12	285	3	3	95.00
LG3_3_1_comp19189_seq1_gene_108831	augustus_masked-VaccDscaff5-processed-gene-165.3-mRNA-1	510	1125	314	202	510	722	1033	9.84e-116	226	91.083	286	21	286	6	7	91.08
LG3_3_1_comp19189_seq1_gene_108831	augustus_masked-VaccDscaff22-processed-gene-101.9-mRNA-1	510	411	313	203	510	6	316	3.54e-115	225	91.054	285	21	285	6	7	91.05
LG3_3_1_comp19189_seq1_gene_108831	augustus_masked-VaccDscaff9-processed-gene-274.3-mRNA-1	510	648	314	202	510	242	553	4.58e-114	223	90.764	285	22	285	6	7	90.76
LG3_3_1_comp19189_seq1_gene_108831	augustus_masked-VaccDscaff22-processed-gene-52.1-mRNA-1	510	414	314	202	510	11	322	4.58e-114	223	90.764	285	22	285	6	7	90.76
LG3_3_1_comp19189_seq1_gene_108831	augustus_masked-VaccDscaff1345-processed-gene-0.0-mRNA-1	510	468	310	206	510	69	376	1.65e-113	222	90.968	282	21	282	6	7	90.97
LG3_3_1_comp19189_seq1_gene_108831	augustus_masked-VaccDscaff9-processed-gene-273.1-mRNA-1	510	825	314	202	510	401	712	2.13e-112	220	90.446	284	23	284	6	7	90.45
LG3_3_1_comp19189_seq1_gene_108831	maker-VaccDscaff23-augustus-gene-142.22-mRNA-1	510	2237	323	28	347	77	387	7.72e-107	210	89.164	288	20	288	8	15	89.16
LG3_3_1_comp19189_seq1_gene_108831	maker-VaccDscaff44-snap-gene-157.36-mRNA-1	510	3825	323	28	347	3289	3599	7.72e-107	210	89.164	288	20	288	8	15	89.16
LG3_3_1_comp19189_seq1_gene_108831	snap_masked-VaccDscaff42-processed-gene-161.24-mRNA-1	510	339	338	180	510	7	339	2.80e-101	200	86.982	294	32	294	11	12	86.98
LG3_3_1_comp19189_seq1_gene_108831	snap_masked-VaccDscaff4-processed-gene-371.15-mRNA-1	510	294	235	276	510	294	62	3.62e-100	198	94.894	223	10	223	2	2	94.89
LG3_3_1_comp19189_seq1_gene_108831	snap_masked-VaccDscaff42-processed-gene-190.10-mRNA-1	510	345	356	123	471	345	1	6.05e-98	194	85.674	305	33	305	10	18	85.67
LG3_3_1_comp19189_seq1_gene_108831	augustus_masked-VaccDscaff47-processed-gene-93.2-mRNA-1	510	273	272	175	443	272	3	2.82e-96	191	90.441	246	21	246	4	5	90.44
LG3_3_1_comp19189_seq1_gene_108831	snap_masked-VaccDscaff30-processed-gene-25.12-mRNA-1	510	273	272	175	443	272	3	2.82e-96	191	90.441	246	21	246	4	5	90.44
LG3_3_1_comp19189_seq1_gene_108831	snap_masked-VaccDscaff39-processed-gene-39.11-mRNA-1	510	273	272	175	443	272	3	1.31e-94	188	90.074	245	22	245	4	5	90.07
LG3_3_1_comp19189_seq1_gene_108831	snap_masked-VaccDscaff55-processed-gene-11.17-mRNA-1	510	438	322	195	510	27	343	1.02e-90	181	86.025	277	34	277	8	11	86.02
LG3_3_1_comp19189_seq1_gene_108831	augustus_masked-VaccDscaff61-processed-gene-6.11-mRNA-1	510	684	315	202	510	279	589	4.75e-89	178	86.032	271	34	271	7	10	86.03
LG3_3_1_comp19189_seq1_gene_108831	snap_masked-VaccDscaff5-processed-gene-36.22-mRNA-1	510	219	217	230	443	219	3	6.14e-88	176	94.009	204	10	204	3	3	94.01
LG3_3_1_comp19189_seq1_gene_108831	augustus_masked-VaccDscaff14-processed-gene-44.0-mRNA-1	510	555	225	206	430	18	240	2.86e-86	173	92.444	208	15	208	2	2	92.44
LG3_3_1_comp19189_seq1_gene_108831	augustus_masked-VaccDscaff39-processed-gene-39.1-mRNA-1	510	1653	225	206	430	531	753	1.33e-84	170	92.000	207	16	207	2	2	92.00
LG3_3_1_comp19189_seq1_gene_108831	snap_masked-VaccDscaff61-processed-gene-6.22-mRNA-1	510	264	267	123	387	264	3	1.34e-79	161	87.266	233	27	233	6	7	87.27
LG3_3_1_comp19189_seq1_gene_108831	snap_masked-VaccDscaff7-processed-gene-106.27-mRNA-1	510	237	236	123	357	237	4	1.73e-78	159	89.407	211	22	211	3	3	89.41
LG3_3_1_comp19189_seq1_gene_108831	augustus_masked-VaccDscaff34-processed-gene-106.4-mRNA-1	510	216	146	203	348	3	147	1.06e-60	127	95.890	140	5	140	1	1	95.89
LG3_3_1_comp19189_seq1_gene_108831	snap_masked-VaccDscaff46-processed-gene-102.14-mRNA-1	510	627	103	245	347	1	103	2.37e-37	85	94.175	97	6	97	0	0	94.17
# BLASTN 2.7.1+
# Query: LG3_1_comp13784_seq0_gene_28511
# Database: ../../transcriptome_genome_comparison/V_corymbosum_v1.0_transcripts.fasta
# Fields: query id, subject id, query length, subject length, alignment length, q. start, q. end, s. start, s. end, evalue, score, % identity, identical, mismatches, positives, gap opens, gaps, % positives
# 6 hits found
LG3_1_comp13784_seq0_gene_28511	augustus_masked-VaccDscaff5-processed-gene-133.4-mRNA-1	1068	1698	1068	1	1068	96	1163	0.0	1038	99.064	1058	10	1058	0	0	99.06
LG3_1_comp13784_seq0_gene_28511	augustus_masked-VaccDscaff8-processed-gene-282.12-mRNA-1	1068	1630	1068	1	1068	164	1231	0.0	1038	99.064	1058	10	1058	0	0	99.06
LG3_1_comp13784_seq0_gene_28511	augustus_masked-VaccDscaff1-processed-gene-146.1-mRNA-1	1068	1633	1068	1	1068	141	1208	0.0	1032	98.876	1056	12	1056	0	0	98.88
LG3_1_comp13784_seq0_gene_28511	maker-VaccDscaff10-augustus-gene-264.25-mRNA-1	1068	1692	528	200	726	529	1056	0.0	509	98.864	522	5	522	1	1	98.86
LG3_1_comp13784_seq0_gene_28511	maker-VaccDscaff10-augustus-gene-264.25-mRNA-1	1068	1692	250	819	1068	1055	1293	9.98e-104	205	94.800	237	2	237	1	11	94.80
LG3_1_comp13784_seq0_gene_28511	maker-VaccDscaff10-augustus-gene-264.25-mRNA-1	1068	1692	203	1	203	149	351	2.80e-99	197	99.015	201	2	201	0	0	99.01
# BLASTN 2.7.1+
# Query: LGH_1_comp698_seq2_gene_218095
# Database: ../../transcriptome_genome_comparison/V_corymbosum_v1.0_transcripts.fasta
# Fields: query id, subject id, query length, subject length, alignment length, q. start, q. end, s. start, s. end, evalue, score, % identity, identical, mismatches, positives, gap opens, gaps, % positives
# 19 hits found
LGH_1_comp698_seq2_gene_218095	snap_masked-VaccDscaff795-processed-gene-0.8-mRNA-1	933	405	353	90	442	54	405	3.64e-177	337	98.584	348	4	348	1	1	98.58
LGH_1_comp698_seq2_gene_218095	snap_masked-VaccDscaff22-processed-gene-52.5-mRNA-1	933	405	353	90	442	54	405	7.87e-174	331	98.017	346	6	346	1	1	98.02
LGH_1_comp698_seq2_gene_218095	augustus_masked-VaccDscaff42-processed-gene-20.3-mRNA-1	933	1505	301	633	933	510	210	3.79e-147	283	98.007	295	6	295	0	0	98.01
LGH_1_comp698_seq2_gene_218095	maker-VaccDscaff32-augustus-gene-323.35-mRNA-1	933	1512	301	633	933	524	224	1.77e-145	280	97.674	294	7	294	0	0	97.67
LGH_1_comp698_seq2_gene_218095	maker-VaccDscaff30-augustus-gene-297.38-mRNA-1	933	1478	301	633	933	477	177	3.82e-142	274	97.010	292	9	292	0	0	97.01
LGH_1_comp698_seq2_gene_218095	maker-VaccDscaff13-augustus-gene-41.36-mRNA-1	933	1349	301	633	933	360	60	3.82e-142	274	97.010	292	9	292	0	0	97.01
LGH_1_comp698_seq2_gene_218095	augustus_masked-VaccDscaff47-processed-gene-67.4-mRNA-1	933	261	190	174	363	69	258	4.13e-87	175	97.368	185	5	185	0	0	97.37
LGH_1_comp698_seq2_gene_218095	snap_masked-VaccDscaff45-processed-gene-224.19-mRNA-1	933	198	194	170	363	2	195	2.52e-74	152	92.784	180	14	180	0	0	92.78
LGH_1_comp698_seq2_gene_218095	augustus_masked-VaccDscaff40-processed-gene-68.3-mRNA-1	933	360	252	641	892	311	60	1.52e-71	147	86.111	217	35	217	0	0	86.11
LGH_1_comp698_seq2_gene_218095	maker-VaccDscaff38-augustus-gene-264.42-mRNA-1	933	1124	371	271	627	742	1104	1.52e-71	147	80.863	300	49	300	19	22	80.86
LGH_1_comp698_seq2_gene_218095	maker-VaccDscaff28-augustus-gene-280.38-mRNA-1	933	1809	262	359	613	1551	1809	5.50e-66	137	84.733	222	30	222	8	10	84.73
LGH_1_comp698_seq2_gene_218095	maker-VaccDscaff20-augustus-gene-77.26-mRNA-1	933	1708	262	359	613	1450	1708	5.50e-66	137	84.733	222	30	222	8	10	84.73
LGH_1_comp698_seq2_gene_218095	maker-VaccDscaff45-snap-gene-107.25-mRNA-1	933	2454	200	438	627	2247	2439	5.53e-61	128	89.500	179	4	179	3	17	89.50
LGH_1_comp698_seq2_gene_218095	maker-VaccDscaff2-snap-gene-409.61-mRNA-1	933	6795	140	251	390	3788	3927	1.21e-52	113	93.571	131	9	131	0	0	93.57
LGH_1_comp698_seq2_gene_218095	maker-VaccDscaff27-augustus-gene-109.23-mRNA-1	933	2392	135	438	563	2258	2392	2.03e-45	100	92.593	125	1	125	1	9	92.59
LGH_1_comp698_seq2_gene_218095	maker-VaccDscaff39-augustus-gene-134.10-mRNA-1	933	703	118	1	117	221	105	7.36e-40	90	92.373	109	7	109	2	2	92.37
LGH_1_comp698_seq2_gene_218095	augustus_masked-VaccDscaff37-processed-gene-181.1-mRNA-1	933	651	114	1	113	116	3	2.65e-39	89	92.982	106	7	106	1	1	92.98
LGH_1_comp698_seq2_gene_218095	maker-VaccDscaff38-augustus-gene-127.28-mRNA-1	933	636	114	1	113	116	3	2.65e-39	89	92.982	106	7	106	1	1	92.98
LGH_1_comp698_seq2_gene_218095	maker-VaccDscaff6-augustus-gene-295.37-mRNA-1	933	680	118	1	117	210	94	3.43e-38	87	91.525	108	8	108	2	2	91.53
# BLASTN 2.7.1+
# Query: LG3_3_1_comp13039_seq0_gene_105502
# Database: ../../transcriptome_genome_comparison/V_corymbosum_v1.0_transcripts.fasta
# Fields: query id, subject id, query length, subject length, alignment length, q. start, q. end, s. start, s. end, evalue, score, % identity, identical, mismatches, positives, gap opens, gaps, % positives
# 17 hits found
LG3_3_1_comp13039_seq0_gene_105502	maker-VaccDscaff30-augustus-gene-49.28-mRNA-1	735	2674	733	1	727	1696	2410	0.0	445	87.449	641	68	641	9	24	87.45
LG3_3_1_comp13039_seq0_gene_105502	maker-VaccDscaff1552-augustus-gene-0.3-mRNA-1	735	3387	479	257	735	2546	3024	0.0	440	97.286	466	13	466	0	0	97.29
LG3_3_1_comp13039_seq0_gene_105502	maker-VaccDscaff1552-augustus-gene-0.3-mRNA-1	735	3387	106	257	362	2222	2327	1.60e-40	91	95.283	101	5	101	0	0	95.28
LG3_3_1_comp13039_seq0_gene_105502	maker-VaccDscaff1552-augustus-gene-0.3-mRNA-1	735	3387	106	257	362	2390	2495	7.45e-39	88	94.340	100	6	100	0	0	94.34
LG3_3_1_comp13039_seq0_gene_105502	maker-VaccDscaff32-snap-gene-31.33-mRNA-1	735	4461	479	257	735	3983	4461	0.0	437	97.077	465	14	465	0	0	97.08
LG3_3_1_comp13039_seq0_gene_105502	maker-VaccDscaff32-snap-gene-31.33-mRNA-1	735	4461	106	257	362	3239	3344	1.60e-40	91	95.283	101	5	101	0	0	95.28
LG3_3_1_comp13039_seq0_gene_105502	maker-VaccDscaff32-snap-gene-31.33-mRNA-1	735	4461	100	263	362	3833	3932	7.45e-39	88	96.000	96	4	96	0	0	96.00
LG3_3_1_comp13039_seq0_gene_105502	maker-VaccDscaff32-snap-gene-318.24-mRNA-1	735	3356	399	257	655	2887	3285	0.0	360	96.742	386	13	386	0	0	96.74
LG3_3_1_comp13039_seq0_gene_105502	maker-VaccDscaff32-snap-gene-318.24-mRNA-1	735	3356	106	257	362	2551	2656	1.60e-40	91	95.283	101	5	101	0	0	95.28
LG3_3_1_comp13039_seq0_gene_105502	maker-VaccDscaff32-snap-gene-318.24-mRNA-1	735	3356	106	257	362	2731	2836	7.45e-39	88	94.340	100	6	100	0	0	94.34
LG3_3_1_comp13039_seq0_gene_105502	maker-VaccDscaff13-augustus-gene-352.25-mRNA-1	735	7333	390	257	646	6350	6739	1.04e-166	318	93.846	366	24	366	0	0	93.85
LG3_3_1_comp13039_seq0_gene_105502	maker-VaccDscaff13-augustus-gene-352.25-mRNA-1	735	7333	106	257	362	5570	5675	1.60e-40	91	95.283	101	5	101	0	0	95.28
LG3_3_1_comp13039_seq0_gene_105502	maker-VaccDscaff13-augustus-gene-352.25-mRNA-1	735	7333	106	257	362	5726	5831	7.45e-39	88	94.340	100	6	100	0	0	94.34
LG3_3_1_comp13039_seq0_gene_105502	maker-VaccDscaff9-snap-gene-334.17-mRNA-1	735	5713	483	257	733	4958	5428	2.37e-123	240	83.851	405	60	405	5	18	83.85
LG3_3_1_comp13039_seq0_gene_105502	maker-VaccDscaff30-snap-gene-47.41-mRNA-1	735	5455	356	1	354	4683	5027	7.19e-64	133	79.775	284	59	284	10	13	79.78
LG3_3_1_comp13039_seq0_gene_105502	maker-VaccDscaff13-snap-gene-350.29-mRNA-1	735	5655	355	1	354	4692	5036	7.19e-64	133	79.718	283	61	283	9	11	79.72
LG3_3_1_comp13039_seq0_gene_105502	maker-VaccDscaff42-snap-gene-249.28-mRNA-1	735	6271	89	1	86	5019	5107	1.29e-11	39	82.022	73	13	73	2	3	82.02
# BLASTN 2.7.1+
# Query: LG3_3_3_comp22507_seq0_gene_184552
# Database: ../../transcriptome_genome_comparison/V_corymbosum_v1.0_transcripts.fasta
# Fields: query id, subject id, query length, subject length, alignment length, q. start, q. end, s. start, s. end, evalue, score, % identity, identical, mismatches, positives, gap opens, gaps, % positives
# 7 hits found
LG3_3_3_comp22507_seq0_gene_184552	augustus_masked-VaccDscaff25-processed-gene-182.11-mRNA-1	768	1161	747	19	765	133	879	0.0	711	98.394	735	12	735	0	0	98.39
LG3_3_3_comp22507_seq0_gene_184552	augustus_masked-VaccDscaff25-processed-gene-182.7-mRNA-1	768	1161	747	19	765	133	879	0.0	705	98.126	733	14	733	0	0	98.13
LG3_3_3_comp22507_seq0_gene_184552	maker-VaccDscaff25-snap-gene-182.36-mRNA-1	768	815	750	19	768	772	29	0.0	690	97.467	731	13	731	1	6	97.47
LG3_3_3_comp22507_seq0_gene_184552	augustus_masked-VaccDscaff25-processed-gene-181.4-mRNA-1	768	1131	734	32	765	116	849	0.0	686	97.820	718	16	718	0	0	97.82
LG3_3_3_comp22507_seq0_gene_184552	augustus_masked-VaccDscaff14-processed-gene-169.8-mRNA-1	768	990	701	67	765	13	711	0.0	513	91.155	639	58	639	4	4	91.16
LG3_3_3_comp22507_seq0_gene_184552	augustus_masked-VaccDscaff25-processed-gene-182.8-mRNA-1	768	972	631	135	765	63	693	0.0	457	90.808	573	58	573	0	0	90.81
LG3_3_3_comp22507_seq0_gene_184552	augustus_masked-VaccDscaff25-processed-gene-181.3-mRNA-1	768	1035	485	281	765	266	750	0.0	368	91.959	446	39	446	0	0	91.96
# BLASTN 2.7.1+
# Query: LGL_comp11767_seq1_gene_326489
# Database: ../../transcriptome_genome_comparison/V_corymbosum_v1.0_transcripts.fasta
# Fields: query id, subject id, query length, subject length, alignment length, q. start, q. end, s. start, s. end, evalue, score, % identity, identical, mismatches, positives, gap opens, gaps, % positives
# 4 hits found
LGL_comp11767_seq1_gene_326489	maker-VaccDscaff39-augustus-gene-121.31-mRNA-1	309	1299	309	1	309	291	599	4.23e-152	291	98.058	303	6	303	0	0	98.06
LGL_comp11767_seq1_gene_326489	maker-VaccDscaff38-augustus-gene-112.31-mRNA-1	309	1369	309	1	309	340	648	4.23e-152	291	98.058	303	6	303	0	0	98.06
LGL_comp11767_seq1_gene_326489	maker-VaccDscaff37-augustus-gene-200.18-mRNA-1	309	1340	312	1	309	300	611	5.48e-151	289	97.756	305	4	305	1	3	97.76
LGL_comp11767_seq1_gene_326489	maker-VaccDscaff6-augustus-gene-307.33-mRNA-1	309	1258	312	1	309	247	558	5.48e-151	289	97.756	305	4	305	1	3	97.76
# BLASTN 2.7.1+
# Query: LGH_2_comp15873_seq0_gene_258210
# Database: ../../transcriptome_genome_comparison/V_corymbosum_v1.0_transcripts.fasta
# Fields: query id, subject id, query length, subject length, alignment length, q. start, q. end, s. start, s. end, evalue, score, % identity, identical, mismatches, positives, gap opens, gaps, % positives
# 21 hits found
LGH_2_comp15873_seq0_gene_258210	maker-VaccDscaff34-augustus-gene-80.36-mRNA-1	381	1964	314	69	381	1404	1717	6.87e-151	289	97.452	306	7	306	1	1	97.45
LGH_2_comp15873_seq0_gene_258210	augustus_masked-VaccDscaff23-processed-gene-215.6-mRNA-1	381	1022	317	69	381	548	862	9.21e-125	242	92.429	293	18	293	5	6	92.43
LGH_2_comp15873_seq0_gene_258210	maker-VaccDscaff12-augustus-gene-187.32-mRNA-1	381	802	317	69	381	301	615	4.28e-123	239	92.114	292	19	292	5	6	92.11
LGH_2_comp15873_seq0_gene_258210	maker-VaccDscaff5-augustus-gene-285.33-mRNA-1	381	435	265	69	332	171	435	2.62e-110	216	93.962	249	15	249	1	1	93.96
LGH_2_comp15873_seq0_gene_258210	maker-VaccDscaff104-snap-gene-0.24-mRNA-1	381	744	257	69	324	444	700	1.57e-107	211	94.163	242	14	242	1	1	94.16
LGH_2_comp15873_seq0_gene_258210	maker-VaccDscaff46-snap-gene-173.26-mRNA-1	381	1113	199	183	381	789	987	3.46e-94	187	97.990	195	4	195	0	0	97.99
LGH_2_comp15873_seq0_gene_258210	maker-VaccDscaff3-augustus-gene-15.32-mRNA-1	381	2575	191	67	257	481	671	4.57e-78	158	94.241	180	11	180	0	0	94.24
LGH_2_comp15873_seq0_gene_258210	maker-VaccDscaff2-augustus-gene-396.43-mRNA-1	381	2580	191	67	257	486	676	4.57e-78	158	94.241	180	11	180	0	0	94.24
LGH_2_comp15873_seq0_gene_258210	maker-VaccDscaff14-snap-gene-343.36-mRNA-1	381	5336	191	67	257	541	731	2.12e-76	155	93.717	179	12	179	0	0	93.72
LGH_2_comp15873_seq0_gene_258210	augustus_masked-VaccDscaff41-processed-gene-190.2-mRNA-1	381	2607	191	67	257	463	653	2.12e-76	155	93.717	179	12	179	0	0	93.72
LGH_2_comp15873_seq0_gene_258210	maker-VaccDscaff23-snap-gene-84.31-mRNA-1	381	1254	191	67	257	439	629	9.88e-75	152	93.194	178	13	178	0	0	93.19
LGH_2_comp15873_seq0_gene_258210	snap_masked-VaccDscaff40-processed-gene-204.12-mRNA-1	381	2961	191	67	257	604	794	9.88e-75	152	93.194	178	13	178	0	0	93.19
LGH_2_comp15873_seq0_gene_258210	augustus_masked-VaccDscaff45-processed-gene-119.0-mRNA-1	381	1079	197	186	381	625	811	1.01e-59	125	88.832	175	11	175	4	11	88.83
LGH_2_comp15873_seq0_gene_258210	maker-VaccDscaff41-snap-gene-189.30-mRNA-1	381	1290	188	70	257	517	692	1.02e-54	116	88.298	166	10	166	1	12	88.30
LGH_2_comp15873_seq0_gene_258210	maker-VaccDscaff13-snap-gene-195.19-mRNA-1	381	1017	118	69	186	843	960	1.70e-52	112	98.305	116	2	116	0	0	98.31
LGH_2_comp15873_seq0_gene_258210	snap_masked-VaccDscaff76-processed-gene-4.17-mRNA-1	381	798	118	69	186	456	573	7.92e-51	109	97.458	115	3	115	0	0	97.46
LGH_2_comp15873_seq0_gene_258210	maker-VaccDscaff26-augustus-gene-144.23-mRNA-1	381	2538	57	1	57	1746	1802	1.38e-18	51	96.491	55	2	55	0	0	96.49
LGH_2_comp15873_seq0_gene_258210	maker-VaccDscaff26-augustus-gene-144.18-mRNA-1	381	3125	57	1	57	2936	2880	1.38e-18	51	96.491	55	2	55	0	0	96.49
LGH_2_comp15873_seq0_gene_258210	maker-VaccDscaff33-augustus-gene-196.31-mRNA-1	381	2182	57	1	57	1653	1709	1.38e-18	51	96.491	55	2	55	0	0	96.49
LGH_2_comp15873_seq0_gene_258210	maker-VaccDscaff21-snap-gene-141.39-mRNA-1	381	2203	57	1	57	1728	1784	1.38e-18	51	96.491	55	2	55	0	0	96.49
LGH_2_comp15873_seq0_gene_258210	maker-VaccDscaff29-snap-gene-142.34-mRNA-1	381	2351	57	1	57	1775	1831	6.43e-17	48	94.737	54	3	54	0	0	94.74
# BLASTN 2.7.1+
# Query: LG3_2_comp82253_seq0_gene_83389
# Database: ../../transcriptome_genome_comparison/V_corymbosum_v1.0_transcripts.fasta
# Fields: query id, subject id, query length, subject length, alignment length, q. start, q. end, s. start, s. end, evalue, score, % identity, identical, mismatches, positives, gap opens, gaps, % positives
# 5 hits found
LG3_2_comp82253_seq0_gene_83389	maker-VaccDscaff34-augustus-gene-61.47-mRNA-1	360	1701	338	1	338	382	719	1.74e-176	335	99.704	337	1	337	0	0	99.70
LG3_2_comp82253_seq0_gene_83389	maker-VaccDscaff27-snap-gene-284.28-mRNA-1	360	1614	338	1	338	295	632	8.07e-175	332	99.408	336	2	336	0	0	99.41
LG3_2_comp82253_seq0_gene_83389	maker-VaccDscaff50-augustus-gene-17.25-mRNA-1	360	2616	338	1	338	456	793	3.76e-173	329	99.112	335	3	335	0	0	99.11
LG3_2_comp82253_seq0_gene_83389	maker-VaccDscaff17-augustus-gene-319.30-mRNA-1	360	2387	338	1	338	462	799	3.76e-173	329	99.112	335	3	335	0	0	99.11
LG3_2_comp82253_seq0_gene_83389	snap_masked-VaccDscaff34-processed-gene-61.23-mRNA-1	360	597	42	1	42	411	370	1.31e-13	42	100.000	42	0	42	0	0	100.00
# BLASTN 2.7.1+
# Query: LG3_2_comp2338_seq2_gene_49238
# Database: ../../transcriptome_genome_comparison/V_corymbosum_v1.0_transcripts.fasta
# Fields: query id, subject id, query length, subject length, alignment length, q. start, q. end, s. start, s. end, evalue, score, % identity, identical, mismatches, positives, gap opens, gaps, % positives
# 28 hits found
LG3_2_comp2338_seq2_gene_49238	maker-VaccDscaff28-snap-gene-32.49-mRNA-1	303	899	274	1	270	137	408	1.20e-122	238	95.985	263	5	263	2	6	95.99
LG3_2_comp2338_seq2_gene_49238	maker-VaccDscaff8-snap-gene-27.48-mRNA-1	303	759	251	26	270	101	343	2.85e-54	115	82.869	208	29	208	10	14	82.87
LG3_2_comp2338_seq2_gene_49238	maker-VaccDscaff41-snap-gene-136.14-mRNA-1	303	591	155	1	146	123	275	7.99e-50	107	90.968	141	3	141	3	11	90.97
LG3_2_comp2338_seq2_gene_49238	maker-VaccDscaff40-augustus-gene-152.31-mRNA-1	303	1172	68	77	144	165	98	1.78e-26	65	98.529	67	1	67	0	0	98.53
LG3_2_comp2338_seq2_gene_49238	maker-VaccDscaff26-snap-gene-342.28-mRNA-1	303	1031	90	47	134	103	190	3.00e-19	52	86.667	78	8	78	4	4	86.67
LG3_2_comp2338_seq2_gene_49238	augustus_masked-VaccDscaff33-processed-gene-85.1-mRNA-1	303	1704	85	46	128	155	237	3.88e-18	50	87.059	74	7	74	4	4	87.06
LG3_2_comp2338_seq2_gene_49238	augustus_masked-VaccDscaff33-processed-gene-85.1-mRNA-1	303	1704	66	70	134	409	345	8.40e-15	44	89.394	59	5	59	2	2	89.39
LG3_2_comp2338_seq2_gene_49238	maker-VaccDscaff21-augustus-gene-350.33-mRNA-1	303	853	85	47	129	88	170	3.88e-18	50	87.059	74	7	74	4	4	87.06
LG3_2_comp2338_seq2_gene_49238	maker-VaccDscaff40-snap-gene-255.21-mRNA-1	303	873	140	23	150	190	325	5.02e-17	48	80.000	112	12	112	10	16	80.00
LG3_2_comp2338_seq2_gene_49238	augustus_masked-VaccDscaff26-processed-gene-342.3-mRNA-1	303	993	66	70	134	916	852	1.80e-16	47	90.909	60	4	60	2	2	90.91
LG3_2_comp2338_seq2_gene_49238	augustus_masked-VaccDscaff120-processed-gene-1.3-mRNA-1	303	639	74	56	128	172	101	2.33e-15	45	87.838	65	6	65	3	3	87.84
LG3_2_comp2338_seq2_gene_49238	augustus_masked-VaccDscaff31-processed-gene-173.0-mRNA-1	303	339	79	56	134	335	259	2.33e-15	45	86.076	68	9	68	2	2	86.08
LG3_2_comp2338_seq2_gene_49238	augustus_masked-VaccDscaff28-processed-gene-8.1-mRNA-1	303	1269	60	76	134	164	105	8.40e-15	44	91.667	55	4	55	1	1	91.67
LG3_2_comp2338_seq2_gene_49238	augustus_masked-VaccDscaff28-processed-gene-8.3-mRNA-1	303	2451	54	76	128	123	176	8.40e-15	44	94.444	51	2	51	1	1	94.44
LG3_2_comp2338_seq2_gene_49238	augustus_masked-VaccDscaff29-processed-gene-325.4-mRNA-1	303	1713	59	70	127	244	187	3.02e-14	43	91.525	54	3	54	2	2	91.53
LG3_2_comp2338_seq2_gene_49238	augustus_masked-VaccDscaff35-processed-gene-295.0-mRNA-1	303	426	64	70	132	339	277	1.09e-13	42	89.062	57	5	57	2	2	89.06
LG3_2_comp2338_seq2_gene_49238	maker-VaccDscaff46-augustus-gene-186.27-mRNA-1	303	910	67	63	128	76	11	1.09e-13	42	88.060	59	6	59	2	2	88.06
LG3_2_comp2338_seq2_gene_49238	snap_masked-VaccDscaff7-processed-gene-41.24-mRNA-1	303	183	61	70	129	149	90	1.09e-13	42	90.164	55	4	55	2	2	90.16
LG3_2_comp2338_seq2_gene_49238	augustus_masked-VaccDscaff36-processed-gene-31.6-mRNA-1	303	429	64	70	132	339	277	1.09e-13	42	89.062	57	5	57	2	2	89.06
LG3_2_comp2338_seq2_gene_49238	maker-VaccDscaff43-snap-gene-233.25-mRNA-1	303	720	83	48	128	105	184	3.91e-13	41	84.337	70	8	70	5	5	84.34
LG3_2_comp2338_seq2_gene_49238	augustus_masked-VaccDscaff5-processed-gene-281.5-mRNA-1	303	225	78	59	135	77	2	1.40e-12	40	84.615	66	9	66	3	3	84.62
LG3_2_comp2338_seq2_gene_49238	maker-VaccDscaff9-snap-gene-155.46-mRNA-1	303	753	55	78	131	48	102	5.05e-12	39	90.909	50	4	50	1	1	90.91
LG3_2_comp2338_seq2_gene_49238	augustus_masked-VaccDscaff17-processed-gene-69.2-mRNA-1	303	1518	60	76	134	136	77	1.82e-11	38	88.333	53	6	53	1	1	88.33
LG3_2_comp2338_seq2_gene_49238	maker-VaccDscaff22-augustus-gene-117.27-mRNA-1	303	904	54	76	128	85	138	1.82e-11	38	90.741	49	4	49	1	1	90.74
LG3_2_comp2338_seq2_gene_49238	maker-VaccDscaff1-snap-gene-50.36-mRNA-1	303	1580	77	47	121	1339	1413	2.35e-10	36	83.117	64	9	64	4	4	83.12
LG3_2_comp2338_seq2_gene_49238	snap_masked-VaccDscaff19-processed-gene-281.18-mRNA-1	303	495	36	93	128	153	188	2.35e-10	36	100.000	36	0	36	0	0	100.00
LG3_2_comp2338_seq2_gene_49238	maker-VaccDscaff8-augustus-gene-367.38-mRNA-1	303	464	77	47	121	14	88	2.35e-10	36	83.117	64	9	64	4	4	83.12
LG3_2_comp2338_seq2_gene_49238	augustus_masked-VaccDscaff14-processed-gene-56.1-mRNA-1	303	783	123	17	132	212	331	3.04e-09	34	77.236	95	18	95	10	10	77.24
# BLASTN 2.7.1+
# Query: LG3_2_comp80_seq1_gene_41392
# Database: ../../transcriptome_genome_comparison/V_corymbosum_v1.0_transcripts.fasta
# Fields: query id, subject id, query length, subject length, alignment length, q. start, q. end, s. start, s. end, evalue, score, % identity, identical, mismatches, positives, gap opens, gaps, % positives
# 5 hits found
LG3_2_comp80_seq1_gene_41392	maker-VaccDscaff57-augustus-gene-9.34-mRNA-1	339	1670	363	1	339	870	1232	2.19e-145	279	93.388	339	0	339	1	24	93.39
LG3_2_comp80_seq1_gene_41392	maker-VaccDscaff30-augustus-gene-198.31-mRNA-1	339	936	363	1	339	574	936	2.19e-145	279	93.388	339	0	339	1	24	93.39
LG3_2_comp80_seq1_gene_41392	maker-VaccDscaff32-augustus-gene-181.22-mRNA-1	339	645	187	177	339	459	645	7.03e-46	100	86.631	162	1	162	1	24	86.63
LG3_2_comp80_seq1_gene_41392	maker-VaccDscaff13-augustus-gene-190.34-mRNA-1	339	840	180	184	339	661	840	1.18e-43	96	86.667	156	0	156	1	24	86.67
LG3_2_comp80_seq1_gene_41392	maker-VaccDscaff13-augustus-gene-190.34-mRNA-1	339	840	87	1	87	574	660	1.18e-38	87	100.000	87	0	87	0	0	100.00
# BLASTN 2.7.1+
# Query: LG3_1_comp25363_seq0_gene_35200
# Database: ../../transcriptome_genome_comparison/V_corymbosum_v1.0_transcripts.fasta
# Fields: query id, subject id, query length, subject length, alignment length, q. start, q. end, s. start, s. end, evalue, score, % identity, identical, mismatches, positives, gap opens, gaps, % positives
# 3 hits found
LG3_1_comp25363_seq0_gene_35200	maker-VaccDscaff15-snap-gene-353.37-mRNA-1	1143	2389	1143	1	1143	901	2043	0.0	1128	99.563	1138	5	1138	0	0	99.56
LG3_1_comp25363_seq0_gene_35200	maker-VaccDscaff11-augustus-gene-360.34-mRNA-1	1143	2334	1143	1	1143	784	1926	0.0	1122	99.388	1136	7	1136	0	0	99.39
LG3_1_comp25363_seq0_gene_35200	maker-VaccDscaff24-snap-gene-41.44-mRNA-1	1143	1953	1143	1	1143	811	1953	0.0	1104	98.863	1130	13	1130	0	0	98.86
# BLASTN 2.7.1+
# Query: LG3_2_comp5784_seq0_gene_57987
# Database: ../../transcriptome_genome_comparison/V_corymbosum_v1.0_transcripts.fasta
# Fields: query id, subject id, query length, subject length, alignment length, q. start, q. end, s. start, s. end, evalue, score, % identity, identical, mismatches, positives, gap opens, gaps, % positives
# 3 hits found
LG3_2_comp5784_seq0_gene_57987	augustus_masked-VaccDscaff9-processed-gene-80.14-mRNA-1	1359	1359	1359	1	1359	1	1359	0.0	1347	99.706	1355	4	1355	0	0	99.71
LG3_2_comp5784_seq0_gene_57987	maker-VaccDscaff14-augustus-gene-261.49-mRNA-1	1359	1783	32	1015	1046	1224	1255	1.89e-07	32	100.000	32	0	32	0	0	100.00
LG3_2_comp5784_seq0_gene_57987	augustus_masked-VaccDscaff25-processed-gene-301.4-mRNA-1	1359	1902	32	1015	1046	1258	1289	1.89e-07	32	100.000	32	0	32	0	0	100.00
# BLASTN 2.7.1+
# Query: LG3_1_comp1765_seq1_gene_6591
# Database: ../../transcriptome_genome_comparison/V_corymbosum_v1.0_transcripts.fasta
# Fields: query id, subject id, query length, subject length, alignment length, q. start, q. end, s. start, s. end, evalue, score, % identity, identical, mismatches, positives, gap opens, gaps, % positives
# 23 hits found
LG3_1_comp1765_seq1_gene_6591	maker-VaccDscaff36-snap-gene-268.41-mRNA-1	1110	2238	951	9	957	576	1524	0.0	793	94.532	899	48	899	4	4	94.53
LG3_1_comp1765_seq1_gene_6591	maker-VaccDscaff4-augustus-gene-93.27-mRNA-1	1110	2212	951	9	957	479	1427	0.0	790	94.427	898	49	898	4	4	94.43
LG3_1_comp1765_seq1_gene_6591	maker-VaccDscaff4-augustus-gene-93.27-mRNA-1	1110	2212	72	1039	1110	1426	1497	4.15e-28	69	98.611	71	1	71	0	0	98.61
LG3_1_comp1765_seq1_gene_6591	maker-VaccDscaff35-augustus-gene-41.22-mRNA-1	1110	2532	951	9	957	596	1544	0.0	790	94.427	898	49	898	4	4	94.43
LG3_1_comp1765_seq1_gene_6591	maker-VaccDscaff35-augustus-gene-41.22-mRNA-1	1110	2532	72	1039	1110	1543	1614	1.93e-26	66	97.222	70	2	70	0	0	97.22
LG3_1_comp1765_seq1_gene_6591	maker-VaccDscaff1-snap-gene-69.30-mRNA-1	1110	2112	957	1	957	437	1393	0.0	660	89.655	858	99	858	0	0	89.66
LG3_1_comp1765_seq1_gene_6591	maker-VaccDscaff10-snap-gene-342.37-mRNA-1	1110	1970	957	1	957	302	1258	0.0	654	89.446	856	101	856	0	0	89.45
LG3_1_comp1765_seq1_gene_6591	maker-VaccDscaff8-snap-gene-354.41-mRNA-1	1110	1977	957	1	957	302	1258	0.0	645	89.133	853	104	853	0	0	89.13
LG3_1_comp1765_seq1_gene_6591	maker-VaccDscaff5-snap-gene-56.28-mRNA-1	1110	1693	867	91	957	109	975	0.0	573	88.697	769	98	769	0	0	88.70
LG3_1_comp1765_seq1_gene_6591	maker-VaccDscaff39-augustus-gene-85.30-mRNA-1	1110	1693	242	303	543	846	1086	2.23e-105	208	95.455	231	9	231	2	2	95.45
LG3_1_comp1765_seq1_gene_6591	maker-VaccDscaff39-augustus-gene-85.30-mRNA-1	1110	1693	172	511	682	1087	1246	1.12e-48	106	88.372	152	8	152	2	12	88.37
LG3_1_comp1765_seq1_gene_6591	maker-VaccDscaff39-augustus-gene-81.33-mRNA-1	1110	1694	241	303	542	1192	1432	8.03e-105	207	95.436	230	10	230	1	1	95.44
LG3_1_comp1765_seq1_gene_6591	maker-VaccDscaff39-augustus-gene-81.33-mRNA-1	1110	1694	130	511	640	1433	1561	8.68e-50	108	94.615	123	6	123	1	1	94.62
LG3_1_comp1765_seq1_gene_6591	augustus_masked-VaccDscaff39-processed-gene-84.7-mRNA-1	1110	1200	240	304	542	699	938	2.89e-104	206	95.417	229	10	229	1	1	95.42
LG3_1_comp1765_seq1_gene_6591	augustus_masked-VaccDscaff39-processed-gene-84.7-mRNA-1	1110	1200	130	511	640	939	1067	4.04e-48	105	93.846	122	7	122	1	1	93.85
LG3_1_comp1765_seq1_gene_6591	maker-VaccDscaff6-snap-gene-343.39-mRNA-1	1110	723	241	303	542	152	392	1.74e-101	201	94.606	228	12	228	1	1	94.61
LG3_1_comp1765_seq1_gene_6591	maker-VaccDscaff6-snap-gene-343.39-mRNA-1	1110	723	131	511	640	393	522	1.12e-48	106	93.893	123	6	123	2	2	93.89
LG3_1_comp1765_seq1_gene_6591	maker-VaccDscaff24-augustus-gene-16.36-mRNA-1	1110	634	183	719	894	327	507	5.26e-42	94	84.699	155	19	155	5	9	84.70
LG3_1_comp1765_seq1_gene_6591	maker-VaccDscaff17-augustus-gene-160.10-mRNA-1	1110	1458	183	719	894	367	547	5.26e-42	94	84.699	155	19	155	5	9	84.70
LG3_1_comp1765_seq1_gene_6591	maker-VaccDscaff4-augustus-gene-142.36-mRNA-1	1110	753	62	719	780	257	318	1.50e-22	59	98.387	61	1	61	0	0	98.39
LG3_1_comp1765_seq1_gene_6591	snap_masked-VaccDscaff24-processed-gene-15.16-mRNA-1	1110	265	61	719	779	159	219	5.41e-22	58	98.361	60	1	60	0	0	98.36
LG3_1_comp1765_seq1_gene_6591	maker-VaccDscaff24-snap-gene-15.39-mRNA-1	1110	788	61	719	779	334	394	5.41e-22	58	98.361	60	1	60	0	0	98.36
LG3_1_comp1765_seq1_gene_6591	maker-VaccDscaff27-snap-gene-246.40-mRNA-1	1110	321	61	719	779	179	239	5.41e-22	58	98.361	60	1	60	0	0	98.36
# BLASTN 2.7.1+
# Query: LG3_3_2_comp14835_seq4_gene_144125
# Database: ../../transcriptome_genome_comparison/V_corymbosum_v1.0_transcripts.fasta
# Fields: query id, subject id, query length, subject length, alignment length, q. start, q. end, s. start, s. end, evalue, score, % identity, identical, mismatches, positives, gap opens, gaps, % positives
# 25 hits found
LG3_3_2_comp14835_seq4_gene_144125	maker-VaccDscaff10-snap-gene-336.48-mRNA-1	501	2855	402	1	402	870	1271	6.86e-177	336	94.527	380	22	380	0	0	94.53
LG3_3_2_comp14835_seq4_gene_144125	maker-VaccDscaff5-augustus-gene-60.28-mRNA-1	501	2844	402	1	402	868	1269	3.19e-175	333	94.279	379	23	379	0	0	94.28
LG3_3_2_comp14835_seq4_gene_144125	maker-VaccDscaff8-snap-gene-349.38-mRNA-1	501	2844	402	1	402	927	1328	1.49e-173	330	94.030	378	24	378	0	0	94.03
LG3_3_2_comp14835_seq4_gene_144125	maker-VaccDscaff1-augustus-gene-73.30-mRNA-1	501	2716	384	19	402	589	972	6.96e-167	318	94.271	362	22	362	0	0	94.27
LG3_3_2_comp14835_seq4_gene_144125	maker-VaccDscaff231-augustus-gene-0.46-mRNA-1	501	1164	268	96	363	771	1038	2.08e-117	229	95.149	255	13	255	0	0	95.15
LG3_3_2_comp14835_seq4_gene_144125	maker-VaccDscaff231-augustus-gene-0.46-mRNA-1	501	1164	99	1	97	74	172	3.03e-31	74	91.919	91	6	91	1	2	91.92
LG3_3_2_comp14835_seq4_gene_144125	augustus_masked-VaccDscaff27-processed-gene-162.0-mRNA-1	501	348	224	180	403	69	292	1.25e-114	224	100.000	224	0	224	0	0	100.00
LG3_3_2_comp14835_seq4_gene_144125	maker-VaccDscaff35-snap-gene-43.11-mRNA-1	501	1935	387	1	387	646	1029	9.87e-101	199	83.979	325	59	325	2	3	83.98
LG3_3_2_comp14835_seq4_gene_144125	maker-VaccDscaff9-snap-gene-25.27-mRNA-1	501	1941	387	1	387	607	990	9.87e-101	199	83.979	325	59	325	2	3	83.98
LG3_3_2_comp14835_seq4_gene_144125	maker-VaccDscaff36-snap-gene-264.32-mRNA-1	501	2201	387	1	387	765	1148	2.14e-97	193	83.463	323	61	323	2	3	83.46
LG3_3_2_comp14835_seq4_gene_144125	maker-VaccDscaff4-snap-gene-100.39-mRNA-1	501	1092	363	1	363	670	1029	4.62e-94	187	84.022	305	55	305	2	3	84.02
LG3_3_2_comp14835_seq4_gene_144125	augustus_masked-VaccDscaff31-processed-gene-118.4-mRNA-1	501	492	179	1	179	172	349	2.18e-82	166	97.765	175	3	175	1	1	97.77
LG3_3_2_comp14835_seq4_gene_144125	augustus_masked-VaccDscaff31-processed-gene-118.4-mRNA-1	501	492	84	96	179	406	488	1.41e-29	71	95.238	80	3	80	1	1	95.24
LG3_3_2_comp14835_seq4_gene_144125	maker-VaccDscaff215-augustus-gene-0.30-mRNA-1	501	537	179	1	179	148	325	1.02e-80	163	97.207	174	4	174	1	1	97.21
LG3_3_2_comp14835_seq4_gene_144125	augustus_masked-VaccDscaff20-processed-gene-177.0-mRNA-1	501	1191	179	1	179	283	460	4.76e-74	151	94.972	170	8	170	1	1	94.97
LG3_3_2_comp14835_seq4_gene_144125	snap_masked-VaccDscaff23-processed-gene-198.16-mRNA-1	501	912	143	38	179	73	215	4.82e-64	133	97.902	140	2	140	1	1	97.90
LG3_3_2_comp14835_seq4_gene_144125	snap_masked-VaccDscaff41-processed-gene-108.16-mRNA-1	501	1191	143	38	179	427	569	4.82e-64	133	97.902	140	2	140	1	1	97.90
LG3_3_2_comp14835_seq4_gene_144125	maker-VaccDscaff26-snap-gene-172.22-mRNA-1	501	1230	149	254	402	1082	1230	1.35e-59	125	94.631	141	8	141	0	0	94.63
LG3_3_2_comp14835_seq4_gene_144125	maker-VaccDscaff26-snap-gene-172.22-mRNA-1	501	1230	79	19	97	412	490	5.11e-24	61	92.405	73	6	73	0	0	92.41
LG3_3_2_comp14835_seq4_gene_144125	maker-VaccDscaff25-snap-gene-111.36-mRNA-1	501	2277	83	97	179	67	149	1.40e-34	80	98.795	82	1	82	0	0	98.80
LG3_3_2_comp14835_seq4_gene_144125	maker-VaccDscaff21-snap-gene-148.27-mRNA-1	501	519	81	17	97	197	277	1.81e-33	78	98.765	80	1	80	0	0	98.77
LG3_3_2_comp14835_seq4_gene_144125	augustus_masked-VaccDscaff7-processed-gene-234.3-mRNA-1	501	975	92	96	186	103	192	3.92e-30	72	93.478	86	3	86	3	3	93.48
LG3_3_2_comp14835_seq4_gene_144125	maker-VaccDscaff16-snap-gene-138.21-mRNA-1	501	1048	71	431	501	970	1040	1.42e-24	62	95.775	68	3	68	0	0	95.77
LG3_3_2_comp14835_seq4_gene_144125	maker-VaccDscaff21-snap-gene-172.28-mRNA-1	501	912	79	19	97	178	256	2.38e-22	58	91.139	72	7	72	0	0	91.14
LG3_3_2_comp14835_seq4_gene_144125	snap_masked-VaccDscaff41-processed-gene-108.15-mRNA-1	501	1116	60	38	96	316	375	6.65e-18	50	95.000	57	2	57	1	1	95.00
# BLASTN 2.7.1+
# Query: LG3_3_1_comp8285_seq1_gene_101015
# Database: ../../transcriptome_genome_comparison/V_corymbosum_v1.0_transcripts.fasta
# Fields: query id, subject id, query length, subject length, alignment length, q. start, q. end, s. start, s. end, evalue, score, % identity, identical, mismatches, positives, gap opens, gaps, % positives
# 4 hits found
LG3_3_1_comp8285_seq1_gene_101015	maker-VaccDscaff7-snap-gene-416.35-mRNA-1	1143	1770	1143	1	1143	363	1505	0.0	1122	99.388	1136	7	1136	0	0	99.39
LG3_3_1_comp8285_seq1_gene_101015	maker-VaccDscaff121-augustus-gene-3.55-mRNA-1	1143	2083	1143	1	1143	677	1804	0.0	1090	98.688	1128	0	1128	1	15	98.69
LG3_3_1_comp8285_seq1_gene_101015	maker-VaccDscaff117-snap-gene-1.30-mRNA-1	1143	1616	783	361	1143	547	1329	0.0	765	99.234	777	6	777	0	0	99.23
LG3_3_1_comp8285_seq1_gene_101015	maker-VaccDscaff117-snap-gene-1.30-mRNA-1	1143	1616	470	1	470	79	548	0.0	461	99.362	467	3	467	0	0	99.36
# BLASTN 2.7.1+
# Query: LG3_1_comp2920_seq2_gene_9779
# Database: ../../transcriptome_genome_comparison/V_corymbosum_v1.0_transcripts.fasta
# Fields: query id, subject id, query length, subject length, alignment length, q. start, q. end, s. start, s. end, evalue, score, % identity, identical, mismatches, positives, gap opens, gaps, % positives
# 4 hits found
LG3_1_comp2920_seq2_gene_9779	maker-VaccDscaff11-snap-gene-356.48-mRNA-1	1779	2568	1779	1	1779	323	2098	0.0	1768	99.831	1776	0	1776	1	3	99.83
LG3_1_comp2920_seq2_gene_9779	maker-VaccDscaff24-snap-gene-45.41-mRNA-1	1779	2246	1765	15	1779	6	1767	0.0	1733	99.433	1755	7	1755	1	3	99.43
LG3_1_comp2920_seq2_gene_9779	maker-VaccDscaff15-augustus-gene-348.42-mRNA-1	1779	2513	1467	313	1779	677	2143	0.0	1416	98.841	1450	17	1450	0	0	98.84
LG3_1_comp2920_seq2_gene_9779	maker-VaccDscaff15-augustus-gene-348.42-mRNA-1	1779	2513	322	1	321	323	644	2.60e-156	300	97.826	315	6	315	1	1	97.83
# BLASTN 2.7.1+
# Query: LGH_1_comp15785_seq0_gene_234778
# Database: ../../transcriptome_genome_comparison/V_corymbosum_v1.0_transcripts.fasta
# Fields: query id, subject id, query length, subject length, alignment length, q. start, q. end, s. start, s. end, evalue, score, % identity, identical, mismatches, positives, gap opens, gaps, % positives
# 32 hits found
LGH_1_comp15785_seq0_gene_234778	maker-VaccDscaff2-augustus-gene-405.43-mRNA-1	399	3172	400	1	399	1106	1504	1.24e-128	249	87.500	350	48	350	2	2	87.50
LGH_1_comp15785_seq0_gene_234778	maker-VaccDscaff14-augustus-gene-352.35-mRNA-1	399	3414	397	3	399	1350	1746	3.48e-124	241	86.902	345	52	345	0	0	86.90
LGH_1_comp15785_seq0_gene_234778	maker-VaccDscaff14-snap-gene-339.45-mRNA-1	399	3807	367	1	364	1591	1954	1.62e-122	238	88.556	325	36	325	6	6	88.56
LGH_1_comp15785_seq0_gene_234778	maker-VaccDscaff3-augustus-gene-14.36-mRNA-1	399	2691	399	1	399	970	1368	5.82e-122	237	86.466	345	54	345	0	0	86.47
LGH_1_comp15785_seq0_gene_234778	maker-VaccDscaff3-snap-gene-13.29-mRNA-1	399	3454	397	3	399	1125	1521	7.53e-121	235	86.398	343	54	343	0	0	86.40
LGH_1_comp15785_seq0_gene_234778	maker-VaccDscaff14-augustus-gene-352.34-mRNA-1	399	3325	397	3	399	1246	1642	7.53e-121	235	86.398	343	54	343	0	0	86.40
LGH_1_comp15785_seq0_gene_234778	maker-VaccDscaff3-snap-gene-22.55-mRNA-1	399	5967	367	1	364	3997	4360	3.50e-119	232	88.011	323	38	323	6	6	88.01
LGH_1_comp15785_seq0_gene_234778	maker-VaccDscaff3-snap-gene-22.55-mRNA-1	399	5967	367	1	364	1771	2134	1.65e-107	211	86.104	316	45	316	6	6	86.10
LGH_1_comp15785_seq0_gene_234778	maker-VaccDscaff2-snap-gene-405.55-mRNA-1	399	2817	398	3	399	957	1353	3.50e-119	232	86.181	343	53	343	2	2	86.18
LGH_1_comp15785_seq0_gene_234778	augustus_masked-VaccDscaff2-processed-gene-394.7-mRNA-1	399	3408	367	1	364	1396	1759	1.63e-117	229	87.738	322	39	322	6	6	87.74
LGH_1_comp15785_seq0_gene_234778	maker-VaccDscaff2-augustus-gene-393.35-mRNA-1	399	3942	367	1	364	1773	2136	7.59e-116	226	87.466	321	40	321	6	6	87.47
LGH_1_comp15785_seq0_gene_234778	maker-VaccDscaff3-snap-gene-20.26-mRNA-1	399	3952	362	1	359	1641	1999	9.81e-115	224	87.569	317	39	317	6	6	87.57
LGH_1_comp15785_seq0_gene_234778	maker-VaccDscaff3-augustus-gene-22.36-mRNA-1	399	2637	367	1	364	874	1237	3.53e-114	223	87.193	320	41	320	6	6	87.19
LGH_1_comp15785_seq0_gene_234778	maker-VaccDscaff3-augustus-gene-21.29-mRNA-1	399	4141	367	1	364	1589	1952	3.53e-114	223	87.193	320	41	320	6	6	87.19
LGH_1_comp15785_seq0_gene_234778	maker-VaccDscaff3-augustus-gene-13.21-mRNA-1	399	4230	397	3	399	1842	2238	1.65e-107	211	84.383	335	62	335	0	0	84.38
LGH_1_comp15785_seq0_gene_234778	maker-VaccDscaff2-augustus-gene-394.43-mRNA-1	399	2754	367	1	364	1583	1946	7.69e-106	208	85.831	315	46	315	6	6	85.83
LGH_1_comp15785_seq0_gene_234778	maker-VaccDscaff4-snap-gene-162.45-mRNA-1	399	2946	379	22	399	1006	1383	1.29e-103	204	84.697	321	56	321	2	2	84.70
LGH_1_comp15785_seq0_gene_234778	augustus_masked-VaccDscaff9-processed-gene-116.7-mRNA-1	399	2757	379	22	399	1477	1854	5.99e-102	201	84.433	320	57	320	2	2	84.43
LGH_1_comp15785_seq0_gene_234778	augustus_masked-VaccDscaff3-processed-gene-13.2-mRNA-1	399	3405	397	3	399	966	1362	3.61e-99	196	83.123	330	67	330	0	0	83.12
LGH_1_comp15785_seq0_gene_234778	maker-VaccDscaff35-snap-gene-187.26-mRNA-1	399	3723	367	1	364	1726	2089	3.63e-94	187	83.924	308	53	308	4	6	83.92
LGH_1_comp15785_seq0_gene_234778	maker-VaccDscaff36-snap-gene-168.24-mRNA-1	399	2911	367	1	364	959	1322	3.63e-94	187	83.924	308	53	308	4	6	83.92
LGH_1_comp15785_seq0_gene_234778	augustus_masked-VaccDscaff9-processed-gene-250.8-mRNA-1	399	2268	316	1	316	535	850	1.69e-92	184	86.076	272	44	272	0	0	86.08
LGH_1_comp15785_seq0_gene_234778	snap_masked-VaccDscaff14-processed-gene-340.29-mRNA-1	399	435	331	1	331	88	418	8.03e-76	154	82.175	272	59	272	0	0	82.18
LGH_1_comp15785_seq0_gene_234778	maker-VaccDscaff3-snap-gene-20.25-mRNA-1	399	4199	272	1	270	1659	1928	1.34e-73	150	85.294	232	36	232	4	4	85.29
LGH_1_comp15785_seq0_gene_234778	maker-VaccDscaff14-snap-gene-340.41-mRNA-1	399	3365	272	1	270	1149	1418	1.34e-73	150	85.294	232	36	232	4	4	85.29
LGH_1_comp15785_seq0_gene_234778	augustus_masked-VaccDscaff3-processed-gene-20.0-mRNA-1	399	5679	361	1	359	1156	1514	1.05e-69	143	80.055	289	68	289	4	4	80.06
LGH_1_comp15785_seq0_gene_234778	maker-VaccDscaff14-snap-gene-340.43-mRNA-1	399	3783	361	1	359	469	827	4.87e-68	140	79.778	288	69	288	4	4	79.78
LGH_1_comp15785_seq0_gene_234778	maker-VaccDscaff4-snap-gene-285.30-mRNA-1	399	3121	161	3	163	1612	1772	4.90e-63	131	93.789	151	10	151	0	0	93.79
LGH_1_comp15785_seq0_gene_234778	maker-VaccDscaff2-snap-gene-288.49-mRNA-1	399	1563	168	1	168	88	253	1.07e-54	116	89.881	151	15	151	1	2	89.88
LGH_1_comp15785_seq0_gene_234778	maker-VaccDscaff25-snap-gene-283.35-mRNA-1	399	1563	168	1	168	88	253	1.07e-54	116	89.881	151	15	151	1	2	89.88
LGH_1_comp15785_seq0_gene_234778	maker-VaccDscaff14-augustus-gene-244.33-mRNA-1	399	1824	109	1	109	556	664	8.44e-41	91	94.495	103	6	103	0	0	94.50
LGH_1_comp15785_seq0_gene_234778	snap_masked-VaccDscaff14-processed-gene-340.8-mRNA-1	399	1602	110	1	110	704	595	5.11e-33	77	90.000	99	11	99	0	0	90.00
# BLASTN 2.7.1+
# Query: LG3_3_3_comp23074_seq0_gene_184697
# Database: ../../transcriptome_genome_comparison/V_corymbosum_v1.0_transcripts.fasta
# Fields: query id, subject id, query length, subject length, alignment length, q. start, q. end, s. start, s. end, evalue, score, % identity, identical, mismatches, positives, gap opens, gaps, % positives
# 1 hits found
LG3_3_3_comp23074_seq0_gene_184697	maker-VaccDscaff14-snap-gene-370.59-mRNA-1	1434	2093	1434	1	1434	351	1784	0.0	1407	99.372	1425	9	1425	0	0	99.37
# BLASTN 2.7.1+
# Query: LGH_3_comp8208_seq1_gene_281988
# Database: ../../transcriptome_genome_comparison/V_corymbosum_v1.0_transcripts.fasta
# Fields: query id, subject id, query length, subject length, alignment length, q. start, q. end, s. start, s. end, evalue, score, % identity, identical, mismatches, positives, gap opens, gaps, % positives
# 19 hits found
LGH_3_comp8208_seq1_gene_281988	maker-VaccDscaff28-snap-gene-271.36-mRNA-1	309	3874	303	1	303	3542	3822	5.76e-116	226	92.739	281	0	281	1	22	92.74
LGH_3_comp8208_seq1_gene_281988	maker-VaccDscaff19-augustus-gene-87.12-mRNA-1	309	4513	288	1	288	3919	4206	4.55e-102	201	89.931	259	29	259	0	0	89.93
LGH_3_comp8208_seq1_gene_281988	maker-VaccDscaff19-snap-gene-86.30-mRNA-1	309	4081	297	3	298	3222	3508	9.91e-94	186	88.215	262	24	262	6	11	88.22
LGH_3_comp8208_seq1_gene_281988	maker-VaccDscaff20-snap-gene-90.37-mRNA-1	309	3541	297	3	298	2690	2976	4.61e-92	183	87.879	261	25	261	6	11	87.88
LGH_3_comp8208_seq1_gene_281988	snap_masked-VaccDscaff48-processed-gene-28.18-mRNA-1	309	828	191	1	191	637	827	7.88e-75	152	93.194	178	13	178	0	0	93.19
LGH_3_comp8208_seq1_gene_281988	maker-VaccDscaff19-snap-gene-87.15-mRNA-1	309	1155	186	1	186	970	1155	1.02e-73	150	93.548	174	12	174	0	0	93.55
LGH_3_comp8208_seq1_gene_281988	snap_masked-VaccDscaff48-processed-gene-29.18-mRNA-1	309	5842	182	112	293	5282	5463	3.69e-68	140	92.308	168	14	168	0	0	92.31
LGH_3_comp8208_seq1_gene_281988	snap_masked-VaccDscaff48-processed-gene-29.18-mRNA-1	309	5842	100	3	102	2406	2505	1.39e-37	85	95.000	95	5	95	0	0	95.00
LGH_3_comp8208_seq1_gene_281988	maker-VaccDscaff20-snap-gene-92.22-mRNA-1	309	1092	184	105	288	845	1028	1.35e-57	121	88.587	163	21	163	0	0	88.59
LGH_3_comp8208_seq1_gene_281988	augustus_masked-VaccDscaff18-processed-gene-362.3-mRNA-1	309	1308	263	15	272	917	1172	1.77e-46	101	80.228	211	40	211	7	12	80.23
LGH_3_comp8208_seq1_gene_281988	augustus_masked-VaccDscaff16-processed-gene-14.2-mRNA-1	309	1344	263	15	272	950	1205	1.77e-46	101	80.228	211	40	211	8	12	80.23
LGH_3_comp8208_seq1_gene_281988	augustus_masked-VaccDscaff7-processed-gene-389.2-mRNA-1	309	735	263	15	272	467	722	3.83e-43	95	79.468	209	42	209	6	12	79.47
LGH_3_comp8208_seq1_gene_281988	maker-VaccDscaff7-augustus-gene-389.16-mRNA-1	309	1692	263	15	272	1049	1304	3.83e-43	95	79.468	209	42	209	8	12	79.47
LGH_3_comp8208_seq1_gene_281988	augustus_masked-VaccDscaff16-processed-gene-31.2-mRNA-1	309	1335	263	15	272	947	1202	3.83e-43	95	79.468	209	42	209	8	12	79.47
LGH_3_comp8208_seq1_gene_281988	maker-VaccDscaff16-augustus-gene-14.23-mRNA-1	309	1022	264	13	272	532	788	4.95e-42	93	79.167	209	44	209	5	11	79.17
LGH_3_comp8208_seq1_gene_281988	augustus_masked-VaccDscaff15-processed-gene-47.12-mRNA-1	309	1338	190	15	200	868	1051	1.79e-36	83	82.105	156	24	156	4	10	82.11
LGH_3_comp8208_seq1_gene_281988	augustus_masked-VaccDscaff44-processed-gene-209.2-mRNA-1	309	1101	242	15	250	469	702	6.45e-36	82	78.926	191	37	191	6	14	78.93
LGH_3_comp8208_seq1_gene_281988	maker-VaccDscaff16-snap-gene-31.27-mRNA-1	309	1730	264	13	272	1255	1503	8.40e-30	71	76.894	203	42	203	8	19	76.89
LGH_3_comp8208_seq1_gene_281988	maker-VaccDscaff11-snap-gene-39.25-mRNA-1	309	1685	52	15	65	1252	1303	2.40e-10	36	90.385	47	4	47	1	1	90.38
# BLASTN 2.7.1+
# Query: LGH_2_comp29_seq1_gene_239762
# Database: ../../transcriptome_genome_comparison/V_corymbosum_v1.0_transcripts.fasta
# Fields: query id, subject id, query length, subject length, alignment length, q. start, q. end, s. start, s. end, evalue, score, % identity, identical, mismatches, positives, gap opens, gaps, % positives
# 72 hits found
LGH_2_comp29_seq1_gene_239762	maker-VaccDscaff38-augustus-gene-205.26-mRNA-1	849	1136	697	153	849	234	924	0.0	664	98.565	687	4	687	1	6	98.57
LGH_2_comp29_seq1_gene_239762	maker-VaccDscaff38-augustus-gene-205.26-mRNA-1	849	1136	357	1	342	133	477	1.74e-85	172	84.034	300	30	300	10	27	84.03
LGH_2_comp29_seq1_gene_239762	maker-VaccDscaff39-snap-gene-232.32-mRNA-1	849	1793	697	153	849	174	864	0.0	661	98.422	686	5	686	1	6	98.42
LGH_2_comp29_seq1_gene_239762	maker-VaccDscaff39-snap-gene-232.32-mRNA-1	849	1793	289	561	849	1247	1535	1.64e-130	253	95.848	277	12	277	0	0	95.85
LGH_2_comp29_seq1_gene_239762	maker-VaccDscaff39-snap-gene-232.32-mRNA-1	849	1793	357	1	342	73	417	1.74e-85	172	84.034	300	30	300	10	27	84.03
LGH_2_comp29_seq1_gene_239762	maker-VaccDscaff39-snap-gene-232.32-mRNA-1	849	1793	290	22	289	960	1245	3.94e-52	112	81.034	235	29	235	12	26	81.03
LGH_2_comp29_seq1_gene_239762	maker-VaccDscaff39-snap-gene-232.32-mRNA-1	849	1793	141	58	198	1104	1244	6.63e-45	99	90.071	127	14	127	0	0	90.07
LGH_2_comp29_seq1_gene_239762	maker-VaccDscaff39-snap-gene-232.32-mRNA-1	849	1793	44	153	196	1043	1086	2.49e-14	44	100.000	44	0	44	0	0	100.00
LGH_2_comp29_seq1_gene_239762	maker-VaccDscaff6-snap-gene-158.28-mRNA-1	849	2876	696	154	849	176	865	0.0	651	97.989	682	8	682	1	6	97.99
LGH_2_comp29_seq1_gene_239762	maker-VaccDscaff6-snap-gene-158.28-mRNA-1	849	2876	294	556	849	2254	2547	1.28e-121	237	93.537	275	19	275	0	0	93.54
LGH_2_comp29_seq1_gene_239762	maker-VaccDscaff6-snap-gene-158.28-mRNA-1	849	2876	257	561	817	1332	1588	9.98e-118	230	96.498	248	9	248	0	0	96.50
LGH_2_comp29_seq1_gene_239762	maker-VaccDscaff6-snap-gene-158.28-mRNA-1	849	2876	242	1	241	1011	1249	1.34e-91	183	92.149	223	15	223	2	4	92.15
LGH_2_comp29_seq1_gene_239762	maker-VaccDscaff6-snap-gene-158.28-mRNA-1	849	2876	357	1	342	74	418	8.11e-84	169	83.754	299	31	299	9	27	83.75
LGH_2_comp29_seq1_gene_239762	maker-VaccDscaff6-snap-gene-158.28-mRNA-1	849	2876	170	1	169	1630	1798	3.88e-62	130	92.353	157	11	157	2	2	92.35
LGH_2_comp29_seq1_gene_239762	maker-VaccDscaff6-snap-gene-158.28-mRNA-1	849	2876	162	355	513	2098	2256	1.43e-46	102	88.272	143	13	143	2	6	88.27
LGH_2_comp29_seq1_gene_239762	maker-VaccDscaff6-snap-gene-158.28-mRNA-1	849	2876	188	58	238	2011	2188	2.39e-44	98	85.638	161	10	161	6	17	85.64
LGH_2_comp29_seq1_gene_239762	maker-VaccDscaff6-snap-gene-158.28-mRNA-1	849	2876	187	103	289	1162	1330	8.64e-39	88	83.957	157	12	157	5	18	83.96
LGH_2_comp29_seq1_gene_239762	maker-VaccDscaff6-snap-gene-158.28-mRNA-1	849	2876	113	58	169	1795	1906	1.87e-35	82	91.150	103	8	103	2	2	91.15
LGH_2_comp29_seq1_gene_239762	maker-VaccDscaff6-snap-gene-158.28-mRNA-1	849	2876	116	58	171	1903	2017	6.73e-35	81	90.517	105	8	105	3	3	90.52
LGH_2_comp29_seq1_gene_239762	maker-VaccDscaff6-snap-gene-158.28-mRNA-1	849	2876	141	153	290	1115	1250	5.35e-16	47	78.723	111	22	111	5	8	78.72
LGH_2_comp29_seq1_gene_239762	maker-VaccDscaff6-snap-gene-158.28-mRNA-1	849	2876	44	153	196	1842	1885	2.49e-14	44	100.000	44	0	44	0	0	100.00
LGH_2_comp29_seq1_gene_239762	maker-VaccDscaff6-snap-gene-158.28-mRNA-1	849	2876	43	154	196	1735	1777	8.96e-14	43	100.000	43	0	43	0	0	100.00
LGH_2_comp29_seq1_gene_239762	maker-VaccDscaff6-snap-gene-158.28-mRNA-1	849	2876	83	116	198	1247	1329	1.16e-12	41	83.133	69	14	69	0	0	83.13
LGH_2_comp29_seq1_gene_239762	maker-VaccDscaff6-snap-gene-158.28-mRNA-1	849	2876	44	153	196	1950	1993	1.16e-12	41	97.727	43	1	43	0	0	97.73
LGH_2_comp29_seq1_gene_239762	maker-VaccDscaff39-snap-gene-232.34-mRNA-1	849	1822	591	259	849	8	580	0.0	474	93.909	555	18	555	3	18	93.91
LGH_2_comp29_seq1_gene_239762	maker-VaccDscaff39-snap-gene-232.34-mRNA-1	849	1822	493	360	849	1131	1593	9.44e-158	302	88.235	435	25	435	4	33	88.24
LGH_2_comp29_seq1_gene_239762	maker-VaccDscaff39-snap-gene-232.34-mRNA-1	849	1822	160	14	171	671	829	1.09e-57	122	92.500	148	9	148	3	3	92.50
LGH_2_comp29_seq1_gene_239762	maker-VaccDscaff39-snap-gene-232.34-mRNA-1	849	1822	188	58	238	1039	1216	2.40e-39	89	84.043	158	13	158	7	17	84.04
LGH_2_comp29_seq1_gene_239762	maker-VaccDscaff39-snap-gene-232.34-mRNA-1	849	1822	116	58	171	931	1045	6.73e-35	81	90.517	105	8	105	3	3	90.52
LGH_2_comp29_seq1_gene_239762	maker-VaccDscaff39-snap-gene-232.34-mRNA-1	849	1822	116	58	171	823	937	3.13e-33	78	89.655	104	9	104	3	3	89.66
LGH_2_comp29_seq1_gene_239762	maker-VaccDscaff39-snap-gene-232.34-mRNA-1	849	1822	148	144	289	1077	1219	3.13e-33	78	85.135	126	15	126	5	7	85.14
LGH_2_comp29_seq1_gene_239762	maker-VaccDscaff39-snap-gene-232.34-mRNA-1	849	1822	44	153	196	870	913	2.49e-14	44	100.000	44	0	44	0	0	100.00
LGH_2_comp29_seq1_gene_239762	maker-VaccDscaff39-snap-gene-232.34-mRNA-1	849	1822	44	153	196	762	805	1.16e-12	41	97.727	43	1	43	0	0	97.73
LGH_2_comp29_seq1_gene_239762	maker-VaccDscaff39-snap-gene-232.34-mRNA-1	849	1822	53	144	196	969	1021	5.39e-11	38	90.566	48	5	48	0	0	90.57
LGH_2_comp29_seq1_gene_239762	snap_masked-VaccDscaff39-processed-gene-232.13-mRNA-1	849	684	428	153	580	508	87	0.0	395	97.664	418	4	418	1	6	97.66
LGH_2_comp29_seq1_gene_239762	snap_masked-VaccDscaff39-processed-gene-232.13-mRNA-1	849	684	357	1	342	609	265	1.74e-85	172	84.034	300	30	300	10	27	84.03
LGH_2_comp29_seq1_gene_239762	snap_masked-VaccDscaff39-processed-gene-232.13-mRNA-1	849	684	43	624	666	87	45	8.96e-14	43	100.000	43	0	43	0	0	100.00
LGH_2_comp29_seq1_gene_239762	maker-VaccDscaff37-snap-gene-74.37-mRNA-1	849	2050	501	355	849	1275	1772	0.0	394	93.214	467	25	467	3	9	93.21
LGH_2_comp29_seq1_gene_239762	maker-VaccDscaff37-snap-gene-74.37-mRNA-1	849	2050	289	561	849	445	733	3.52e-132	256	96.194	278	11	278	0	0	96.19
LGH_2_comp29_seq1_gene_239762	maker-VaccDscaff37-snap-gene-74.37-mRNA-1	849	2050	170	1	169	65	233	8.34e-64	133	92.941	158	10	158	2	2	92.94
LGH_2_comp29_seq1_gene_239762	maker-VaccDscaff37-snap-gene-74.37-mRNA-1	849	2050	232	58	289	230	443	3.91e-57	121	85.345	198	16	198	5	18	85.34
LGH_2_comp29_seq1_gene_239762	maker-VaccDscaff37-snap-gene-74.37-mRNA-1	849	2050	149	22	169	828	975	1.83e-50	109	91.275	136	11	136	2	2	91.28
LGH_2_comp29_seq1_gene_239762	maker-VaccDscaff37-snap-gene-74.37-mRNA-1	849	2050	145	58	202	1188	1322	2.39e-44	98	90.345	131	4	131	2	10	90.34
LGH_2_comp29_seq1_gene_239762	maker-VaccDscaff37-snap-gene-74.37-mRNA-1	849	2050	113	58	169	972	1083	8.71e-34	79	90.265	102	9	102	2	2	90.27
LGH_2_comp29_seq1_gene_239762	maker-VaccDscaff37-snap-gene-74.37-mRNA-1	849	2050	116	58	171	1080	1194	3.13e-33	78	89.655	104	9	104	3	3	89.66
LGH_2_comp29_seq1_gene_239762	maker-VaccDscaff37-snap-gene-74.37-mRNA-1	849	2050	44	153	196	1019	1062	2.49e-14	44	100.000	44	0	44	0	0	100.00
LGH_2_comp29_seq1_gene_239762	maker-VaccDscaff37-snap-gene-74.37-mRNA-1	849	2050	43	154	196	912	954	8.96e-14	43	100.000	43	0	43	0	0	100.00
LGH_2_comp29_seq1_gene_239762	maker-VaccDscaff37-snap-gene-74.37-mRNA-1	849	2050	44	153	196	169	212	1.16e-12	41	97.727	43	1	43	0	0	97.73
LGH_2_comp29_seq1_gene_239762	maker-VaccDscaff37-snap-gene-74.37-mRNA-1	849	2050	83	116	198	360	442	1.16e-12	41	83.133	69	14	69	0	0	83.13
LGH_2_comp29_seq1_gene_239762	maker-VaccDscaff37-snap-gene-74.37-mRNA-1	849	2050	44	153	196	1127	1170	5.39e-11	38	95.455	42	2	42	0	0	95.45
LGH_2_comp29_seq1_gene_239762	maker-VaccDscaff38-augustus-gene-205.29-mRNA-1	849	1292	498	355	849	526	1020	0.0	390	92.972	463	29	463	2	6	92.97
LGH_2_comp29_seq1_gene_239762	maker-VaccDscaff38-augustus-gene-205.29-mRNA-1	849	1292	173	1	171	97	268	6.45e-65	135	93.064	161	9	161	3	3	93.06
LGH_2_comp29_seq1_gene_239762	maker-VaccDscaff38-augustus-gene-205.29-mRNA-1	849	1292	143	58	198	478	618	6.68e-40	90	88.112	126	13	126	4	4	88.11
LGH_2_comp29_seq1_gene_239762	maker-VaccDscaff38-augustus-gene-205.29-mRNA-1	849	1292	256	58	289	370	619	1.87e-35	82	79.297	203	23	203	16	30	79.30
LGH_2_comp29_seq1_gene_239762	maker-VaccDscaff38-augustus-gene-205.29-mRNA-1	849	1292	116	58	171	262	376	3.13e-33	78	89.655	104	9	104	3	3	89.66
LGH_2_comp29_seq1_gene_239762	maker-VaccDscaff38-augustus-gene-205.29-mRNA-1	849	1292	44	153	196	417	460	2.49e-14	44	100.000	44	0	44	0	0	100.00
LGH_2_comp29_seq1_gene_239762	maker-VaccDscaff38-augustus-gene-205.29-mRNA-1	849	1292	93	153	238	525	616	2.49e-14	44	83.871	78	7	78	5	8	83.87
LGH_2_comp29_seq1_gene_239762	maker-VaccDscaff38-augustus-gene-205.29-mRNA-1	849	1292	44	153	196	201	244	1.16e-12	41	97.727	43	1	43	0	0	97.73
LGH_2_comp29_seq1_gene_239762	maker-VaccDscaff38-augustus-gene-205.29-mRNA-1	849	1292	44	153	196	309	352	1.16e-12	41	97.727	43	1	43	0	0	97.73
LGH_2_comp29_seq1_gene_239762	snap_masked-VaccDscaff6-processed-gene-158.9-mRNA-1	849	717	427	154	580	507	87	0.0	385	96.956	414	7	414	1	6	96.96
LGH_2_comp29_seq1_gene_239762	snap_masked-VaccDscaff6-processed-gene-158.9-mRNA-1	849	717	357	1	342	609	265	8.11e-84	169	83.754	299	31	299	9	27	83.75
LGH_2_comp29_seq1_gene_239762	snap_masked-VaccDscaff6-processed-gene-158.9-mRNA-1	849	717	43	624	666	87	45	8.96e-14	43	100.000	43	0	43	0	0	100.00
LGH_2_comp29_seq1_gene_239762	snap_masked-VaccDscaff39-processed-gene-232.21-mRNA-1	849	501	328	339	666	343	28	7.56e-134	259	93.598	307	9	307	6	12	93.60
LGH_2_comp29_seq1_gene_239762	snap_masked-VaccDscaff39-processed-gene-232.21-mRNA-1	849	501	111	1	111	468	358	1.43e-46	102	97.297	108	3	108	0	0	97.30
LGH_2_comp29_seq1_gene_239762	maker-VaccDscaff15-augustus-gene-376.34-mRNA-1	849	536	268	583	849	74	340	1.40e-61	129	82.836	222	44	222	2	2	82.84
LGH_2_comp29_seq1_gene_239762	maker-VaccDscaff24-augustus-gene-13.25-mRNA-1	849	540	267	583	849	88	354	1.41e-56	120	81.648	218	49	218	0	0	81.65
LGH_2_comp29_seq1_gene_239762	maker-VaccDscaff11-augustus-gene-384.33-mRNA-1	849	488	267	583	849	63	329	1.41e-56	120	81.648	218	49	218	0	0	81.65
LGH_2_comp29_seq1_gene_239762	augustus_masked-VaccDscaff31-processed-gene-291.0-mRNA-1	849	348	285	569	849	70	348	8.58e-44	97	78.596	224	51	224	7	10	78.60
LGH_2_comp29_seq1_gene_239762	augustus_masked-VaccDscaff18-processed-gene-54.6-mRNA-1	849	348	284	569	849	70	348	3.99e-42	94	78.169	222	54	222	5	8	78.17
LGH_2_comp29_seq1_gene_239762	augustus_masked-VaccDscaff7-processed-gene-65.4-mRNA-1	849	348	285	569	849	70	348	1.86e-40	91	77.895	222	53	222	7	10	77.89
LGH_2_comp29_seq1_gene_239762	maker-VaccDscaff16-augustus-gene-342.25-mRNA-1	849	348	284	569	849	70	348	1.86e-40	91	77.817	221	55	221	5	8	77.82
LGH_2_comp29_seq1_gene_239762	augustus_masked-VaccDscaff51-processed-gene-16.1-mRNA-1	849	389	187	664	849	19	204	3.11e-38	87	82.353	154	31	154	2	2	82.35
# BLASTN 2.7.1+
# Query: LG3_3_1_comp19586_seq0_gene_109028
# Database: ../../transcriptome_genome_comparison/V_corymbosum_v1.0_transcripts.fasta
# Fields: query id, subject id, query length, subject length, alignment length, q. start, q. end, s. start, s. end, evalue, score, % identity, identical, mismatches, positives, gap opens, gaps, % positives
# 5 hits found
LG3_3_1_comp19586_seq0_gene_109028	maker-VaccDscaff27-augustus-gene-110.25-mRNA-1	618	1350	618	1	618	441	1058	0.0	555	96.602	597	21	597	0	0	96.60
LG3_3_1_comp19586_seq0_gene_109028	maker-VaccDscaff45-snap-gene-107.30-mRNA-1	618	1163	457	162	618	390	846	0.0	412	96.718	442	15	442	0	0	96.72
LG3_3_1_comp19586_seq0_gene_109028	maker-VaccDscaff34-augustus-gene-205.20-mRNA-1	618	1123	457	162	618	363	819	0.0	409	96.499	441	16	441	0	0	96.50
LG3_3_1_comp19586_seq0_gene_109028	maker-VaccDscaff17-augustus-gene-145.17-mRNA-1	618	1463	457	162	618	699	1155	0.0	409	96.499	441	16	441	0	0	96.50
LG3_3_1_comp19586_seq0_gene_109028	maker-VaccDscaff17-augustus-gene-145.17-mRNA-1	618	1463	161	1	161	421	581	7.67e-73	149	97.516	157	4	157	0	0	97.52
# BLASTN 2.7.1+
# Query: LG3_3_2_comp24083_seq1_gene_150263
# Database: ../../transcriptome_genome_comparison/V_corymbosum_v1.0_transcripts.fasta
# Fields: query id, subject id, query length, subject length, alignment length, q. start, q. end, s. start, s. end, evalue, score, % identity, identical, mismatches, positives, gap opens, gaps, % positives
# 5 hits found
LG3_3_2_comp24083_seq1_gene_150263	maker-VaccDscaff34-snap-gene-279.54-mRNA-1	333	868	159	1	159	192	34	1.11e-73	150	98.113	156	3	156	0	0	98.11
LG3_3_2_comp24083_seq1_gene_150263	maker-VaccDscaff1288-augustus-gene-0.6-mRNA-1	333	3055	140	194	333	1	140	1.86e-66	137	99.286	139	1	139	0	0	99.29
LG3_3_2_comp24083_seq1_gene_150263	maker-VaccDscaff17-snap-gene-15.35-mRNA-1	333	348	95	1	95	95	1	4.15e-43	95	100.000	95	0	95	0	0	100.00
LG3_3_2_comp24083_seq1_gene_150263	augustus_masked-VaccDscaff27-processed-gene-13.2-mRNA-1	333	348	95	1	95	95	1	4.15e-43	95	100.000	95	0	95	0	0	100.00
LG3_3_2_comp24083_seq1_gene_150263	maker-VaccDscaff45-snap-gene-54.54-mRNA-1	333	348	95	1	95	95	1	8.98e-40	89	97.895	93	2	93	0	0	97.89
# BLASTN 2.7.1+
# Query: LGH_3_comp20620_seq0_gene_294679
# Database: ../../transcriptome_genome_comparison/V_corymbosum_v1.0_transcripts.fasta
# Fields: query id, subject id, query length, subject length, alignment length, q. start, q. end, s. start, s. end, evalue, score, % identity, identical, mismatches, positives, gap opens, gaps, % positives
# 1 hits found
LGH_3_comp20620_seq0_gene_294679	snap_masked-VaccDscaff6-processed-gene-43.21-mRNA-1	903	1729	865	1	865	311	1172	0.0	779	96.763	837	25	837	1	3	96.76
# BLASTN 2.7.1+
# Query: LG3_3_2_comp11040_seq2_gene_139396
# Database: ../../transcriptome_genome_comparison/V_corymbosum_v1.0_transcripts.fasta
# Fields: query id, subject id, query length, subject length, alignment length, q. start, q. end, s. start, s. end, evalue, score, % identity, identical, mismatches, positives, gap opens, gaps, % positives
# 194 hits found
LG3_3_2_comp11040_seq2_gene_139396	snap_masked-VaccDscaff50-processed-gene-13.13-mRNA-1	1764	3515	1566	139	1700	889	2450	0.0	1010	88.250	1382	176	1382	7	8	88.25
LG3_3_2_comp11040_seq2_gene_139396	snap_masked-VaccDscaff50-processed-gene-13.13-mRNA-1	1764	3515	1027	673	1699	208	1234	0.0	601	86.173	885	142	885	0	0	86.17
LG3_3_2_comp11040_seq2_gene_139396	snap_masked-VaccDscaff50-processed-gene-13.13-mRNA-1	1764	3515	504	160	663	2125	2628	2.52e-171	327	88.294	445	59	445	0	0	88.29
LG3_3_2_comp11040_seq2_gene_139396	snap_masked-VaccDscaff50-processed-gene-13.13-mRNA-1	1764	3515	165	6	170	2286	2450	2.99e-51	111	89.091	147	18	147	0	0	89.09
LG3_3_2_comp11040_seq2_gene_139396	snap_masked-VaccDscaff50-processed-gene-13.13-mRNA-1	1764	3515	164	6	169	1071	1234	1.07e-50	110	89.024	146	18	146	0	0	89.02
LG3_3_2_comp11040_seq2_gene_139396	augustus_masked-VaccDscaff34-processed-gene-64.8-mRNA-1	1764	3036	1566	139	1700	781	2342	0.0	1007	88.186	1381	177	1381	7	8	88.19
LG3_3_2_comp11040_seq2_gene_139396	augustus_masked-VaccDscaff34-processed-gene-64.8-mRNA-1	1764	3036	1027	673	1699	100	1126	0.0	595	85.979	883	144	883	0	0	85.98
LG3_3_2_comp11040_seq2_gene_139396	augustus_masked-VaccDscaff34-processed-gene-64.8-mRNA-1	1764	3036	504	160	663	2017	2520	2.52e-171	327	88.294	445	59	445	0	0	88.29
LG3_3_2_comp11040_seq2_gene_139396	augustus_masked-VaccDscaff34-processed-gene-64.8-mRNA-1	1764	3036	165	6	170	2178	2342	2.99e-51	111	89.091	147	18	147	0	0	89.09
LG3_3_2_comp11040_seq2_gene_139396	augustus_masked-VaccDscaff34-processed-gene-64.8-mRNA-1	1764	3036	164	6	169	963	1126	1.07e-50	110	89.024	146	18	146	0	0	89.02
LG3_3_2_comp11040_seq2_gene_139396	maker-VaccDscaff27-snap-gene-280.28-mRNA-1	1764	6285	1566	139	1700	781	2342	0.0	1007	88.186	1381	177	1381	7	8	88.19
LG3_3_2_comp11040_seq2_gene_139396	maker-VaccDscaff27-snap-gene-280.28-mRNA-1	1764	6285	914	673	1586	3094	4007	0.0	767	94.639	865	49	865	0	0	94.64
LG3_3_2_comp11040_seq2_gene_139396	maker-VaccDscaff27-snap-gene-280.28-mRNA-1	1764	6285	1027	673	1699	100	1126	0.0	601	86.173	885	142	885	0	0	86.17
LG3_3_2_comp11040_seq2_gene_139396	maker-VaccDscaff27-snap-gene-280.28-mRNA-1	1764	6285	636	29	664	4889	5521	0.0	391	87.264	555	78	555	1	3	87.26
LG3_3_2_comp11040_seq2_gene_139396	maker-VaccDscaff27-snap-gene-280.28-mRNA-1	1764	6285	484	1	484	4231	4714	0.0	361	91.529	443	41	443	0	0	91.53
LG3_3_2_comp11040_seq2_gene_139396	maker-VaccDscaff27-snap-gene-280.28-mRNA-1	1764	6285	479	6	484	4551	5029	0.0	356	91.441	438	41	438	0	0	91.44
LG3_3_2_comp11040_seq2_gene_139396	maker-VaccDscaff27-snap-gene-280.28-mRNA-1	1764	6285	504	160	663	2017	2520	2.52e-171	327	88.294	445	59	445	0	0	88.29
LG3_3_2_comp11040_seq2_gene_139396	maker-VaccDscaff27-snap-gene-280.28-mRNA-1	1764	6285	386	92	477	4007	4392	2.02e-147	284	91.192	352	34	352	0	0	91.19
LG3_3_2_comp11040_seq2_gene_139396	maker-VaccDscaff27-snap-gene-280.28-mRNA-1	1764	6285	391	1375	1764	4705	5094	5.74e-133	258	88.747	347	42	347	2	2	88.75
LG3_3_2_comp11040_seq2_gene_139396	maker-VaccDscaff27-snap-gene-280.28-mRNA-1	1764	6285	397	1369	1764	4069	4464	1.26e-119	234	86.398	343	52	343	2	2	86.40
LG3_3_2_comp11040_seq2_gene_139396	maker-VaccDscaff27-snap-gene-280.28-mRNA-1	1764	6285	398	1369	1764	4384	4779	1.27e-114	225	85.678	341	53	341	4	4	85.68
LG3_3_2_comp11040_seq2_gene_139396	maker-VaccDscaff27-snap-gene-280.28-mRNA-1	1764	6285	332	1369	1700	5014	5345	2.21e-82	167	83.434	277	55	277	0	0	83.43
LG3_3_2_comp11040_seq2_gene_139396	maker-VaccDscaff27-snap-gene-280.28-mRNA-1	1764	6285	252	303	554	5988	6239	6.33e-63	132	84.127	212	40	212	0	0	84.13
LG3_3_2_comp11040_seq2_gene_139396	maker-VaccDscaff27-snap-gene-280.28-mRNA-1	1764	6285	212	160	371	3796	4007	4.93e-59	125	86.321	183	29	183	0	0	86.32
LG3_3_2_comp11040_seq2_gene_139396	maker-VaccDscaff27-snap-gene-280.28-mRNA-1	1764	6285	165	6	170	2178	2342	2.99e-51	111	89.091	147	18	147	0	0	89.09
LG3_3_2_comp11040_seq2_gene_139396	maker-VaccDscaff27-snap-gene-280.28-mRNA-1	1764	6285	164	6	169	963	1126	1.07e-50	110	89.024	146	18	146	0	0	89.02
LG3_3_2_comp11040_seq2_gene_139396	maker-VaccDscaff27-snap-gene-280.28-mRNA-1	1764	6285	165	6	170	5181	5345	1.39e-49	108	88.485	146	19	146	0	0	88.48
LG3_3_2_comp11040_seq2_gene_139396	maker-VaccDscaff27-snap-gene-280.28-mRNA-1	1764	6285	143	1622	1764	4007	4149	2.33e-47	104	90.909	130	13	130	0	0	90.91
LG3_3_2_comp11040_seq2_gene_139396	maker-VaccDscaff27-snap-gene-280.28-mRNA-1	1764	6285	146	1	145	6001	6145	8.37e-47	103	90.411	132	12	132	2	2	90.41
LG3_3_2_comp11040_seq2_gene_139396	maker-VaccDscaff27-snap-gene-280.28-mRNA-1	1764	6285	163	1518	1678	5988	6148	1.08e-45	101	87.730	143	16	143	3	4	87.73
LG3_3_2_comp11040_seq2_gene_139396	maker-VaccDscaff17-snap-gene-314.37-mRNA-1	1764	6651	1566	139	1700	781	2342	0.0	995	87.931	1377	181	1377	7	8	87.93
LG3_3_2_comp11040_seq2_gene_139396	maker-VaccDscaff17-snap-gene-314.37-mRNA-1	1764	6651	1092	673	1764	3094	4185	0.0	897	94.048	1027	65	1027	0	0	94.05
LG3_3_2_comp11040_seq2_gene_139396	maker-VaccDscaff17-snap-gene-314.37-mRNA-1	1764	6651	1027	673	1699	100	1126	0.0	598	86.076	884	143	884	0	0	86.08
LG3_3_2_comp11040_seq2_gene_139396	maker-VaccDscaff17-snap-gene-314.37-mRNA-1	1764	6651	636	29	664	5555	6187	0.0	391	87.264	555	78	555	1	3	87.26
LG3_3_2_comp11040_seq2_gene_139396	maker-VaccDscaff17-snap-gene-314.37-mRNA-1	1764	6651	486	6	491	4587	5072	0.0	360	91.358	444	42	444	0	0	91.36
LG3_3_2_comp11040_seq2_gene_139396	maker-VaccDscaff17-snap-gene-314.37-mRNA-1	1764	6651	471	6	476	5217	5687	0.0	351	91.507	431	40	431	0	0	91.51
LG3_3_2_comp11040_seq2_gene_139396	maker-VaccDscaff17-snap-gene-314.37-mRNA-1	1764	6651	479	6	484	3957	4435	4.16e-179	341	90.397	433	46	433	0	0	90.40
LG3_3_2_comp11040_seq2_gene_139396	maker-VaccDscaff17-snap-gene-314.37-mRNA-1	1764	6651	488	6	493	4902	5389	1.94e-177	338	89.754	438	50	438	0	0	89.75
LG3_3_2_comp11040_seq2_gene_139396	maker-VaccDscaff17-snap-gene-314.37-mRNA-1	1764	6651	504	160	663	2017	2520	2.52e-171	327	88.294	445	59	445	0	0	88.29
LG3_3_2_comp11040_seq2_gene_139396	maker-VaccDscaff17-snap-gene-314.37-mRNA-1	1764	6651	480	6	485	4272	4751	2.52e-171	327	89.375	429	51	429	0	0	89.38
LG3_3_2_comp11040_seq2_gene_139396	maker-VaccDscaff17-snap-gene-314.37-mRNA-1	1764	6651	390	1375	1764	4426	4815	2.65e-136	264	89.231	348	42	348	0	0	89.23
LG3_3_2_comp11040_seq2_gene_139396	maker-VaccDscaff17-snap-gene-314.37-mRNA-1	1764	6651	390	1375	1764	5056	5445	2.69e-126	246	87.692	342	48	342	0	0	87.69
LG3_3_2_comp11040_seq2_gene_139396	maker-VaccDscaff17-snap-gene-314.37-mRNA-1	1764	6651	397	1369	1764	5365	5760	1.25e-124	243	87.154	346	49	346	2	2	87.15
LG3_3_2_comp11040_seq2_gene_139396	maker-VaccDscaff17-snap-gene-314.37-mRNA-1	1764	6651	380	175	554	6226	6605	4.56e-114	224	86.316	328	52	328	0	0	86.32
LG3_3_2_comp11040_seq2_gene_139396	maker-VaccDscaff17-snap-gene-314.37-mRNA-1	1764	6651	397	1369	1764	4105	4500	5.98e-103	204	83.879	333	62	333	2	2	83.88
LG3_3_2_comp11040_seq2_gene_139396	maker-VaccDscaff17-snap-gene-314.37-mRNA-1	1764	6651	397	1369	1764	4735	5130	2.78e-101	201	83.627	332	63	332	2	2	83.63
LG3_3_2_comp11040_seq2_gene_139396	maker-VaccDscaff17-snap-gene-314.37-mRNA-1	1764	6651	326	160	485	3796	4121	2.17e-97	194	86.503	282	44	282	0	0	86.50
LG3_3_2_comp11040_seq2_gene_139396	maker-VaccDscaff17-snap-gene-314.37-mRNA-1	1764	6651	292	1389	1678	6225	6514	2.20e-87	176	86.986	254	34	254	3	4	86.99
LG3_3_2_comp11040_seq2_gene_139396	maker-VaccDscaff17-snap-gene-314.37-mRNA-1	1764	6651	332	1369	1700	5680	6011	1.02e-85	173	84.036	279	53	279	0	0	84.04
LG3_3_2_comp11040_seq2_gene_139396	maker-VaccDscaff17-snap-gene-314.37-mRNA-1	1764	6651	165	6	170	2178	2342	2.99e-51	111	89.091	147	18	147	0	0	89.09
LG3_3_2_comp11040_seq2_gene_139396	maker-VaccDscaff17-snap-gene-314.37-mRNA-1	1764	6651	164	6	169	963	1126	1.07e-50	110	89.024	146	18	146	0	0	89.02
LG3_3_2_comp11040_seq2_gene_139396	maker-VaccDscaff17-snap-gene-314.37-mRNA-1	1764	6651	166	6	170	5847	6011	1.39e-49	108	88.554	147	17	147	2	2	88.55
LG3_3_2_comp11040_seq2_gene_139396	maker-VaccDscaff17-snap-gene-314.37-mRNA-1	1764	6651	146	1	145	6367	6511	8.37e-47	103	90.411	132	12	132	2	2	90.41
LG3_3_2_comp11040_seq2_gene_139396	augustus_masked-VaccDscaff50-processed-gene-13.8-mRNA-1	1764	3288	1092	673	1764	100	1191	0.0	921	94.780	1035	57	1035	0	0	94.78
LG3_3_2_comp11040_seq2_gene_139396	augustus_masked-VaccDscaff50-processed-gene-13.8-mRNA-1	1764	3288	659	6	664	2223	2878	0.0	399	86.950	573	83	573	1	3	86.95
LG3_3_2_comp11040_seq2_gene_139396	augustus_masked-VaccDscaff50-processed-gene-13.8-mRNA-1	1764	3288	479	6	484	1278	1756	0.0	374	92.693	444	35	444	0	0	92.69
LG3_3_2_comp11040_seq2_gene_139396	augustus_masked-VaccDscaff50-processed-gene-13.8-mRNA-1	1764	3288	479	6	484	963	1441	0.0	371	92.484	443	36	443	0	0	92.48
LG3_3_2_comp11040_seq2_gene_139396	augustus_masked-VaccDscaff50-processed-gene-13.8-mRNA-1	1764	3288	480	6	484	1908	2386	0.0	365	92.083	442	36	442	2	2	92.08
LG3_3_2_comp11040_seq2_gene_139396	augustus_masked-VaccDscaff50-processed-gene-13.8-mRNA-1	1764	3288	479	6	484	1593	2071	0.0	359	91.649	439	40	439	0	0	91.65
LG3_3_2_comp11040_seq2_gene_139396	augustus_masked-VaccDscaff50-processed-gene-13.8-mRNA-1	1764	3288	392	1375	1764	1432	1821	5.82e-123	240	87.245	342	46	342	4	4	87.24
LG3_3_2_comp11040_seq2_gene_139396	augustus_masked-VaccDscaff50-processed-gene-13.8-mRNA-1	1764	3288	392	1375	1764	1117	1506	2.71e-121	237	86.990	341	47	341	4	4	86.99
LG3_3_2_comp11040_seq2_gene_139396	augustus_masked-VaccDscaff50-processed-gene-13.8-mRNA-1	1764	3288	392	1375	1764	1747	2136	5.86e-118	231	86.480	339	49	339	4	4	86.48
LG3_3_2_comp11040_seq2_gene_139396	augustus_masked-VaccDscaff50-processed-gene-13.8-mRNA-1	1764	3288	392	1375	1764	2062	2451	1.27e-114	225	85.969	337	51	337	4	4	85.97
LG3_3_2_comp11040_seq2_gene_139396	augustus_masked-VaccDscaff50-processed-gene-13.8-mRNA-1	1764	3288	325	160	484	802	1126	3.55e-110	217	88.923	289	36	289	0	0	88.92
LG3_3_2_comp11040_seq2_gene_139396	augustus_masked-VaccDscaff50-processed-gene-13.8-mRNA-1	1764	3288	333	1375	1706	2377	2708	1.02e-85	173	84.084	280	51	280	2	2	84.08
LG3_3_2_comp11040_seq2_gene_139396	augustus_masked-VaccDscaff50-processed-gene-13.8-mRNA-1	1764	3288	166	6	170	2538	2702	6.51e-43	96	86.145	143	21	143	2	2	86.14
LG3_3_2_comp11040_seq2_gene_139396	augustus_masked-VaccDscaff27-processed-gene-280.7-mRNA-1	1764	3288	1092	673	1764	100	1191	0.0	915	94.597	1033	59	1033	0	0	94.60
LG3_3_2_comp11040_seq2_gene_139396	augustus_masked-VaccDscaff27-processed-gene-280.7-mRNA-1	1764	3288	660	6	664	2223	2878	0.0	444	89.242	589	66	589	3	5	89.24
LG3_3_2_comp11040_seq2_gene_139396	augustus_masked-VaccDscaff27-processed-gene-280.7-mRNA-1	1764	3288	480	6	485	1278	1757	0.0	366	92.083	442	38	442	0	0	92.08
LG3_3_2_comp11040_seq2_gene_139396	augustus_masked-VaccDscaff27-processed-gene-280.7-mRNA-1	1764	3288	484	1	484	958	1441	0.0	364	91.736	444	40	444	0	0	91.74
LG3_3_2_comp11040_seq2_gene_139396	augustus_masked-VaccDscaff27-processed-gene-280.7-mRNA-1	1764	3288	472	6	476	1593	2063	0.0	351	91.525	432	38	432	2	2	91.53
LG3_3_2_comp11040_seq2_gene_139396	augustus_masked-VaccDscaff27-processed-gene-280.7-mRNA-1	1764	3288	480	6	484	1908	2386	0.0	347	90.833	436	42	436	2	2	90.83
LG3_3_2_comp11040_seq2_gene_139396	augustus_masked-VaccDscaff27-processed-gene-280.7-mRNA-1	1764	3288	392	1375	1764	1432	1821	2.67e-131	255	88.520	347	41	347	4	4	88.52
LG3_3_2_comp11040_seq2_gene_139396	augustus_masked-VaccDscaff27-processed-gene-280.7-mRNA-1	1764	3288	397	1369	1764	1741	2136	2.69e-126	246	87.406	347	48	347	2	2	87.41
LG3_3_2_comp11040_seq2_gene_139396	augustus_masked-VaccDscaff27-processed-gene-280.7-mRNA-1	1764	3288	392	1375	1764	1117	1506	1.26e-119	234	86.735	340	48	340	4	4	86.73
LG3_3_2_comp11040_seq2_gene_139396	augustus_masked-VaccDscaff27-processed-gene-280.7-mRNA-1	1764	3288	380	1386	1764	2073	2451	7.58e-117	229	86.842	330	48	330	2	2	86.84
LG3_3_2_comp11040_seq2_gene_139396	augustus_masked-VaccDscaff27-processed-gene-280.7-mRNA-1	1764	3288	325	160	484	802	1126	3.58e-105	208	88.000	286	39	286	0	0	88.00
LG3_3_2_comp11040_seq2_gene_139396	augustus_masked-VaccDscaff27-processed-gene-280.7-mRNA-1	1764	3288	334	1375	1706	2377	2708	4.73e-89	179	84.731	283	47	283	4	4	84.73
LG3_3_2_comp11040_seq2_gene_139396	augustus_masked-VaccDscaff27-processed-gene-280.7-mRNA-1	1764	3288	166	6	170	2538	2702	2.99e-51	111	89.157	148	16	148	2	2	89.16
LG3_3_2_comp11040_seq2_gene_139396	augustus_masked-VaccDscaff34-processed-gene-64.7-mRNA-1	1764	2976	1092	673	1764	100	1191	0.0	900	94.139	1028	64	1028	0	0	94.14
LG3_3_2_comp11040_seq2_gene_139396	augustus_masked-VaccDscaff34-processed-gene-64.7-mRNA-1	1764	2976	635	29	663	1931	2565	0.0	443	89.921	571	64	571	0	0	89.92
LG3_3_2_comp11040_seq2_gene_139396	augustus_masked-VaccDscaff34-processed-gene-64.7-mRNA-1	1764	2976	485	1	485	1273	1757	0.0	401	94.227	457	28	457	0	0	94.23
LG3_3_2_comp11040_seq2_gene_139396	augustus_masked-VaccDscaff34-processed-gene-64.7-mRNA-1	1764	2976	479	6	484	963	1441	0.0	344	90.605	434	45	434	0	0	90.61
LG3_3_2_comp11040_seq2_gene_139396	augustus_masked-VaccDscaff34-processed-gene-64.7-mRNA-1	1764	2976	479	6	484	1593	2071	1.98e-162	311	88.309	423	56	423	0	0	88.31
LG3_3_2_comp11040_seq2_gene_139396	augustus_masked-VaccDscaff34-processed-gene-64.7-mRNA-1	1764	2976	391	1375	1764	1432	1821	1.23e-134	261	89.003	348	41	348	2	2	89.00
LG3_3_2_comp11040_seq2_gene_139396	augustus_masked-VaccDscaff34-processed-gene-64.7-mRNA-1	1764	2976	390	1375	1764	1747	2136	2.67e-131	255	88.462	345	45	345	0	0	88.46
LG3_3_2_comp11040_seq2_gene_139396	augustus_masked-VaccDscaff34-processed-gene-64.7-mRNA-1	1764	2976	390	1375	1764	1117	1506	1.27e-114	225	85.897	335	55	335	0	0	85.90
LG3_3_2_comp11040_seq2_gene_139396	augustus_masked-VaccDscaff34-processed-gene-64.7-mRNA-1	1764	2976	325	160	484	802	1126	3.55e-110	217	88.923	289	36	289	0	0	88.92
LG3_3_2_comp11040_seq2_gene_139396	augustus_masked-VaccDscaff34-processed-gene-64.7-mRNA-1	1764	2976	326	1375	1700	2062	2387	1.02e-85	173	84.356	275	51	275	0	0	84.36
LG3_3_2_comp11040_seq2_gene_139396	augustus_masked-VaccDscaff34-processed-gene-64.7-mRNA-1	1764	2976	165	6	170	2223	2387	2.99e-51	111	89.091	147	18	147	0	0	89.09
LG3_3_2_comp11040_seq2_gene_139396	snap_masked-VaccDscaff27-processed-gene-280.17-mRNA-1	1764	3234	1093	673	1764	100	1191	0.0	900	94.145	1029	62	1029	2	2	94.14
LG3_3_2_comp11040_seq2_gene_139396	snap_masked-VaccDscaff27-processed-gene-280.17-mRNA-1	1764	3234	479	6	484	1278	1756	0.0	401	94.572	453	26	453	0	0	94.57
LG3_3_2_comp11040_seq2_gene_139396	snap_masked-VaccDscaff27-processed-gene-280.17-mRNA-1	1764	3234	479	6	484	1593	2071	0.0	359	91.649	439	40	439	0	0	91.65
LG3_3_2_comp11040_seq2_gene_139396	snap_masked-VaccDscaff27-processed-gene-280.17-mRNA-1	1764	3234	487	1	484	958	1441	0.0	352	90.965	443	38	443	4	6	90.97
LG3_3_2_comp11040_seq2_gene_139396	snap_masked-VaccDscaff27-processed-gene-280.17-mRNA-1	1764	3234	369	6	374	1908	2276	5.58e-153	294	93.225	344	25	344	0	0	93.22
LG3_3_2_comp11040_seq2_gene_139396	snap_masked-VaccDscaff27-processed-gene-280.17-mRNA-1	1764	3234	392	1375	1764	1747	2136	1.22e-144	279	90.561	355	33	355	4	4	90.56
LG3_3_2_comp11040_seq2_gene_139396	snap_masked-VaccDscaff27-processed-gene-280.17-mRNA-1	1764	3234	396	1370	1764	1112	1506	2.08e-127	248	87.626	347	47	347	2	2	87.63
LG3_3_2_comp11040_seq2_gene_139396	snap_masked-VaccDscaff27-processed-gene-280.17-mRNA-1	1764	3234	391	1375	1764	1432	1821	5.82e-123	240	87.212	341	48	341	2	2	87.21
LG3_3_2_comp11040_seq2_gene_139396	snap_masked-VaccDscaff27-processed-gene-280.17-mRNA-1	1764	3234	301	160	460	802	1102	7.69e-107	211	90.033	271	30	271	0	0	90.03
LG3_3_2_comp11040_seq2_gene_139396	snap_masked-VaccDscaff27-processed-gene-280.17-mRNA-1	1764	3234	221	1370	1589	2057	2276	3.81e-60	127	85.973	190	29	190	2	2	85.97
LG3_3_2_comp11040_seq2_gene_139396	augustus_masked-VaccDscaff50-processed-gene-13.1-mRNA-1	1764	2976	1092	673	1764	100	1191	0.0	897	94.048	1027	65	1027	0	0	94.05
LG3_3_2_comp11040_seq2_gene_139396	augustus_masked-VaccDscaff50-processed-gene-13.1-mRNA-1	1764	2976	635	29	663	1931	2565	0.0	446	90.079	572	63	572	0	0	90.08
LG3_3_2_comp11040_seq2_gene_139396	augustus_masked-VaccDscaff50-processed-gene-13.1-mRNA-1	1764	2976	485	1	485	1273	1757	0.0	401	94.227	457	28	457	0	0	94.23
LG3_3_2_comp11040_seq2_gene_139396	augustus_masked-VaccDscaff50-processed-gene-13.1-mRNA-1	1764	2976	479	6	484	963	1441	4.16e-179	341	90.397	433	46	433	0	0	90.40
LG3_3_2_comp11040_seq2_gene_139396	augustus_masked-VaccDscaff50-processed-gene-13.1-mRNA-1	1764	2976	480	6	484	1593	2071	9.13e-166	317	88.750	426	52	426	2	2	88.75
LG3_3_2_comp11040_seq2_gene_139396	augustus_masked-VaccDscaff50-processed-gene-13.1-mRNA-1	1764	2976	391	1375	1764	1432	1821	2.65e-136	264	89.258	349	40	349	2	2	89.26
LG3_3_2_comp11040_seq2_gene_139396	augustus_masked-VaccDscaff50-processed-gene-13.1-mRNA-1	1764	2976	390	1375	1764	1747	2136	1.23e-134	261	88.974	347	43	347	0	0	88.97
LG3_3_2_comp11040_seq2_gene_139396	augustus_masked-VaccDscaff50-processed-gene-13.1-mRNA-1	1764	2976	390	1375	1764	1117	1506	1.27e-114	225	85.897	335	55	335	0	0	85.90
LG3_3_2_comp11040_seq2_gene_139396	augustus_masked-VaccDscaff50-processed-gene-13.1-mRNA-1	1764	2976	325	160	484	802	1126	3.55e-110	217	88.923	289	36	289	0	0	88.92
LG3_3_2_comp11040_seq2_gene_139396	maker-VaccDscaff50-snap-gene-13.38-mRNA-1	1764	3153	1093	673	1764	100	1191	0.0	891	93.870	1026	65	1026	2	2	93.87
LG3_3_2_comp11040_seq2_gene_139396	maker-VaccDscaff50-snap-gene-13.38-mRNA-1	1764	3153	559	6	564	1908	2466	0.0	415	91.413	511	48	511	0	0	91.41
LG3_3_2_comp11040_seq2_gene_139396	maker-VaccDscaff50-snap-gene-13.38-mRNA-1	1764	3153	479	6	484	1278	1756	0.0	401	94.572	453	26	453	0	0	94.57
LG3_3_2_comp11040_seq2_gene_139396	maker-VaccDscaff50-snap-gene-13.38-mRNA-1	1764	3153	479	6	484	1593	2071	0.0	362	91.858	440	39	440	0	0	91.86
LG3_3_2_comp11040_seq2_gene_139396	maker-VaccDscaff50-snap-gene-13.38-mRNA-1	1764	3153	487	1	484	958	1441	0.0	352	90.965	443	38	443	4	6	90.97
LG3_3_2_comp11040_seq2_gene_139396	maker-VaccDscaff50-snap-gene-13.38-mRNA-1	1764	3153	392	1375	1764	1747	2136	2.61e-146	282	90.816	356	32	356	4	4	90.82
LG3_3_2_comp11040_seq2_gene_139396	maker-VaccDscaff50-snap-gene-13.38-mRNA-1	1764	3153	396	1370	1764	1112	1506	9.67e-126	245	87.374	346	48	346	2	2	87.37
LG3_3_2_comp11040_seq2_gene_139396	maker-VaccDscaff50-snap-gene-13.38-mRNA-1	1764	3153	391	1375	1764	1432	1821	1.25e-124	243	87.468	342	47	342	2	2	87.47
LG3_3_2_comp11040_seq2_gene_139396	maker-VaccDscaff50-snap-gene-13.38-mRNA-1	1764	3153	301	160	460	802	1102	3.58e-105	208	89.701	270	31	270	0	0	89.70
LG3_3_2_comp11040_seq2_gene_139396	maker-VaccDscaff50-snap-gene-13.38-mRNA-1	1764	3153	332	1370	1700	2057	2387	1.68e-98	196	86.446	287	43	287	2	2	86.45
LG3_3_2_comp11040_seq2_gene_139396	maker-VaccDscaff50-snap-gene-13.38-mRNA-1	1764	3153	165	6	170	2223	2387	6.38e-58	123	91.515	151	14	151	0	0	91.52
LG3_3_2_comp11040_seq2_gene_139396	maker-VaccDscaff50-snap-gene-13.37-mRNA-1	1764	5511	1092	673	1764	2638	3729	0.0	879	93.498	1021	71	1021	0	0	93.50
LG3_3_2_comp11040_seq2_gene_139396	maker-VaccDscaff50-snap-gene-13.37-mRNA-1	1764	5511	636	29	664	4469	5101	0.0	409	88.208	561	72	561	1	3	88.21
LG3_3_2_comp11040_seq2_gene_139396	maker-VaccDscaff50-snap-gene-13.37-mRNA-1	1764	5511	691	1075	1764	223	894	0.0	399	86.397	597	74	597	9	20	86.40
LG3_3_2_comp11040_seq2_gene_139396	maker-VaccDscaff50-snap-gene-13.37-mRNA-1	1764	5511	486	1	484	3811	4294	0.0	394	93.827	456	26	456	3	4	93.83
LG3_3_2_comp11040_seq2_gene_139396	maker-VaccDscaff50-snap-gene-13.37-mRNA-1	1764	5511	542	1	542	1276	1817	4.19e-174	332	87.085	472	70	472	0	0	87.08
LG3_3_2_comp11040_seq2_gene_139396	maker-VaccDscaff50-snap-gene-13.37-mRNA-1	1764	5511	479	6	484	3501	3979	9.07e-171	326	89.353	428	51	428	0	0	89.35
LG3_3_2_comp11040_seq2_gene_139396	maker-VaccDscaff50-snap-gene-13.37-mRNA-1	1764	5511	481	6	484	4131	4609	1.96e-167	320	88.981	428	49	428	4	4	88.98
LG3_3_2_comp11040_seq2_gene_139396	maker-VaccDscaff50-snap-gene-13.37-mRNA-1	1764	5511	481	5	484	965	1444	2.58e-156	300	87.526	421	58	421	2	2	87.53
LG3_3_2_comp11040_seq2_gene_139396	maker-VaccDscaff50-snap-gene-13.37-mRNA-1	1764	5511	484	1	484	661	1129	9.40e-146	281	86.570	419	50	419	1	15	86.57
LG3_3_2_comp11040_seq2_gene_139396	maker-VaccDscaff50-snap-gene-13.37-mRNA-1	1764	5511	390	1375	1764	4285	4674	5.70e-138	267	89.487	349	41	349	0	0	89.49
LG3_3_2_comp11040_seq2_gene_139396	maker-VaccDscaff50-snap-gene-13.37-mRNA-1	1764	5511	391	1375	1764	3970	4359	1.23e-134	261	89.003	348	41	348	2	2	89.00
LG3_3_2_comp11040_seq2_gene_139396	maker-VaccDscaff50-snap-gene-13.37-mRNA-1	1764	5511	395	1370	1764	1115	1509	4.53e-119	233	86.329	341	54	341	0	0	86.33
LG3_3_2_comp11040_seq2_gene_139396	maker-VaccDscaff50-snap-gene-13.37-mRNA-1	1764	5511	390	1375	1764	3655	4044	5.86e-118	231	86.410	337	53	337	0	0	86.41
LG3_3_2_comp11040_seq2_gene_139396	maker-VaccDscaff50-snap-gene-13.37-mRNA-1	1764	5511	325	160	484	3340	3664	7.69e-107	211	88.308	287	38	287	0	0	88.31
LG3_3_2_comp11040_seq2_gene_139396	maker-VaccDscaff50-snap-gene-13.37-mRNA-1	1764	5511	325	160	484	505	829	3.60e-100	199	87.077	283	42	283	0	0	87.08
LG3_3_2_comp11040_seq2_gene_139396	maker-VaccDscaff50-snap-gene-13.37-mRNA-1	1764	5511	411	1354	1764	799	1194	1.68e-98	196	83.212	342	54	342	6	15	83.21
LG3_3_2_comp11040_seq2_gene_139396	maker-VaccDscaff50-snap-gene-13.37-mRNA-1	1764	5511	326	1375	1700	4600	4925	4.76e-84	170	84.049	274	52	274	0	0	84.05
LG3_3_2_comp11040_seq2_gene_139396	maker-VaccDscaff50-snap-gene-13.37-mRNA-1	1764	5511	215	802	1016	1	215	1.03e-80	164	92.093	198	17	198	0	0	92.09
LG3_3_2_comp11040_seq2_gene_139396	maker-VaccDscaff50-snap-gene-13.37-mRNA-1	1764	5511	327	1375	1700	1435	1760	1.04e-75	155	82.569	270	55	270	2	2	82.57
LG3_3_2_comp11040_seq2_gene_139396	maker-VaccDscaff50-snap-gene-13.37-mRNA-1	1764	5511	171	1	170	4756	4925	4.97e-54	116	89.474	153	16	153	2	2	89.47
LG3_3_2_comp11040_seq2_gene_139396	maker-VaccDscaff50-snap-gene-13.37-mRNA-1	1764	5511	129	6	134	1596	1724	6.56e-38	87	89.147	115	14	115	0	0	89.15
LG3_3_2_comp11040_seq2_gene_139396	augustus_masked-VaccDscaff17-processed-gene-315.1-mRNA-1	1764	2943	1093	673	1764	100	1191	0.0	852	92.681	1013	78	1013	2	2	92.68
LG3_3_2_comp11040_seq2_gene_139396	augustus_masked-VaccDscaff17-processed-gene-315.1-mRNA-1	1764	2943	479	6	484	1278	1756	0.0	380	93.111	446	33	446	0	0	93.11
LG3_3_2_comp11040_seq2_gene_139396	augustus_masked-VaccDscaff17-processed-gene-315.1-mRNA-1	1764	2943	479	6	484	963	1441	0.0	374	92.693	444	35	444	0	0	92.69
LG3_3_2_comp11040_seq2_gene_139396	augustus_masked-VaccDscaff17-processed-gene-315.1-mRNA-1	1764	2943	479	6	484	1593	2071	0.0	374	92.693	444	35	444	0	0	92.69
LG3_3_2_comp11040_seq2_gene_139396	augustus_masked-VaccDscaff17-processed-gene-315.1-mRNA-1	1764	2943	480	6	484	2223	2701	0.0	368	92.292	443	35	443	2	2	92.29
LG3_3_2_comp11040_seq2_gene_139396	augustus_masked-VaccDscaff17-processed-gene-315.1-mRNA-1	1764	2943	479	6	484	1908	2386	0.0	353	91.232	437	42	437	0	0	91.23
LG3_3_2_comp11040_seq2_gene_139396	augustus_masked-VaccDscaff17-processed-gene-315.1-mRNA-1	1764	2943	390	1375	1764	1117	1506	2.67e-131	255	88.462	345	45	345	0	0	88.46
LG3_3_2_comp11040_seq2_gene_139396	augustus_masked-VaccDscaff17-processed-gene-315.1-mRNA-1	1764	2943	390	1375	1764	1432	1821	2.67e-131	255	88.462	345	45	345	0	0	88.46
LG3_3_2_comp11040_seq2_gene_139396	augustus_masked-VaccDscaff17-processed-gene-315.1-mRNA-1	1764	2943	328	6	332	2538	2864	2.69e-126	246	91.768	301	25	301	2	2	91.77
LG3_3_2_comp11040_seq2_gene_139396	augustus_masked-VaccDscaff17-processed-gene-315.1-mRNA-1	1764	2943	392	1375	1764	1747	2136	2.71e-121	237	86.990	341	47	341	4	4	86.99
LG3_3_2_comp11040_seq2_gene_139396	augustus_masked-VaccDscaff17-processed-gene-315.1-mRNA-1	1764	2943	392	1375	1764	2377	2766	1.26e-119	234	86.735	340	48	340	4	4	86.73
LG3_3_2_comp11040_seq2_gene_139396	augustus_masked-VaccDscaff17-processed-gene-315.1-mRNA-1	1764	2943	325	160	484	802	1126	1.63e-118	232	90.462	294	31	294	0	0	90.46
LG3_3_2_comp11040_seq2_gene_139396	augustus_masked-VaccDscaff17-processed-gene-315.1-mRNA-1	1764	2943	392	1375	1764	2062	2451	5.86e-118	231	86.480	339	49	339	4	4	86.48
LG3_3_2_comp11040_seq2_gene_139396	augustus_masked-VaccDscaff17-processed-gene-315.1-mRNA-1	1764	2943	185	1375	1558	2692	2875	3.89e-45	100	84.865	157	26	157	2	2	84.86
LG3_3_2_comp11040_seq2_gene_139396	maker-VaccDscaff34-snap-gene-64.36-mRNA-1	1764	4260	1544	160	1699	802	2326	0.0	821	84.650	1307	214	1307	14	23	84.65
LG3_3_2_comp11040_seq2_gene_139396	maker-VaccDscaff34-snap-gene-64.36-mRNA-1	1764	4260	1033	673	1700	100	1127	0.0	575	85.382	882	141	882	9	10	85.38
LG3_3_2_comp11040_seq2_gene_139396	maker-VaccDscaff34-snap-gene-64.36-mRNA-1	1764	4260	506	159	664	2001	2506	0.0	398	92.885	470	36	470	0	0	92.89
LG3_3_2_comp11040_seq2_gene_139396	maker-VaccDscaff34-snap-gene-64.36-mRNA-1	1764	4260	164	6	169	2163	2326	2.31e-52	113	89.634	147	17	147	0	0	89.63
LG3_3_2_comp11040_seq2_gene_139396	maker-VaccDscaff34-snap-gene-64.36-mRNA-1	1764	4260	165	6	170	963	1127	6.47e-48	105	87.879	145	20	145	0	0	87.88
LG3_3_2_comp11040_seq2_gene_139396	augustus_masked-VaccDscaff50-processed-gene-14.2-mRNA-1	1764	3060	1037	663	1699	90	1126	0.0	650	87.560	908	129	908	0	0	87.56
LG3_3_2_comp11040_seq2_gene_139396	augustus_masked-VaccDscaff50-processed-gene-14.2-mRNA-1	1764	3060	505	160	664	802	1306	0.0	403	93.267	471	34	471	0	0	93.27
LG3_3_2_comp11040_seq2_gene_139396	augustus_masked-VaccDscaff50-processed-gene-14.2-mRNA-1	1764	3060	164	6	169	963	1126	2.31e-52	113	89.634	147	17	147	0	0	89.63
LG3_3_2_comp11040_seq2_gene_139396	augustus_masked-VaccDscaff17-processed-gene-315.3-mRNA-1	1764	3060	1037	663	1699	90	1126	0.0	650	87.560	908	129	908	0	0	87.56
LG3_3_2_comp11040_seq2_gene_139396	augustus_masked-VaccDscaff17-processed-gene-315.3-mRNA-1	1764	3060	505	160	664	802	1306	0.0	403	93.267	471	34	471	0	0	93.27
LG3_3_2_comp11040_seq2_gene_139396	augustus_masked-VaccDscaff17-processed-gene-315.3-mRNA-1	1764	3060	164	6	169	963	1126	4.97e-54	116	90.244	148	16	148	0	0	90.24
LG3_3_2_comp11040_seq2_gene_139396	augustus_masked-VaccDscaff27-processed-gene-281.3-mRNA-1	1764	3060	1037	663	1699	90	1126	0.0	644	87.367	906	131	906	0	0	87.37
LG3_3_2_comp11040_seq2_gene_139396	augustus_masked-VaccDscaff27-processed-gene-281.3-mRNA-1	1764	3060	506	159	664	801	1306	0.0	401	93.083	471	35	471	0	0	93.08
LG3_3_2_comp11040_seq2_gene_139396	augustus_masked-VaccDscaff27-processed-gene-281.3-mRNA-1	1764	3060	164	6	169	963	1126	2.31e-52	113	89.634	147	17	147	0	0	89.63
LG3_3_2_comp11040_seq2_gene_139396	augustus_masked-VaccDscaff27-processed-gene-280.3-mRNA-1	1764	2194	1033	673	1700	139	1166	0.0	575	85.382	882	141	882	9	10	85.38
LG3_3_2_comp11040_seq2_gene_139396	augustus_masked-VaccDscaff27-processed-gene-280.3-mRNA-1	1764	2194	504	160	663	841	1344	2.59e-151	291	85.913	433	71	433	0	0	85.91
LG3_3_2_comp11040_seq2_gene_139396	augustus_masked-VaccDscaff27-processed-gene-280.3-mRNA-1	1764	2194	165	6	170	1002	1166	6.47e-48	105	87.879	145	20	145	0	0	87.88
LG3_3_2_comp11040_seq2_gene_139396	snap_masked-VaccDscaff27-processed-gene-280.19-mRNA-1	1764	837	739	673	1411	100	837	0.0	507	89.581	662	76	662	1	1	89.58
LG3_3_2_comp11040_seq2_gene_139396	maker-VaccDscaff50-snap-gene-13.41-mRNA-1	1764	804	689	673	1361	100	788	0.0	473	89.550	617	72	617	0	0	89.55
LG3_3_2_comp11040_seq2_gene_139396	snap_masked-VaccDscaff17-processed-gene-315.7-mRNA-1	1764	1542	852	853	1700	1	848	0.0	440	84.038	716	128	716	7	8	84.04
LG3_3_2_comp11040_seq2_gene_139396	snap_masked-VaccDscaff17-processed-gene-315.7-mRNA-1	1764	1542	504	160	663	523	1026	1.21e-149	288	85.714	432	72	432	0	0	85.71
LG3_3_2_comp11040_seq2_gene_139396	snap_masked-VaccDscaff17-processed-gene-315.7-mRNA-1	1764	1542	165	6	170	684	848	3.01e-46	102	87.273	144	21	144	0	0	87.27
LG3_3_2_comp11040_seq2_gene_139396	maker-VaccDscaff50-snap-gene-13.36-mRNA-1	1764	1137	381	175	554	76	455	9.87e-111	218	85.827	327	52	327	2	2	85.83
LG3_3_2_comp11040_seq2_gene_139396	maker-VaccDscaff50-snap-gene-13.36-mRNA-1	1764	1137	324	1385	1706	70	392	3.68e-85	172	84.568	274	47	274	3	3	84.57
LG3_3_2_comp11040_seq2_gene_139396	maker-VaccDscaff50-snap-gene-13.36-mRNA-1	1764	1137	134	1	134	217	350	1.09e-40	92	89.552	120	14	120	0	0	89.55
LG3_3_2_comp11040_seq2_gene_139396	maker-VaccDscaff50-snap-gene-13.36-mRNA-1	1764	1137	69	1269	1337	9	76	5.18e-24	62	97.101	67	1	67	1	1	97.10
LG3_3_2_comp11040_seq2_gene_139396	maker-VaccDscaff34-snap-gene-64.39-mRNA-1	1764	1071	344	211	554	1	344	2.17e-97	194	85.465	294	50	294	0	0	85.47
LG3_3_2_comp11040_seq2_gene_139396	maker-VaccDscaff34-snap-gene-64.39-mRNA-1	1764	1071	277	1426	1700	1	275	1.04e-70	146	84.477	234	39	234	3	4	84.48
LG3_3_2_comp11040_seq2_gene_139396	maker-VaccDscaff34-snap-gene-64.39-mRNA-1	1764	1071	146	1	145	106	250	8.37e-47	103	90.411	132	12	132	2	2	90.41
LG3_3_2_comp11040_seq2_gene_139396	snap_masked-VaccDscaff27-processed-gene-280.20-mRNA-1	1764	276	217	1	216	58	274	2.82e-91	183	94.931	206	10	206	1	1	94.93
LG3_3_2_comp11040_seq2_gene_139396	snap_masked-VaccDscaff27-processed-gene-280.20-mRNA-1	1764	276	274	1474	1746	1	274	1.31e-89	180	88.686	243	30	243	1	1	88.69
LG3_3_2_comp11040_seq2_gene_139396	snap_masked-VaccDscaff27-processed-gene-280.20-mRNA-1	1764	276	223	262	484	4	226	8.02e-77	157	90.135	201	22	201	0	0	90.13
LG3_3_2_comp11040_seq2_gene_139396	maker-VaccDscaff27-snap-gene-280.31-mRNA-1	1764	1029	293	262	554	4	296	1.02e-85	173	86.348	253	40	253	0	0	86.35
LG3_3_2_comp11040_seq2_gene_139396	maker-VaccDscaff27-snap-gene-280.31-mRNA-1	1764	1029	206	1474	1678	1	205	1.76e-63	133	88.350	182	22	182	2	2	88.35
LG3_3_2_comp11040_seq2_gene_139396	maker-VaccDscaff27-snap-gene-280.31-mRNA-1	1764	1029	130	5	134	62	191	8.49e-37	85	88.462	115	15	115	0	0	88.46
LG3_3_2_comp11040_seq2_gene_139396	snap_masked-VaccDscaff34-processed-gene-64.23-mRNA-1	1764	327	205	175	379	124	327	1.38e-54	117	85.854	176	28	176	1	1	85.85
LG3_3_2_comp11040_seq2_gene_139396	snap_masked-VaccDscaff34-processed-gene-64.23-mRNA-1	1764	327	209	1386	1594	120	327	8.31e-52	112	84.689	177	31	177	1	1	84.69
LG3_3_2_comp11040_seq2_gene_139396	snap_masked-VaccDscaff34-processed-gene-64.23-mRNA-1	1764	327	53	1260	1309	6	58	1.47e-09	36	90.566	48	2	48	3	3	90.57
LG3_3_2_comp11040_seq2_gene_139396	snap_masked-VaccDscaff17-processed-gene-315.9-mRNA-1	1764	240	157	1216	1372	1	157	3.89e-45	100	87.898	138	19	138	0	0	87.90
# BLASTN 2.7.1+
# Query: LG3_3_1_comp56775_seq0_gene_113718
# Database: ../../transcriptome_genome_comparison/V_corymbosum_v1.0_transcripts.fasta
# Fields: query id, subject id, query length, subject length, alignment length, q. start, q. end, s. start, s. end, evalue, score, % identity, identical, mismatches, positives, gap opens, gaps, % positives
# 5 hits found
LG3_3_1_comp56775_seq0_gene_113718	maker-VaccDscaff10-snap-gene-27.71-mRNA-1	348	2043	348	1	348	488	141	0.0	348	100.000	348	0	348	0	0	100.00
LG3_3_1_comp56775_seq0_gene_113718	maker-VaccDscaff8-augustus-gene-36.39-mRNA-1	348	3267	347	1	347	1718	1372	0.0	344	99.712	346	1	346	0	0	99.71
LG3_3_1_comp56775_seq0_gene_113718	maker-VaccDscaff1-augustus-gene-415.37-mRNA-1	348	3375	348	1	348	1799	1452	1.01e-173	330	98.276	342	6	342	0	0	98.28
LG3_3_1_comp56775_seq0_gene_113718	snap_masked-VaccDscaff5-processed-gene-394.18-mRNA-1	348	1770	212	1	212	212	1	3.97e-108	212	100.000	212	0	212	0	0	100.00
LG3_3_1_comp56775_seq0_gene_113718	maker-VaccDscaff5-snap-gene-394.57-mRNA-1	348	285	120	229	348	285	166	5.51e-57	120	100.000	120	0	120	0	0	100.00
# BLASTN 2.7.1+
# Query: LG3_1_comp12978_seq0_gene_27621
# Database: ../../transcriptome_genome_comparison/V_corymbosum_v1.0_transcripts.fasta
# Fields: query id, subject id, query length, subject length, alignment length, q. start, q. end, s. start, s. end, evalue, score, % identity, identical, mismatches, positives, gap opens, gaps, % positives
# 7 hits found
LG3_1_comp12978_seq0_gene_27621	maker-VaccDscaff10-augustus-gene-224.21-mRNA-1	687	1503	687	1	687	413	1099	0.0	666	98.981	680	7	680	0	0	98.98
LG3_1_comp12978_seq0_gene_27621	maker-VaccDscaff5-snap-gene-237.35-mRNA-1	687	1256	676	1	676	369	1044	0.0	652	98.817	668	8	668	0	0	98.82
LG3_1_comp12978_seq0_gene_27621	maker-VaccDscaff1-snap-gene-185.29-mRNA-1	687	1364	624	1	624	371	994	0.0	621	99.840	623	1	623	0	0	99.84
LG3_1_comp12978_seq0_gene_27621	maker-VaccDscaff45-augustus-gene-7.31-mRNA-1	687	855	291	1	290	331	620	8.36e-88	176	86.942	253	36	253	2	2	86.94
LG3_1_comp12978_seq0_gene_27621	augustus_masked-VaccDscaff34-processed-gene-301.3-mRNA-1	687	857	291	1	290	333	622	3.89e-86	173	86.598	252	37	252	2	2	86.60
LG3_1_comp12978_seq0_gene_27621	maker-VaccDscaff17-snap-gene-92.22-mRNA-1	687	1454	291	1	290	433	722	3.89e-86	173	86.598	252	37	252	2	2	86.60
LG3_1_comp12978_seq0_gene_27621	maker-VaccDscaff27-snap-gene-53.31-mRNA-1	687	1373	291	1	290	358	647	1.81e-84	170	86.254	251	38	251	2	2	86.25
# BLASTN 2.7.1+
# Query: LG3_3_3_comp12912_seq2_gene_179754
# Database: ../../transcriptome_genome_comparison/V_corymbosum_v1.0_transcripts.fasta
# Fields: query id, subject id, query length, subject length, alignment length, q. start, q. end, s. start, s. end, evalue, score, % identity, identical, mismatches, positives, gap opens, gaps, % positives
# 4 hits found
LG3_3_3_comp12912_seq2_gene_179754	augustus_masked-VaccDscaff26-processed-gene-238.6-mRNA-1	411	800	182	18	185	730	549	4.02e-44	97	85.714	156	12	156	5	14	85.71
LG3_3_3_comp12912_seq2_gene_179754	maker-VaccDscaff21-augustus-gene-271.18-mRNA-1	411	1220	125	20	143	204	80	4.02e-44	97	92.800	116	8	116	1	1	92.80
LG3_3_3_comp12912_seq2_gene_179754	maker-VaccDscaff16-augustus-gene-239.28-mRNA-1	411	2847	97	315	411	1544	1449	1.46e-38	87	96.907	94	2	94	1	1	96.91
LG3_3_3_comp12912_seq2_gene_179754	maker-VaccDscaff255-snap-gene-0.66-mRNA-1	411	414	47	310	356	82	36	5.43e-13	41	95.745	45	2	45	0	0	95.74
# BLASTN 2.7.1+
# Query: LG3_2_comp7141_seq1_gene_60686
# Database: ../../transcriptome_genome_comparison/V_corymbosum_v1.0_transcripts.fasta
# 0 hits found
# BLASTN 2.7.1+
# Query: LG3_2_comp33582_seq0_gene_79556
# Database: ../../transcriptome_genome_comparison/V_corymbosum_v1.0_transcripts.fasta
# Fields: query id, subject id, query length, subject length, alignment length, q. start, q. end, s. start, s. end, evalue, score, % identity, identical, mismatches, positives, gap opens, gaps, % positives
# 1 hits found
LG3_2_comp33582_seq0_gene_79556	maker-VaccDscaff26-augustus-gene-92.25-mRNA-1	429	1203	383	47	429	311	687	9.88e-165	314	94.256	361	16	361	1	6	94.26
# BLASTN 2.7.1+
# Query: LG3_3_1_comp11267_seq0_gene_104127
# Database: ../../transcriptome_genome_comparison/V_corymbosum_v1.0_transcripts.fasta
# Fields: query id, subject id, query length, subject length, alignment length, q. start, q. end, s. start, s. end, evalue, score, % identity, identical, mismatches, positives, gap opens, gaps, % positives
# 30 hits found
LG3_3_1_comp11267_seq0_gene_104127	maker-VaccDscaff44-augustus-gene-8.38-mRNA-1	834	1841	667	113	779	322	988	0.0	622	97.751	652	15	652	0	0	97.75
LG3_3_1_comp11267_seq0_gene_104127	maker-VaccDscaff28-augustus-gene-4.38-mRNA-1	834	2023	667	113	779	461	1127	0.0	619	97.601	651	16	651	0	0	97.60
LG3_3_1_comp11267_seq0_gene_104127	maker-VaccDscaff20-augustus-gene-371.28-mRNA-1	834	1908	667	113	779	458	1124	0.0	619	97.601	651	16	651	0	0	97.60
LG3_3_1_comp11267_seq0_gene_104127	maker-VaccDscaff49-augustus-gene-9.56-mRNA-1	834	1902	667	113	779	370	1036	0.0	610	97.151	648	19	648	0	0	97.15
LG3_3_1_comp11267_seq0_gene_104127	maker-VaccDscaff22-augustus-gene-267.28-mRNA-1	834	962	295	1	294	71	364	1.30e-101	201	89.492	264	29	264	2	2	89.49
LG3_3_1_comp11267_seq0_gene_104127	maker-VaccDscaff46-augustus-gene-100.28-mRNA-1	834	1135	295	1	294	245	538	2.80e-98	195	88.814	262	31	262	2	2	88.81
LG3_3_1_comp11267_seq0_gene_104127	maker-VaccDscaff47-augustus-gene-82.20-mRNA-1	834	1092	295	1	294	91	384	6.07e-95	189	88.136	260	33	260	2	2	88.14
LG3_3_1_comp11267_seq0_gene_104127	maker-VaccDscaff15-augustus-gene-292.25-mRNA-1	834	1577	301	1	300	404	700	3.73e-77	157	84.385	254	42	254	5	5	84.39
LG3_3_1_comp11267_seq0_gene_104127	maker-VaccDscaff19-snap-gene-338.49-mRNA-1	834	1424	301	1	300	243	539	1.74e-75	154	84.053	253	43	253	5	5	84.05
LG3_3_1_comp11267_seq0_gene_104127	augustus_masked-VaccDscaff11-processed-gene-307.12-mRNA-1	834	1433	301	1	300	250	543	6.29e-70	144	83.056	250	43	250	6	8	83.06
LG3_3_1_comp11267_seq0_gene_104127	maker-VaccDscaff24-snap-gene-94.38-mRNA-1	834	1775	274	28	300	654	923	3.81e-62	130	82.847	227	42	227	5	5	82.85
LG3_3_1_comp11267_seq0_gene_104127	maker-VaccDscaff39-augustus-gene-168.19-mRNA-1	834	1039	220	91	309	233	451	6.56e-40	90	80.455	177	41	177	2	2	80.45
LG3_3_1_comp11267_seq0_gene_104127	maker-VaccDscaff37-augustus-gene-143.22-mRNA-1	834	1085	220	91	309	273	491	6.56e-40	90	80.455	177	41	177	2	2	80.45
LG3_3_1_comp11267_seq0_gene_104127	maker-VaccDscaff6-augustus-gene-260.17-mRNA-1	834	1467	220	91	309	273	491	6.56e-40	90	80.455	177	41	177	2	2	80.45
LG3_3_1_comp11267_seq0_gene_104127	maker-VaccDscaff38-augustus-gene-163.23-mRNA-1	834	1425	220	91	309	273	491	6.56e-40	90	80.455	177	41	177	2	2	80.45
LG3_3_1_comp11267_seq0_gene_104127	maker-VaccDscaff48-augustus-gene-102.22-mRNA-1	834	1380	169	118	284	210	376	1.10e-37	86	84.024	142	23	142	4	4	84.02
LG3_3_1_comp11267_seq0_gene_104127	maker-VaccDscaff28-augustus-gene-343.30-mRNA-1	834	1517	169	118	284	196	362	1.10e-37	86	84.024	142	23	142	4	4	84.02
LG3_3_1_comp11267_seq0_gene_104127	maker-VaccDscaff19-augustus-gene-7.37-mRNA-1	834	1296	169	118	284	327	493	1.10e-37	86	84.024	142	23	142	4	4	84.02
LG3_3_1_comp11267_seq0_gene_104127	maker-VaccDscaff20-augustus-gene-8.44-mRNA-1	834	1519	169	118	284	198	364	1.10e-37	86	84.024	142	23	142	4	4	84.02
LG3_3_1_comp11267_seq0_gene_104127	maker-VaccDscaff42-augustus-gene-41.31-mRNA-1	834	2874	80	755	834	353	274	2.39e-29	71	96.250	77	3	77	0	0	96.25
LG3_3_1_comp11267_seq0_gene_104127	maker-VaccDscaff39-augustus-gene-62.30-mRNA-1	834	1802	126	115	240	410	535	3.10e-28	69	84.921	107	19	107	0	0	84.92
LG3_3_1_comp11267_seq0_gene_104127	maker-VaccDscaff37-augustus-gene-252.28-mRNA-1	834	1812	126	115	240	420	545	1.44e-26	66	84.127	106	20	106	0	0	84.13
LG3_3_1_comp11267_seq0_gene_104127	maker-VaccDscaff6-augustus-gene-362.13-mRNA-1	834	1740	126	115	240	355	480	1.44e-26	66	84.127	106	20	106	0	0	84.13
LG3_3_1_comp11267_seq0_gene_104127	maker-VaccDscaff38-augustus-gene-60.26-mRNA-1	834	1916	126	115	240	361	486	1.44e-26	66	84.127	106	20	106	0	0	84.13
LG3_3_1_comp11267_seq0_gene_104127	augustus_masked-VaccDscaff30-processed-gene-274.4-mRNA-1	834	2633	77	758	834	215	142	3.12e-23	60	93.506	72	2	72	1	3	93.51
LG3_3_1_comp11267_seq0_gene_104127	augustus_masked-VaccDscaff13-processed-gene-18.5-mRNA-1	834	2632	77	758	834	189	116	3.12e-23	60	93.506	72	2	72	1	3	93.51
LG3_3_1_comp11267_seq0_gene_104127	augustus_masked-VaccDscaff26-processed-gene-269.4-mRNA-1	834	873	144	127	269	39	182	5.22e-21	56	79.861	115	28	115	1	1	79.86
LG3_3_1_comp11267_seq0_gene_104127	augustus_masked-VaccDscaff29-processed-gene-258.3-mRNA-1	834	867	121	127	246	39	159	6.75e-20	54	81.818	99	21	99	1	1	81.82
LG3_3_1_comp11267_seq0_gene_104127	augustus_masked-VaccDscaff33-processed-gene-73.4-mRNA-1	834	873	121	127	246	39	159	6.75e-20	54	81.818	99	21	99	1	1	81.82
LG3_3_1_comp11267_seq0_gene_104127	augustus_masked-VaccDscaff21-processed-gene-283.3-mRNA-1	834	867	121	127	246	39	159	6.75e-20	54	81.818	99	21	99	1	1	81.82
# BLASTN 2.7.1+
# Query: LG3_2_comp40085_seq0_gene_80508
# Database: ../../transcriptome_genome_comparison/V_corymbosum_v1.0_transcripts.fasta
# Fields: query id, subject id, query length, subject length, alignment length, q. start, q. end, s. start, s. end, evalue, score, % identity, identical, mismatches, positives, gap opens, gaps, % positives
# 4 hits found
LG3_2_comp40085_seq0_gene_80508	maker-VaccDscaff43-augustus-gene-266.63-mRNA-1	519	1356	438	1	437	567	1003	5.74e-148	284	88.356	387	49	387	2	2	88.36
LG3_2_comp40085_seq0_gene_80508	maker-VaccDscaff265-snap-gene-0.48-mRNA-1	519	1357	438	1	437	567	1003	1.24e-144	278	87.900	385	51	385	2	2	87.90
LG3_2_comp40085_seq0_gene_80508	maker-VaccDscaff42-augustus-gene-112.39-mRNA-1	519	1263	438	1	437	572	1008	2.73e-131	254	86.073	377	59	377	2	2	86.07
LG3_2_comp40085_seq0_gene_80508	maker-VaccDscaff54-augustus-gene-1.15-mRNA-1	519	1413	438	1	437	710	1146	2.73e-131	254	86.073	377	59	377	2	2	86.07
# BLASTN 2.7.1+
# Query: LGL_comp12240_seq1_gene_326883
# Database: ../../transcriptome_genome_comparison/V_corymbosum_v1.0_transcripts.fasta
# Fields: query id, subject id, query length, subject length, alignment length, q. start, q. end, s. start, s. end, evalue, score, % identity, identical, mismatches, positives, gap opens, gaps, % positives
# 1 hits found
LGL_comp12240_seq1_gene_326883	snap_masked-VaccDscaff35-processed-gene-244.21-mRNA-1	543	426	180	365	534	246	425	5.29e-59	124	90.556	163	7	163	3	10	90.56
# BLASTN 2.7.1+
# Query: LG3_2_comp4451_seq1_gene_54941
# Database: ../../transcriptome_genome_comparison/V_corymbosum_v1.0_transcripts.fasta
# Fields: query id, subject id, query length, subject length, alignment length, q. start, q. end, s. start, s. end, evalue, score, % identity, identical, mismatches, positives, gap opens, gaps, % positives
# 4 hits found
LG3_2_comp4451_seq1_gene_54941	maker-VaccDscaff25-snap-gene-256.52-mRNA-1	2028	2444	2028	1	2028	81	2108	0.0	1998	99.507	2018	10	2018	0	0	99.51
LG3_2_comp4451_seq1_gene_54941	maker-VaccDscaff2-augustus-gene-245.42-mRNA-1	2028	2548	2034	1	2028	79	2112	0.0	1986	99.263	2019	9	2019	1	6	99.26
LG3_2_comp4451_seq1_gene_54941	augustus_masked-VaccDscaff3-processed-gene-190.6-mRNA-1	2028	2422	2034	1	2028	81	2114	0.0	1980	99.164	2017	11	2017	1	6	99.16
LG3_2_comp4451_seq1_gene_54941	augustus_masked-VaccDscaff14-processed-gene-207.12-mRNA-1	2028	2457	2034	1	2028	80	2113	0.0	1944	98.574	2005	23	2005	1	6	98.57
# BLASTN 2.7.1+
# Query: LG3_1_comp28469_seq0_gene_36019
# Database: ../../transcriptome_genome_comparison/V_corymbosum_v1.0_transcripts.fasta
# Fields: query id, subject id, query length, subject length, alignment length, q. start, q. end, s. start, s. end, evalue, score, % identity, identical, mismatches, positives, gap opens, gaps, % positives
# 1 hits found
LG3_1_comp28469_seq0_gene_36019	augustus_masked-VaccDscaff10-processed-gene-157.4-mRNA-1	579	339	268	245	511	2	252	1.20e-70	145	85.821	230	20	230	8	18	85.82
# BLASTN 2.7.1+
# Query: LG3_2_comp8260_seq0_gene_62670
# Database: ../../transcriptome_genome_comparison/V_corymbosum_v1.0_transcripts.fasta
# Fields: query id, subject id, query length, subject length, alignment length, q. start, q. end, s. start, s. end, evalue, score, % identity, identical, mismatches, positives, gap opens, gaps, % positives
# 4 hits found
LG3_2_comp8260_seq0_gene_62670	maker-VaccDscaff44-snap-gene-78.31-mRNA-1	1029	1570	1029	1	1029	239	1267	0.0	987	98.639	1015	14	1015	0	0	98.64
LG3_2_comp8260_seq0_gene_62670	augustus_masked-VaccDscaff28-processed-gene-84.0-mRNA-1	1029	3112	1029	1	1029	295	1323	0.0	978	98.348	1012	17	1012	0	0	98.35
LG3_2_comp8260_seq0_gene_62670	maker-VaccDscaff20-snap-gene-289.26-mRNA-1	1029	1824	1029	1	1029	233	1261	0.0	978	98.348	1012	17	1012	0	0	98.35
LG3_2_comp8260_seq0_gene_62670	maker-VaccDscaff20-augustus-gene-288.27-mRNA-1	1029	752	636	155	790	1	636	0.0	591	97.642	621	15	621	0	0	97.64
# BLASTN 2.7.1+
# Query: LGH_2_comp13583_seq0_gene_257100
# Database: ../../transcriptome_genome_comparison/V_corymbosum_v1.0_transcripts.fasta
# Fields: query id, subject id, query length, subject length, alignment length, q. start, q. end, s. start, s. end, evalue, score, % identity, identical, mismatches, positives, gap opens, gaps, % positives
# 17 hits found
LGH_2_comp13583_seq0_gene_257100	maker-VaccDscaff21-snap-gene-6.42-mRNA-1	315	4853	316	1	315	1770	1455	9.70e-124	240	92.089	291	24	291	1	1	92.09
LGH_2_comp13583_seq0_gene_257100	maker-VaccDscaff29-snap-gene-110.44-mRNA-1	315	561	225	30	254	223	1	3.64e-93	185	94.222	212	11	212	1	2	94.22
LGH_2_comp13583_seq0_gene_257100	snap_masked-VaccDscaff18-processed-gene-99.6-mRNA-1	315	855	214	2	214	672	459	2.22e-80	162	92.056	197	16	197	1	1	92.06
LGH_2_comp13583_seq0_gene_257100	snap_masked-VaccDscaff18-processed-gene-99.6-mRNA-1	315	855	101	114	214	459	359	3.96e-33	77	92.079	93	8	93	0	0	92.08
LGH_2_comp13583_seq0_gene_257100	maker-VaccDscaff48-augustus-gene-87.27-mRNA-1	315	342	167	88	254	167	1	1.74e-71	146	95.808	160	7	160	0	0	95.81
LGH_2_comp13583_seq0_gene_257100	maker-VaccDscaff5-snap-gene-13.27-mRNA-1	315	3714	154	2	154	154	1	4.91e-62	129	94.805	146	7	146	1	1	94.81
LGH_2_comp13583_seq0_gene_257100	snap_masked-VaccDscaff25-processed-gene-14.20-mRNA-1	315	378	184	3	185	313	130	4.91e-62	129	90.217	166	17	166	1	1	90.22
LGH_2_comp13583_seq0_gene_257100	snap_masked-VaccDscaff25-processed-gene-14.20-mRNA-1	315	378	72	15	85	224	154	4.08e-13	41	86.111	62	8	62	2	2	86.11
LGH_2_comp13583_seq0_gene_257100	augustus_masked-VaccDscaff45-processed-gene-118.0-mRNA-1	315	744	155	1	154	155	1	6.35e-61	127	94.194	146	8	146	1	1	94.19
LGH_2_comp13583_seq0_gene_257100	augustus_masked-VaccDscaff37-processed-gene-78.9-mRNA-1	315	522	141	15	154	141	1	1.78e-56	119	95.035	134	6	134	1	1	95.04
LGH_2_comp13583_seq0_gene_257100	maker-VaccDscaff2-augustus-gene-390.43-mRNA-1	315	1440	125	30	154	125	1	3.88e-48	104	94.400	118	7	118	0	0	94.40
LGH_2_comp13583_seq0_gene_257100	maker-VaccDscaff27-snap-gene-111.42-mRNA-1	315	3051	131	1	128	218	88	2.33e-45	99	92.366	121	7	121	3	3	92.37
LGH_2_comp13583_seq0_gene_257100	snap_masked-VaccDscaff34-processed-gene-19.14-mRNA-1	315	273	123	1	122	239	117	8.40e-45	98	93.496	115	7	115	1	1	93.50
LGH_2_comp13583_seq0_gene_257100	augustus_masked-VaccDscaff28-processed-gene-23.5-mRNA-1	315	1428	111	15	124	948	838	3.93e-38	86	92.793	103	7	103	1	1	92.79
LGH_2_comp13583_seq0_gene_257100	snap_masked-VaccDscaff17-processed-gene-223.9-mRNA-1	315	342	124	13	131	331	208	3.06e-34	79	88.710	110	9	110	4	5	88.71
LGH_2_comp13583_seq0_gene_257100	snap_masked-VaccDscaff49-processed-gene-3.17-mRNA-1	315	333	118	3	120	119	2	3.08e-29	70	86.441	102	16	102	0	0	86.44
LGH_2_comp13583_seq0_gene_257100	snap_masked-VaccDscaff5-processed-gene-35.40-mRNA-1	315	2226	93	30	122	1718	1626	1.11e-28	69	91.398	85	8	85	0	0	91.40
# BLASTN 2.7.1+
# Query: LG3_2_comp13057_seq0_gene_69411
# Database: ../../transcriptome_genome_comparison/V_corymbosum_v1.0_transcripts.fasta
# Fields: query id, subject id, query length, subject length, alignment length, q. start, q. end, s. start, s. end, evalue, score, % identity, identical, mismatches, positives, gap opens, gaps, % positives
# 4 hits found
LG3_2_comp13057_seq0_gene_69411	augustus_masked-VaccDscaff4-processed-gene-162.4-mRNA-1	309	400	282	33	309	1	282	4.36e-132	255	97.163	274	3	274	3	5	97.16
LG3_2_comp13057_seq0_gene_69411	snap_masked-VaccDscaff35-processed-gene-71.13-mRNA-1	309	452	254	61	309	1	254	3.44e-118	230	97.244	247	2	247	3	5	97.24
LG3_2_comp13057_seq0_gene_69411	snap_masked-VaccDscaff9-processed-gene-115.20-mRNA-1	309	531	253	61	308	1	253	1.24e-117	229	97.233	246	2	246	3	5	97.23
LG3_2_comp13057_seq0_gene_69411	snap_masked-VaccDscaff9-processed-gene-115.18-mRNA-1	309	734	252	61	307	1	252	4.58e-97	192	92.460	233	14	233	2	5	92.46
# BLASTN 2.7.1+
# Query: LG3_1_comp3902_seq1_gene_12347
# Database: ../../transcriptome_genome_comparison/V_corymbosum_v1.0_transcripts.fasta
# Fields: query id, subject id, query length, subject length, alignment length, q. start, q. end, s. start, s. end, evalue, score, % identity, identical, mismatches, positives, gap opens, gaps, % positives
# 7 hits found
LG3_1_comp3902_seq1_gene_12347	maker-VaccDscaff27-snap-gene-287.37-mRNA-1	588	1264	585	4	588	253	837	0.0	540	97.436	570	15	570	0	0	97.44
LG3_1_comp3902_seq1_gene_12347	maker-VaccDscaff17-snap-gene-322.39-mRNA-1	588	1331	587	5	588	320	906	0.0	534	97.104	570	14	570	1	3	97.10
LG3_1_comp3902_seq1_gene_12347	maker-VaccDscaff34-augustus-gene-58.24-mRNA-1	588	1555	568	4	571	460	1027	0.0	532	97.887	556	12	556	0	0	97.89
LG3_1_comp3902_seq1_gene_12347	maker-VaccDscaff50-augustus-gene-20.19-mRNA-1	588	2300	568	4	571	361	925	0.0	515	97.007	551	14	551	2	3	97.01
LG3_1_comp3902_seq1_gene_12347	snap_masked-VaccDscaff50-processed-gene-17.7-mRNA-1	588	1334	472	90	560	534	1000	0.0	415	96.186	454	12	454	4	6	96.19
LG3_1_comp3902_seq1_gene_12347	maker-VaccDscaff34-augustus-gene-101.20-mRNA-1	588	1387	463	109	571	806	1265	0.0	368	93.305	432	28	432	1	3	93.30
LG3_1_comp3902_seq1_gene_12347	snap_masked-VaccDscaff17-processed-gene-322.13-mRNA-1	588	1104	116	8	122	806	691	2.69e-52	112	99.138	115	0	115	1	1	99.14
# BLASTN 2.7.1+
# Query: LG3_3_comp18361_seq0_gene_211643
# Database: ../../transcriptome_genome_comparison/V_corymbosum_v1.0_transcripts.fasta
# Fields: query id, subject id, query length, subject length, alignment length, q. start, q. end, s. start, s. end, evalue, score, % identity, identical, mismatches, positives, gap opens, gaps, % positives
# 1 hits found
LG3_3_comp18361_seq0_gene_211643	maker-VaccDscaff2-snap-gene-19.42-mRNA-1	366	2323	139	228	366	985	1123	7.42e-66	136	99.281	138	1	138	0	0	99.28
# BLASTN 2.7.1+
# Query: LGH_3_comp13110_seq0_gene_288772
# Database: ../../transcriptome_genome_comparison/V_corymbosum_v1.0_transcripts.fasta
# Fields: query id, subject id, query length, subject length, alignment length, q. start, q. end, s. start, s. end, evalue, score, % identity, identical, mismatches, positives, gap opens, gaps, % positives
# 25 hits found
LGH_3_comp13110_seq0_gene_288772	maker-VaccDscaff39-snap-gene-35.41-mRNA-1	1104	5100	986	117	1101	117	1098	0.0	824	94.625	933	48	933	3	5	94.62
LGH_3_comp13110_seq0_gene_288772	augustus_masked-VaccDscaff39-processed-gene-36.6-mRNA-1	1104	4092	990	117	1104	117	1101	0.0	740	91.717	908	75	908	5	7	91.72
LGH_3_comp13110_seq0_gene_288772	maker-VaccDscaff38-snap-gene-37.51-mRNA-1	1104	4760	1005	99	1101	102	1101	0.0	716	90.547	910	88	910	6	7	90.55
LGH_3_comp13110_seq0_gene_288772	snap_masked-VaccDscaff6-processed-gene-379.12-mRNA-1	1104	4679	1098	12	1101	12	1101	0.0	715	88.616	973	109	973	13	16	88.62
LGH_3_comp13110_seq0_gene_288772	augustus_masked-VaccDscaff1335-processed-gene-0.1-mRNA-1	1104	4314	1036	71	1103	65	1097	0.0	454	81.371	843	187	843	6	6	81.37
LGH_3_comp13110_seq0_gene_288772	maker-VaccDscaff762-augustus-gene-0.6-mRNA-1	1104	8715	1032	75	1103	171	1199	0.0	453	81.395	840	186	840	6	6	81.40
LGH_3_comp13110_seq0_gene_288772	maker-VaccDscaff762-augustus-gene-0.6-mRNA-1	1104	8715	1037	71	1103	4457	5489	0.0	412	80.039	830	199	830	8	8	80.04
LGH_3_comp13110_seq0_gene_288772	snap_masked-VaccDscaff663-processed-gene-0.3-mRNA-1	1104	4690	1108	1	1103	80	1182	0.0	449	80.325	890	208	890	10	10	80.32
LGH_3_comp13110_seq0_gene_288772	augustus_masked-VaccDscaff7-processed-gene-409.3-mRNA-1	1104	4350	1038	75	1103	78	1106	0.0	438	81.021	841	179	841	15	18	81.02
LGH_3_comp13110_seq0_gene_288772	augustus_masked-VaccDscaff16-processed-gene-4.5-mRNA-1	1104	4356	1036	75	1103	78	1106	0.0	429	80.695	836	186	836	14	14	80.69
LGH_3_comp13110_seq0_gene_288772	augustus_masked-VaccDscaff1212-processed-gene-0.0-mRNA-1	1104	4347	1039	71	1103	71	1103	0.0	424	80.462	836	191	836	12	12	80.46
LGH_3_comp13110_seq0_gene_288772	augustus_masked-VaccDscaff45-processed-gene-231.12-mRNA-1	1104	4323	1047	61	1103	61	1103	0.0	422	80.229	840	199	840	8	8	80.23
LGH_3_comp13110_seq0_gene_288772	maker-VaccDscaff663-snap-gene-0.8-mRNA-1	1104	4751	1037	71	1103	71	1103	0.0	421	80.328	833	196	833	8	8	80.33
LGH_3_comp13110_seq0_gene_288772	augustus_masked-VaccDscaff18-processed-gene-379.6-mRNA-1	1104	4356	1036	75	1103	78	1106	0.0	408	80.019	829	193	829	14	14	80.02
LGH_3_comp13110_seq0_gene_288772	augustus_masked-VaccDscaff7-processed-gene-409.4-mRNA-1	1104	4341	1036	75	1103	78	1106	0.0	405	79.923	828	194	828	14	14	79.92
LGH_3_comp13110_seq0_gene_288772	augustus_masked-VaccDscaff13-processed-gene-34.7-mRNA-1	1104	4188	1036	75	1103	78	1106	0.0	402	79.826	827	195	827	14	14	79.83
LGH_3_comp13110_seq0_gene_288772	augustus_masked-VaccDscaff16-processed-gene-5.6-mRNA-1	1104	4188	1036	75	1103	78	1106	0.0	402	79.826	827	195	827	14	14	79.83
LGH_3_comp13110_seq0_gene_288772	snap_masked-VaccDscaff18-processed-gene-379.18-mRNA-1	1104	4182	996	115	1103	118	1106	0.0	401	80.321	800	182	800	14	14	80.32
LGH_3_comp13110_seq0_gene_288772	augustus_masked-VaccDscaff3-processed-gene-367.0-mRNA-1	1104	4395	1108	7	1103	7	1103	0.0	356	77.708	861	225	861	18	22	77.71
LGH_3_comp13110_seq0_gene_288772	augustus_masked-VaccDscaff16-processed-gene-5.1-mRNA-1	1104	4374	1015	75	1056	78	1083	0.0	355	79.015	802	171	802	26	42	79.01
LGH_3_comp13110_seq0_gene_288772	maker-VaccDscaff22-snap-gene-99.36-mRNA-1	1104	6090	1067	51	1103	1764	2819	0.0	352	78.069	833	209	833	19	25	78.07
LGH_3_comp13110_seq0_gene_288772	augustus_masked-VaccDscaff2-processed-gene-6.5-mRNA-1	1104	4398	1096	7	1092	7	1092	0.0	345	77.464	849	227	849	17	20	77.46
LGH_3_comp13110_seq0_gene_288772	snap_masked-VaccDscaff39-processed-gene-35.20-mRNA-1	1104	351	270	244	512	323	54	2.75e-134	260	98.889	267	2	267	1	1	98.89
LGH_3_comp13110_seq0_gene_288772	snap_masked-VaccDscaff25-processed-gene-55.17-mRNA-1	1104	726	672	7	668	7	671	7.93e-110	216	77.827	523	132	523	14	17	77.83
LGH_3_comp13110_seq0_gene_288772	augustus_masked-VaccDscaff14-processed-gene-59.2-mRNA-1	1104	4413	263	60	316	276	535	8.63e-50	108	80.989	213	41	213	7	9	80.99
# BLASTN 2.7.1+
# Query: LG3_2_comp45213_seq0_gene_81103
# Database: ../../transcriptome_genome_comparison/V_corymbosum_v1.0_transcripts.fasta
# 0 hits found
# BLASTN 2.7.1+
# Query: LG3_3_2_comp22383_seq2_gene_149503
# Database: ../../transcriptome_genome_comparison/V_corymbosum_v1.0_transcripts.fasta
# Fields: query id, subject id, query length, subject length, alignment length, q. start, q. end, s. start, s. end, evalue, score, % identity, identical, mismatches, positives, gap opens, gaps, % positives
# 4 hits found
LG3_3_2_comp22383_seq2_gene_149503	maker-VaccDscaff70-augustus-gene-5.30-mRNA-1	570	1221	570	1	570	127	696	0.0	564	99.649	568	2	568	0	0	99.65
LG3_3_2_comp22383_seq2_gene_149503	maker-VaccDscaff61-snap-gene-4.58-mRNA-1	570	570	570	1	570	1	570	0.0	564	99.649	568	2	568	0	0	99.65
LG3_3_2_comp22383_seq2_gene_149503	maker-VaccDscaff56-augustus-gene-4.35-mRNA-1	570	1185	570	1	570	184	753	0.0	564	99.649	568	2	568	0	0	99.65
LG3_3_2_comp22383_seq2_gene_149503	maker-VaccDscaff136-snap-gene-0.42-mRNA-1	570	570	570	1	570	1	570	0.0	564	99.649	568	2	568	0	0	99.65
# BLASTN 2.7.1+
# Query: LG3_3_2_comp10137_seq0_gene_138124
# Database: ../../transcriptome_genome_comparison/V_corymbosum_v1.0_transcripts.fasta
# Fields: query id, subject id, query length, subject length, alignment length, q. start, q. end, s. start, s. end, evalue, score, % identity, identical, mismatches, positives, gap opens, gaps, % positives
# 12 hits found
LG3_3_2_comp10137_seq0_gene_138124	maker-VaccDscaff22-augustus-gene-136.17-mRNA-1	639	2427	277	1	277	439	163	1.20e-140	271	99.278	275	2	275	0	0	99.28
LG3_3_2_comp10137_seq0_gene_138124	maker-VaccDscaff43-augustus-gene-233.22-mRNA-1	639	2474	281	1	277	539	259	4.39e-130	252	96.797	272	5	272	2	4	96.80
LG3_3_2_comp10137_seq0_gene_138124	maker-VaccDscaff46-augustus-gene-15.16-mRNA-1	639	2321	281	1	277	397	117	2.04e-128	249	96.441	271	6	271	2	4	96.44
LG3_3_2_comp10137_seq0_gene_138124	maker-VaccDscaff31-snap-gene-135.52-mRNA-1	639	2899	183	288	470	2590	2772	1.01e-86	174	98.361	180	3	180	0	0	98.36
LG3_3_2_comp10137_seq0_gene_138124	maker-VaccDscaff31-augustus-gene-211.14-mRNA-1	639	907	210	253	462	5	214	4.78e-70	144	89.524	188	22	188	0	0	89.52
LG3_3_2_comp10137_seq0_gene_138124	maker-VaccDscaff31-augustus-gene-211.14-mRNA-1	639	907	75	565	639	211	284	3.94e-26	65	96.000	72	2	72	1	1	96.00
LG3_3_2_comp10137_seq0_gene_138124	maker-VaccDscaff18-augustus-gene-104.14-mRNA-1	639	1037	201	262	462	2	202	2.22e-68	141	90.050	181	20	181	0	0	90.05
LG3_3_2_comp10137_seq0_gene_138124	maker-VaccDscaff18-augustus-gene-104.14-mRNA-1	639	1037	75	565	639	199	272	3.94e-26	65	96.000	72	2	72	1	1	96.00
LG3_3_2_comp10137_seq0_gene_138124	maker-VaccDscaff9-snap-gene-142.41-mRNA-1	639	2788	115	266	380	40	154	1.37e-50	109	98.261	113	2	113	0	0	98.26
LG3_3_2_comp10137_seq0_gene_138124	maker-VaccDscaff16-augustus-gene-266.12-mRNA-1	639	989	125	281	405	1	125	3.85e-41	92	91.200	114	11	114	0	0	91.20
LG3_3_2_comp10137_seq0_gene_138124	maker-VaccDscaff16-augustus-gene-266.12-mRNA-1	639	989	75	565	639	164	237	3.94e-26	65	96.000	72	2	72	1	1	96.00
LG3_3_2_comp10137_seq0_gene_138124	maker-VaccDscaff41-snap-gene-205.38-mRNA-1	639	339	66	306	371	339	274	1.11e-16	48	90.909	60	6	60	0	0	90.91
# BLASTN 2.7.1+
# Query: LGL_comp2551_seq1_gene_312171
# Database: ../../transcriptome_genome_comparison/V_corymbosum_v1.0_transcripts.fasta
# Fields: query id, subject id, query length, subject length, alignment length, q. start, q. end, s. start, s. end, evalue, score, % identity, identical, mismatches, positives, gap opens, gaps, % positives
# 8 hits found
LGL_comp2551_seq1_gene_312171	maker-VaccDscaff23-snap-gene-365.38-mRNA-1	1242	1577	1242	1	1242	77	1318	0.0	1224	99.517	1236	6	1236	0	0	99.52
LGL_comp2551_seq1_gene_312171	augustus_masked-VaccDscaff12-processed-gene-30.4-mRNA-1	1242	1536	895	348	1242	410	1304	0.0	889	99.777	893	2	893	0	0	99.78
LGL_comp2551_seq1_gene_312171	augustus_masked-VaccDscaff12-processed-gene-30.4-mRNA-1	1242	1536	295	1	295	24	318	2.37e-145	280	98.305	290	5	290	0	0	98.31
LGL_comp2551_seq1_gene_312171	maker-VaccDscaff12-snap-gene-16.35-mRNA-1	1242	1523	899	345	1242	366	1264	0.0	883	99.444	894	4	894	1	1	99.44
LGL_comp2551_seq1_gene_312171	maker-VaccDscaff12-snap-gene-16.35-mRNA-1	1242	1523	294	1	294	77	370	3.93e-148	285	98.980	291	3	291	0	0	98.98
LGL_comp2551_seq1_gene_312171	augustus_masked-VaccDscaff18-processed-gene-3.0-mRNA-1	1242	938	295	1	295	1	295	1.09e-148	286	98.983	292	3	292	0	0	98.98
LGL_comp2551_seq1_gene_312171	maker-VaccDscaff19-augustus-gene-58.34-mRNA-1	1242	1151	294	1	294	390	683	3.93e-148	285	98.980	291	3	291	0	0	98.98
LGL_comp2551_seq1_gene_312171	maker-VaccDscaff19-augustus-gene-58.34-mRNA-1	1242	1151	106	345	446	679	784	1.66e-32	77	91.509	97	5	97	4	4	91.51
# BLASTN 2.7.1+
# Query: LGH_1_comp15273_seq0_gene_234552
# Database: ../../transcriptome_genome_comparison/V_corymbosum_v1.0_transcripts.fasta
# Fields: query id, subject id, query length, subject length, alignment length, q. start, q. end, s. start, s. end, evalue, score, % identity, identical, mismatches, positives, gap opens, gaps, % positives
# 33 hits found
LGH_1_comp15273_seq0_gene_234552	maker-VaccDscaff26-augustus-gene-306.40-mRNA-1	1092	4401	820	130	946	2299	3112	0.0	500	87.195	715	96	715	7	9	87.20
LGH_1_comp15273_seq0_gene_234552	maker-VaccDscaff21-augustus-gene-304.18-mRNA-1	1092	5362	790	309	1092	3039	3828	0.0	499	87.848	694	90	694	3	6	87.85
LGH_1_comp15273_seq0_gene_234552	maker-VaccDscaff21-snap-gene-313.36-mRNA-1	1092	5847	833	115	946	1420	2248	0.0	494	86.555	721	107	721	5	5	86.55
LGH_1_comp15273_seq0_gene_234552	maker-VaccDscaff29-augustus-gene-294.23-mRNA-1	1092	4200	843	115	956	2275	3113	0.0	483	85.884	724	114	724	5	5	85.88
LGH_1_comp15273_seq0_gene_234552	maker-VaccDscaff26-snap-gene-319.43-mRNA-1	1092	5270	865	105	956	2308	3170	0.0	431	83.584	723	127	723	12	15	83.58
LGH_1_comp15273_seq0_gene_234552	maker-VaccDscaff29-snap-gene-307.39-mRNA-1	1092	4821	840	130	956	2332	3170	0.0	428	83.929	705	121	705	11	14	83.93
LGH_1_comp15273_seq0_gene_234552	maker-VaccDscaff21-augustus-gene-308.27-mRNA-1	1092	5171	669	299	957	3854	4521	0.0	417	87.743	587	71	587	5	11	87.74
LGH_1_comp15273_seq0_gene_234552	maker-VaccDscaff21-augustus-gene-308.27-mRNA-1	1092	5171	139	954	1092	4551	4689	1.11e-43	97	89.928	125	14	125	0	0	89.93
LGH_1_comp15273_seq0_gene_234552	maker-VaccDscaff26-augustus-gene-300.34-mRNA-1	1092	5367	618	349	957	3077	3691	0.0	414	89.320	552	54	552	10	12	89.32
LGH_1_comp15273_seq0_gene_234552	maker-VaccDscaff26-augustus-gene-300.34-mRNA-1	1092	5367	139	954	1092	3721	3859	2.41e-40	91	88.489	123	16	123	0	0	88.49
LGH_1_comp15273_seq0_gene_234552	maker-VaccDscaff29-snap-gene-283.25-mRNA-1	1092	4933	667	299	957	2817	3481	0.0	401	86.957	580	77	580	6	10	86.96
LGH_1_comp15273_seq0_gene_234552	maker-VaccDscaff29-snap-gene-283.25-mRNA-1	1092	4933	139	954	1092	3511	3649	2.41e-40	91	88.489	123	16	123	0	0	88.49
LGH_1_comp15273_seq0_gene_234552	maker-VaccDscaff26-snap-gene-296.38-mRNA-1	1092	5462	667	299	957	2914	3578	0.0	401	86.957	580	77	580	6	10	86.96
LGH_1_comp15273_seq0_gene_234552	maker-VaccDscaff26-snap-gene-296.38-mRNA-1	1092	5462	139	954	1092	3608	3746	2.41e-40	91	88.489	123	16	123	0	0	88.49
LGH_1_comp15273_seq0_gene_234552	maker-VaccDscaff29-snap-gene-287.32-mRNA-1	1092	4755	616	349	957	2515	3129	0.0	378	87.338	538	70	538	6	8	87.34
LGH_1_comp15273_seq0_gene_234552	maker-VaccDscaff29-snap-gene-287.32-mRNA-1	1092	4755	139	954	1092	3159	3297	1.09e-58	124	96.403	134	5	134	0	0	96.40
LGH_1_comp15273_seq0_gene_234552	maker-VaccDscaff29-augustus-gene-283.20-mRNA-1	1092	7161	645	309	945	2901	3543	0.0	373	86.202	556	79	556	7	10	86.20
LGH_1_comp15273_seq0_gene_234552	maker-VaccDscaff29-augustus-gene-283.20-mRNA-1	1092	7161	494	299	785	5768	6257	1.34e-92	185	79.555	393	90	393	6	11	79.55
LGH_1_comp15273_seq0_gene_234552	maker-VaccDscaff26-augustus-gene-326.29-mRNA-1	1092	7716	868	105	956	2883	3736	2.07e-145	280	77.995	677	161	677	18	30	78.00
LGH_1_comp15273_seq0_gene_234552	maker-VaccDscaff26-augustus-gene-326.29-mRNA-1	1092	7716	138	954	1091	3767	3904	8.72e-35	81	86.232	119	19	119	0	0	86.23
LGH_1_comp15273_seq0_gene_234552	maker-VaccDscaff21-augustus-gene-314.32-mRNA-1	1092	3945	497	451	946	2275	2767	5.89e-131	254	83.903	417	75	417	5	5	83.90
LGH_1_comp15273_seq0_gene_234552	maker-VaccDscaff21-augustus-gene-329.34-mRNA-1	1092	4014	803	176	957	2453	3231	1.65e-126	246	77.833	625	133	625	16	45	77.83
LGH_1_comp15273_seq0_gene_234552	maker-VaccDscaff21-snap-gene-329.41-mRNA-1	1092	3918	803	176	957	2453	3231	7.68e-125	243	77.709	624	134	624	16	45	77.71
LGH_1_comp15273_seq0_gene_234552	maker-VaccDscaff21-snap-gene-330.48-mRNA-1	1092	8415	792	176	946	2501	3268	4.65e-117	229	77.273	612	135	612	15	45	77.27
LGH_1_comp15273_seq0_gene_234552	maker-VaccDscaff21-augustus-gene-330.41-mRNA-1	1092	8663	274	1	274	2644	2917	1.01e-108	214	92.701	254	20	254	0	0	92.70
LGH_1_comp15273_seq0_gene_234552	maker-VaccDscaff29-augustus-gene-288.24-mRNA-1	1092	4676	444	350	786	3134	3576	6.10e-106	209	82.658	367	69	367	5	8	82.66
LGH_1_comp15273_seq0_gene_234552	maker-VaccDscaff21-augustus-gene-327.34-mRNA-1	1092	9128	274	1	274	2592	2865	2.20e-105	208	91.971	252	22	252	0	0	91.97
LGH_1_comp15273_seq0_gene_234552	maker-VaccDscaff29-augustus-gene-309.35-mRNA-1	1092	5443	560	418	956	3141	3696	1.03e-98	196	79.107	443	92	443	13	25	79.11
LGH_1_comp15273_seq0_gene_234552	maker-VaccDscaff26-snap-gene-297.26-mRNA-1	1092	4223	443	350	785	2974	3415	4.79e-97	193	81.490	361	74	361	5	8	81.49
LGH_1_comp15273_seq0_gene_234552	maker-VaccDscaff7-snap-gene-50.36-mRNA-1	1092	4450	544	562	1085	2692	3227	1.38e-72	149	76.654	417	99	417	19	28	76.65
LGH_1_comp15273_seq0_gene_234552	maker-VaccDscaff26-augustus-gene-320.28-mRNA-1	1092	4101	219	59	274	2240	2458	2.36e-55	118	84.932	186	30	186	2	3	84.93
LGH_1_comp15273_seq0_gene_234552	maker-VaccDscaff29-snap-gene-309.41-mRNA-1	1092	3960	182	766	946	3076	3256	5.14e-47	103	85.714	156	24	156	2	2	85.71
LGH_1_comp15273_seq0_gene_234552	maker-VaccDscaff29-augustus-gene-312.21-mRNA-1	1092	8232	139	954	1091	2739	2876	1.89e-31	75	84.892	118	19	118	2	2	84.89
# BLASTN 2.7.1+
# Query: LGH_1_comp5278_seq0_gene_226115
# Database: ../../transcriptome_genome_comparison/V_corymbosum_v1.0_transcripts.fasta
# Fields: query id, subject id, query length, subject length, alignment length, q. start, q. end, s. start, s. end, evalue, score, % identity, identical, mismatches, positives, gap opens, gaps, % positives
# 7 hits found
LGH_1_comp5278_seq0_gene_226115	maker-VaccDscaff22-snap-gene-320.40-mRNA-1	966	1737	612	268	879	183	794	0.0	612	100.000	612	0	612	0	0	100.00
LGH_1_comp5278_seq0_gene_226115	maker-VaccDscaff22-snap-gene-320.40-mRNA-1	966	1737	182	14	195	3	183	4.28e-87	175	98.901	180	1	180	1	1	98.90
LGH_1_comp5278_seq0_gene_226115	maker-VaccDscaff47-augustus-gene-146.39-mRNA-1	966	1826	612	268	879	179	790	0.0	606	99.673	610	2	610	0	0	99.67
LGH_1_comp5278_seq0_gene_226115	maker-VaccDscaff47-augustus-gene-146.39-mRNA-1	966	1826	179	18	195	1	179	9.27e-84	169	98.324	176	2	176	1	1	98.32
LGH_1_comp5278_seq0_gene_226115	maker-VaccDscaff43-augustus-gene-55.41-mRNA-1	966	1860	612	268	879	253	864	0.0	600	99.346	608	4	608	0	0	99.35
LGH_1_comp5278_seq0_gene_226115	maker-VaccDscaff43-augustus-gene-55.41-mRNA-1	966	1860	191	5	195	64	253	9.20e-89	178	97.906	187	3	187	1	1	97.91
LGH_1_comp5278_seq0_gene_226115	maker-VaccDscaff45-snap-gene-175.21-mRNA-1	966	883	62	96	157	1	62	2.80e-24	62	100.000	62	0	62	0	0	100.00
# BLASTN 2.7.1+
# Query: LGL_comp24571_seq1_gene_333628
# Database: ../../transcriptome_genome_comparison/V_corymbosum_v1.0_transcripts.fasta
# Fields: query id, subject id, query length, subject length, alignment length, q. start, q. end, s. start, s. end, evalue, score, % identity, identical, mismatches, positives, gap opens, gaps, % positives
# 14 hits found
LGL_comp24571_seq1_gene_333628	maker-VaccDscaff1-snap-gene-386.25-mRNA-1	384	1180	384	1	384	194	577	0.0	351	97.135	373	11	373	0	0	97.14
LGL_comp24571_seq1_gene_333628	augustus_masked-VaccDscaff5-processed-gene-364.4-mRNA-1	384	1780	384	1	384	262	645	0.0	348	96.875	372	12	372	0	0	96.88
LGL_comp24571_seq1_gene_333628	augustus_masked-VaccDscaff1-processed-gene-385.6-mRNA-1	384	1179	384	1	384	88	471	1.11e-178	339	96.094	369	15	369	0	0	96.09
LGL_comp24571_seq1_gene_333628	augustus_masked-VaccDscaff5-processed-gene-365.4-mRNA-1	384	1569	385	1	384	253	636	5.28e-162	309	93.506	360	23	360	2	2	93.51
LGL_comp24571_seq1_gene_333628	maker-VaccDscaff10-augustus-gene-54.35-mRNA-1	384	1359	305	80	384	347	651	9.09e-140	269	96.066	293	12	293	0	0	96.07
LGL_comp24571_seq1_gene_333628	maker-VaccDscaff1-snap-gene-386.24-mRNA-1	384	855	214	171	384	99	312	3.56e-79	160	91.589	196	18	196	0	0	91.59
LGL_comp24571_seq1_gene_333628	augustus_masked-VaccDscaff8-processed-gene-66.1-mRNA-1	384	1026	186	199	384	133	318	2.77e-75	153	94.086	175	11	175	0	0	94.09
LGL_comp24571_seq1_gene_333628	augustus_masked-VaccDscaff8-processed-gene-66.1-mRNA-1	384	1026	47	1	47	88	134	2.33e-16	47	100.000	47	0	47	0	0	100.00
LGL_comp24571_seq1_gene_333628	augustus_masked-VaccDscaff1-processed-gene-386.3-mRNA-1	384	2142	215	170	384	245	459	4.64e-73	149	89.767	193	22	193	0	0	89.77
LGL_comp24571_seq1_gene_333628	augustus_masked-VaccDscaff1-processed-gene-386.3-mRNA-1	384	2142	202	171	372	1395	1596	1.67e-72	148	91.089	184	18	184	0	0	91.09
LGL_comp24571_seq1_gene_333628	augustus_masked-VaccDscaff1-processed-gene-385.4-mRNA-1	384	1302	385	1	384	235	600	1.30e-68	141	79.740	307	58	307	10	20	79.74
LGL_comp24571_seq1_gene_333628	maker-VaccDscaff5-snap-gene-365.25-mRNA-1	384	1103	174	211	384	177	350	6.04e-67	138	93.103	162	12	162	0	0	93.10
LGL_comp24571_seq1_gene_333628	snap_masked-VaccDscaff8-processed-gene-66.11-mRNA-1	384	327	127	178	304	13	139	8.10e-41	91	90.551	115	12	115	0	0	90.55
LGL_comp24571_seq1_gene_333628	snap_masked-VaccDscaff5-processed-gene-365.13-mRNA-1	384	294	78	307	384	294	217	1.37e-28	69	96.154	75	3	75	0	0	96.15
# BLASTN 2.7.1+
# Query: LG3_3_2_comp16303_seq0_gene_145524
# Database: ../../transcriptome_genome_comparison/V_corymbosum_v1.0_transcripts.fasta
# Fields: query id, subject id, query length, subject length, alignment length, q. start, q. end, s. start, s. end, evalue, score, % identity, identical, mismatches, positives, gap opens, gaps, % positives
# 14 hits found
LG3_3_2_comp16303_seq0_gene_145524	maker-VaccDscaff42-snap-gene-9.49-mRNA-1	666	824	542	125	666	237	778	0.0	419	92.435	501	41	501	0	0	92.44
LG3_3_2_comp16303_seq0_gene_145524	maker-VaccDscaff42-snap-gene-9.49-mRNA-1	666	824	103	22	122	91	191	8.71e-38	86	95.146	98	1	98	2	4	95.15
LG3_3_2_comp16303_seq0_gene_145524	maker-VaccDscaff30-augustus-gene-308.38-mRNA-1	666	913	545	125	666	323	867	0.0	411	91.927	501	41	501	2	3	91.93
LG3_3_2_comp16303_seq0_gene_145524	maker-VaccDscaff30-augustus-gene-308.38-mRNA-1	666	913	103	22	122	177	277	8.71e-38	86	95.146	98	1	98	2	4	95.15
LG3_3_2_comp16303_seq0_gene_145524	maker-VaccDscaff13-augustus-gene-52.33-mRNA-1	666	1109	545	125	666	245	789	0.0	411	91.927	501	41	501	2	3	91.93
LG3_3_2_comp16303_seq0_gene_145524	maker-VaccDscaff13-augustus-gene-52.33-mRNA-1	666	1109	103	22	122	99	199	4.05e-36	83	94.175	97	2	97	2	4	94.17
LG3_3_2_comp16303_seq0_gene_145524	maker-VaccDscaff32-augustus-gene-313.21-mRNA-1	666	1171	329	125	450	232	560	4.46e-150	288	96.049	316	10	316	1	3	96.05
LG3_3_2_comp16303_seq0_gene_145524	maker-VaccDscaff32-augustus-gene-313.21-mRNA-1	666	1171	109	18	122	78	186	4.02e-41	92	95.413	104	1	104	3	4	95.41
LG3_3_2_comp16303_seq0_gene_145524	snap_masked-VaccDscaff32-processed-gene-312.22-mRNA-1	666	747	135	307	441	265	399	2.37e-53	114	94.815	128	7	128	0	0	94.81
LG3_3_2_comp16303_seq0_gene_145524	snap_masked-VaccDscaff32-processed-gene-312.22-mRNA-1	666	747	127	480	606	567	693	1.45e-40	91	90.551	115	12	115	0	0	90.55
LG3_3_2_comp16303_seq0_gene_145524	snap_masked-VaccDscaff32-processed-gene-312.22-mRNA-1	666	747	55	125	179	212	266	3.22e-17	49	96.364	53	2	53	0	0	96.36
LG3_3_2_comp16303_seq0_gene_145524	maker-VaccDscaff3-augustus-gene-376.26-mRNA-1	666	3045	103	307	409	82	184	6.73e-39	88	95.146	98	5	98	0	0	95.15
LG3_3_2_comp16303_seq0_gene_145524	augustus_masked-VaccDscaff3-processed-gene-375.10-mRNA-1	666	234	85	40	122	1	85	1.13e-31	75	96.471	82	1	82	1	2	96.47
LG3_3_2_comp16303_seq0_gene_145524	augustus_masked-VaccDscaff3-processed-gene-375.10-mRNA-1	666	234	55	125	179	131	185	3.22e-17	49	96.364	53	2	53	0	0	96.36
# BLASTN 2.7.1+
# Query: LG3_3_3_comp39021_seq0_gene_187119
# Database: ../../transcriptome_genome_comparison/V_corymbosum_v1.0_transcripts.fasta
# 0 hits found
# BLASTN 2.7.1+
# Query: LGH_2_comp1323_seq0_gene_243611
# Database: ../../transcriptome_genome_comparison/V_corymbosum_v1.0_transcripts.fasta
# Fields: query id, subject id, query length, subject length, alignment length, q. start, q. end, s. start, s. end, evalue, score, % identity, identical, mismatches, positives, gap opens, gaps, % positives
# 8 hits found
LGH_2_comp1323_seq0_gene_243611	maker-VaccDscaff36-augustus-gene-73.38-mRNA-1	309	884	309	1	309	99	407	1.96e-155	297	98.706	305	4	305	0	0	98.71
LGH_2_comp1323_seq0_gene_243611	maker-VaccDscaff36-augustus-gene-66.25-mRNA-1	309	840	309	1	309	88	396	9.10e-154	294	98.382	304	5	304	0	0	98.38
LGH_2_comp1323_seq0_gene_243611	maker-VaccDscaff36-augustus-gene-72.29-mRNA-1	309	888	309	1	309	104	412	4.23e-152	291	98.058	303	6	303	0	0	98.06
LGH_2_comp1323_seq0_gene_243611	maker-VaccDscaff9-augustus-gene-344.26-mRNA-1	309	835	309	1	309	117	425	1.98e-145	279	96.764	299	10	299	0	0	96.76
LGH_2_comp1323_seq0_gene_243611	maker-VaccDscaff27-augustus-gene-244.26-mRNA-1	309	719	227	82	308	189	415	3.69e-68	140	87.225	198	29	198	0	0	87.22
LGH_2_comp1323_seq0_gene_243611	maker-VaccDscaff17-augustus-gene-267.26-mRNA-1	309	757	226	84	309	202	427	2.87e-64	133	86.283	195	31	195	0	0	86.28
LGH_2_comp1323_seq0_gene_243611	maker-VaccDscaff9-snap-gene-344.34-mRNA-1	309	1209	105	133	237	176	72	4.91e-47	102	99.048	104	1	104	0	0	99.05
LGH_2_comp1323_seq0_gene_243611	maker-VaccDscaff36-snap-gene-72.41-mRNA-1	309	957	105	133	237	275	171	2.29e-45	99	98.095	103	2	103	0	0	98.10
# BLASTN 2.7.1+
# Query: LG3_2_comp14465_seq2_gene_70929
# Database: ../../transcriptome_genome_comparison/V_corymbosum_v1.0_transcripts.fasta
# Fields: query id, subject id, query length, subject length, alignment length, q. start, q. end, s. start, s. end, evalue, score, % identity, identical, mismatches, positives, gap opens, gaps, % positives
# 8 hits found
LG3_2_comp14465_seq2_gene_70929	maker-VaccDscaff205-augustus-gene-1.39-mRNA-1	615	2164	605	1	605	711	1315	0.0	605	100.000	605	0	605	0	0	100.00
LG3_2_comp14465_seq2_gene_70929	maker-VaccDscaff62-augustus-gene-6.36-mRNA-1	615	1574	605	1	605	364	968	0.0	605	100.000	605	0	605	0	0	100.00
LG3_2_comp14465_seq2_gene_70929	maker-VaccDscaff78-snap-gene-5.47-mRNA-1	615	1913	572	34	605	556	1127	0.0	569	99.825	571	1	571	0	0	99.83
LG3_2_comp14465_seq2_gene_70929	maker-VaccDscaff8-augustus-gene-180.17-mRNA-1	615	1643	615	1	615	171	780	0.0	564	97.398	599	11	599	1	5	97.40
LG3_2_comp14465_seq2_gene_70929	maker-VaccDscaff8-augustus-gene-68.35-mRNA-1	615	1576	615	1	615	173	782	0.0	561	97.236	598	12	598	1	5	97.24
LG3_2_comp14465_seq2_gene_70929	maker-VaccDscaff9-augustus-gene-224.30-mRNA-1	615	648	351	1	346	1	351	9.39e-107	210	86.895	305	41	305	1	5	86.89
LG3_2_comp14465_seq2_gene_70929	maker-VaccDscaff819-snap-gene-0.10-mRNA-1	615	1146	132	416	547	839	708	2.17e-58	123	97.727	129	3	129	0	0	97.73
LG3_2_comp14465_seq2_gene_70929	maker-VaccDscaff832-snap-gene-0.9-mRNA-1	615	1146	132	416	547	839	708	2.17e-58	123	97.727	129	3	129	0	0	97.73
# BLASTN 2.7.1+
# Query: LGL_comp16402_seq0_gene_329960
# Database: ../../transcriptome_genome_comparison/V_corymbosum_v1.0_transcripts.fasta
# Fields: query id, subject id, query length, subject length, alignment length, q. start, q. end, s. start, s. end, evalue, score, % identity, identical, mismatches, positives, gap opens, gaps, % positives
# 5 hits found
LGL_comp16402_seq0_gene_329960	maker-VaccDscaff10-augustus-gene-90.15-mRNA-1	1803	2144	1803	1	1803	129	1931	0.0	1758	99.168	1788	15	1788	0	0	99.17
LGL_comp16402_seq0_gene_329960	maker-VaccDscaff5-snap-gene-323.24-mRNA-1	1803	2065	1803	1	1803	48	1850	0.0	1749	99.002	1785	18	1785	0	0	99.00
LGL_comp16402_seq0_gene_329960	maker-VaccDscaff1-augustus-gene-345.27-mRNA-1	1803	2114	1803	1	1803	96	1898	0.0	1731	98.669	1779	24	1779	0	0	98.67
LGL_comp16402_seq0_gene_329960	maker-VaccDscaff8-snap-gene-111.37-mRNA-1	1803	3160	1434	370	1803	1514	2947	0.0	1395	99.093	1421	13	1421	0	0	99.09
LGL_comp16402_seq0_gene_329960	maker-VaccDscaff8-snap-gene-111.37-mRNA-1	1803	3160	379	1	379	177	555	0.0	364	98.681	374	5	374	0	0	98.68
# BLASTN 2.7.1+
# Query: LG3_3_2_comp5660_seq1_gene_130115
# Database: ../../transcriptome_genome_comparison/V_corymbosum_v1.0_transcripts.fasta
# Fields: query id, subject id, query length, subject length, alignment length, q. start, q. end, s. start, s. end, evalue, score, % identity, identical, mismatches, positives, gap opens, gaps, % positives
# 7 hits found
LG3_3_2_comp5660_seq1_gene_130115	maker-VaccDscaff16-augustus-gene-384.34-mRNA-1	315	5595	234	46	268	4824	5053	2.89e-74	151	89.316	209	10	209	10	15	89.32
LG3_3_2_comp5660_seq1_gene_130115	maker-VaccDscaff16-augustus-gene-384.34-mRNA-1	315	5595	250	45	288	4790	5025	2.30e-55	117	83.600	209	21	209	16	20	83.60
LG3_3_2_comp5660_seq1_gene_130115	maker-VaccDscaff16-augustus-gene-384.34-mRNA-1	315	5595	217	80	281	4715	4922	3.04e-39	88	82.028	178	15	178	18	24	82.03
LG3_3_2_comp5660_seq1_gene_130115	maker-VaccDscaff16-augustus-gene-384.34-mRNA-1	315	5595	132	156	282	4715	4841	3.08e-29	70	85.606	113	9	113	7	10	85.61
LG3_3_2_comp5660_seq1_gene_130115	maker-VaccDscaff16-augustus-gene-384.34-mRNA-1	315	5595	158	46	192	4906	5059	1.11e-28	69	82.911	131	12	131	10	15	82.91
LG3_3_2_comp5660_seq1_gene_130115	maker-VaccDscaff16-augustus-gene-384.34-mRNA-1	315	5595	86	45	127	4971	5054	1.88e-16	47	86.047	74	7	74	3	5	86.05
LG3_3_2_comp5660_seq1_gene_130115	maker-VaccDscaff16-augustus-gene-384.34-mRNA-1	315	5595	88	205	288	4713	4796	2.44e-15	45	85.227	75	5	75	6	8	85.23
# BLASTN 2.7.1+
# Query: LG3_3_3_comp3663_seq1_gene_168477
# Database: ../../transcriptome_genome_comparison/V_corymbosum_v1.0_transcripts.fasta
# 0 hits found
# BLASTN 2.7.1+
# Query: LG3_2_comp6025_seq0_gene_58437
# Database: ../../transcriptome_genome_comparison/V_corymbosum_v1.0_transcripts.fasta
# Fields: query id, subject id, query length, subject length, alignment length, q. start, q. end, s. start, s. end, evalue, score, % identity, identical, mismatches, positives, gap opens, gaps, % positives
# 7 hits found
LG3_2_comp6025_seq0_gene_58437	augustus_masked-VaccDscaff39-processed-gene-70.1-mRNA-1	381	303	254	128	381	1	254	1.97e-131	254	100.000	254	0	254	0	0	100.00
LG3_2_comp6025_seq0_gene_58437	augustus_masked-VaccDscaff38-processed-gene-66.7-mRNA-1	381	303	254	128	381	1	254	9.14e-130	251	99.606	253	1	253	0	0	99.61
LG3_2_comp6025_seq0_gene_58437	augustus_masked-VaccDscaff37-processed-gene-247.2-mRNA-1	381	494	254	128	381	1	254	4.25e-128	248	99.213	252	2	252	0	0	99.21
LG3_2_comp6025_seq0_gene_58437	augustus_masked-VaccDscaff6-processed-gene-353.2-mRNA-1	381	414	254	128	381	1	254	9.21e-125	242	98.425	250	4	250	0	0	98.43
LG3_2_comp6025_seq0_gene_58437	augustus_masked-VaccDscaff28-processed-gene-52.0-mRNA-1	381	294	163	216	378	2	164	1.70e-52	112	89.571	146	17	146	0	0	89.57
LG3_2_comp6025_seq0_gene_58437	augustus_masked-VaccDscaff44-processed-gene-256.17-mRNA-1	381	294	163	216	378	2	164	1.70e-52	112	89.571	146	17	146	0	0	89.57
LG3_2_comp6025_seq0_gene_58437	snap_masked-VaccDscaff14-processed-gene-188.15-mRNA-1	381	183	148	216	363	2	149	1.70e-52	112	91.892	136	12	136	0	0	91.89
# BLASTN 2.7.1+
# Query: LGL_comp22046_seq0_gene_332773
# Database: ../../transcriptome_genome_comparison/V_corymbosum_v1.0_transcripts.fasta
# Fields: query id, subject id, query length, subject length, alignment length, q. start, q. end, s. start, s. end, evalue, score, % identity, identical, mismatches, positives, gap opens, gaps, % positives
# 3 hits found
LGL_comp22046_seq0_gene_332773	maker-VaccDscaff10-snap-gene-236.28-mRNA-1	510	762	496	3	498	81	573	0.0	473	98.589	489	4	489	1	3	98.59
LGL_comp22046_seq0_gene_332773	maker-VaccDscaff8-snap-gene-253.23-mRNA-1	510	1281	507	1	507	778	1281	0.0	466	97.436	494	10	494	2	3	97.44
LGL_comp22046_seq0_gene_332773	snap_masked-VaccDscaff5-processed-gene-160.15-mRNA-1	510	507	498	1	498	1	495	0.0	463	97.791	487	8	487	1	3	97.79
# BLASTN 2.7.1+
# Query: LG3_3_2_comp8136_seq3_gene_134914
# Database: ../../transcriptome_genome_comparison/V_corymbosum_v1.0_transcripts.fasta
# Fields: query id, subject id, query length, subject length, alignment length, q. start, q. end, s. start, s. end, evalue, score, % identity, identical, mismatches, positives, gap opens, gaps, % positives
# 20 hits found
LG3_3_2_comp8136_seq3_gene_134914	maker-VaccDscaff32-augustus-gene-299.28-mRNA-1	1005	2984	955	1	955	373	1327	0.0	889	97.696	933	22	933	0	0	97.70
LG3_3_2_comp8136_seq3_gene_134914	maker-VaccDscaff32-augustus-gene-302.27-mRNA-1	1005	2660	903	103	1005	500	1389	0.0	806	96.678	873	17	873	1	13	96.68
LG3_3_2_comp8136_seq3_gene_134914	maker-VaccDscaff32-augustus-gene-302.27-mRNA-1	1005	2660	102	1	102	365	466	3.67e-43	96	98.039	100	2	100	0	0	98.04
LG3_3_2_comp8136_seq3_gene_134914	maker-VaccDscaff13-augustus-gene-63.41-mRNA-1	1005	3037	474	103	576	953	1426	0.0	453	98.523	467	7	467	0	0	98.52
LG3_3_2_comp8136_seq3_gene_134914	maker-VaccDscaff13-augustus-gene-63.41-mRNA-1	1005	3037	291	715	1005	1427	1704	5.61e-106	209	91.409	266	12	266	1	13	91.41
LG3_3_2_comp8136_seq3_gene_134914	maker-VaccDscaff13-augustus-gene-63.41-mRNA-1	1005	3037	102	1	102	818	919	3.67e-43	96	98.039	100	2	100	0	0	98.04
LG3_3_2_comp8136_seq3_gene_134914	maker-VaccDscaff30-augustus-gene-343.56-mRNA-1	1005	2627	429	103	531	487	915	0.0	426	99.767	428	1	428	0	0	99.77
LG3_3_2_comp8136_seq3_gene_134914	maker-VaccDscaff30-augustus-gene-343.56-mRNA-1	1005	2627	429	577	1005	934	1349	0.0	356	94.872	407	9	407	1	13	94.87
LG3_3_2_comp8136_seq3_gene_134914	maker-VaccDscaff30-augustus-gene-343.56-mRNA-1	1005	2627	102	1	102	352	453	1.70e-46	102	100.000	102	0	102	0	0	100.00
LG3_3_2_comp8136_seq3_gene_134914	augustus_masked-VaccDscaff13-processed-gene-64.8-mRNA-1	1005	2432	429	103	531	333	761	0.0	426	99.767	428	1	428	0	0	99.77
LG3_3_2_comp8136_seq3_gene_134914	augustus_masked-VaccDscaff13-processed-gene-64.8-mRNA-1	1005	2432	429	577	1005	780	1195	0.0	356	94.872	407	9	407	1	13	94.87
LG3_3_2_comp8136_seq3_gene_134914	augustus_masked-VaccDscaff13-processed-gene-64.8-mRNA-1	1005	2432	102	1	102	198	299	1.70e-46	102	100.000	102	0	102	0	0	100.00
LG3_3_2_comp8136_seq3_gene_134914	maker-VaccDscaff32-augustus-gene-301.31-mRNA-1	1005	3016	429	103	531	987	1415	0.0	423	99.534	427	2	427	0	0	99.53
LG3_3_2_comp8136_seq3_gene_134914	maker-VaccDscaff32-augustus-gene-301.31-mRNA-1	1005	3016	429	577	1005	1434	1849	0.0	356	94.872	407	9	407	1	13	94.87
LG3_3_2_comp8136_seq3_gene_134914	maker-VaccDscaff32-augustus-gene-301.31-mRNA-1	1005	3016	102	1	102	852	953	3.67e-43	96	98.039	100	2	100	0	0	98.04
LG3_3_2_comp8136_seq3_gene_134914	maker-VaccDscaff13-augustus-gene-64.34-mRNA-1	1005	2585	429	103	531	396	824	0.0	405	98.135	421	8	421	0	0	98.14
LG3_3_2_comp8136_seq3_gene_134914	maker-VaccDscaff13-augustus-gene-64.34-mRNA-1	1005	2585	379	577	955	843	1221	3.92e-177	337	96.306	365	14	365	0	0	96.31
LG3_3_2_comp8136_seq3_gene_134914	maker-VaccDscaff13-augustus-gene-64.34-mRNA-1	1005	2585	102	1	102	261	362	7.89e-45	99	99.020	101	1	101	0	0	99.02
LG3_3_2_comp8136_seq3_gene_134914	maker-VaccDscaff32-snap-gene-302.33-mRNA-1	1005	5007	224	46	269	3007	3229	9.79e-74	151	89.286	200	23	200	1	1	89.29
LG3_3_2_comp8136_seq3_gene_134914	maker-VaccDscaff30-snap-gene-343.75-mRNA-1	1005	6638	224	46	269	2659	2881	2.12e-70	145	88.393	198	25	198	1	1	88.39
# BLASTN 2.7.1+
# Query: LG3_3_2_comp43074_seq0_gene_154631
# Database: ../../transcriptome_genome_comparison/V_corymbosum_v1.0_transcripts.fasta
# Fields: query id, subject id, query length, subject length, alignment length, q. start, q. end, s. start, s. end, evalue, score, % identity, identical, mismatches, positives, gap opens, gaps, % positives
# 38 hits found
LG3_3_2_comp43074_seq0_gene_154631	maker-VaccDscaff15-snap-gene-313.52-mRNA-1	1005	13413	491	458	948	12569	13059	0.0	476	98.982	486	5	486	0	0	98.98
LG3_3_2_comp43074_seq0_gene_154631	maker-VaccDscaff15-snap-gene-313.52-mRNA-1	1005	13413	524	455	977	9311	9833	0.0	346	88.740	465	57	465	2	2	88.74
LG3_3_2_comp43074_seq0_gene_154631	maker-VaccDscaff6-augustus-gene-185.18-mRNA-1	1005	3009	542	1	542	1921	2462	0.0	437	93.542	507	35	507	0	0	93.54
LG3_3_2_comp43074_seq0_gene_154631	augustus_masked-VaccDscaff38-processed-gene-183.8-mRNA-1	1005	3094	494	1	494	1924	2417	0.0	431	95.749	473	21	473	0	0	95.75
LG3_3_2_comp43074_seq0_gene_154631	maker-VaccDscaff6-augustus-gene-185.17-mRNA-1	1005	2865	542	1	542	1834	2375	0.0	422	92.620	502	40	502	0	0	92.62
LG3_3_2_comp43074_seq0_gene_154631	maker-VaccDscaff38-augustus-gene-183.34-mRNA-1	1005	2988	542	1	542	1756	2297	0.0	407	91.697	497	45	497	0	0	91.70
LG3_3_2_comp43074_seq0_gene_154631	maker-VaccDscaff6-augustus-gene-329.42-mRNA-1	1005	2805	542	1	542	1834	2375	0.0	404	91.513	496	46	496	0	0	91.51
LG3_3_2_comp43074_seq0_gene_154631	maker-VaccDscaff37-snap-gene-97.30-mRNA-1	1005	2991	542	1	542	1825	2366	0.0	401	91.328	495	47	495	0	0	91.33
LG3_3_2_comp43074_seq0_gene_154631	maker-VaccDscaff397-snap-gene-0.31-mRNA-1	1005	2802	533	1	533	1807	2339	0.0	395	91.370	487	46	487	0	0	91.37
LG3_3_2_comp43074_seq0_gene_154631	maker-VaccDscaff14-snap-gene-31.42-mRNA-1	1005	3166	543	1	542	1954	2496	0.0	380	90.055	489	53	489	1	1	90.06
LG3_3_2_comp43074_seq0_gene_154631	maker-VaccDscaff14-augustus-gene-31.31-mRNA-1	1005	4998	534	1	533	1198	1730	0.0	377	90.262	482	50	482	2	2	90.26
LG3_3_2_comp43074_seq0_gene_154631	maker-VaccDscaff14-augustus-gene-31.31-mRNA-1	1005	4998	543	1	542	4009	4551	0.0	368	89.319	485	57	485	1	1	89.32
LG3_3_2_comp43074_seq0_gene_154631	maker-VaccDscaff3-snap-gene-399.43-mRNA-1	1005	2784	494	1	494	1804	2297	0.0	371	91.700	453	41	453	0	0	91.70
LG3_3_2_comp43074_seq0_gene_154631	maker-VaccDscaff14-augustus-gene-31.37-mRNA-1	1005	2808	544	1	542	1825	2367	0.0	371	89.522	487	54	487	3	3	89.52
LG3_3_2_comp43074_seq0_gene_154631	maker-VaccDscaff25-augustus-gene-37.31-mRNA-1	1005	2808	545	1	542	1825	2367	0.0	371	89.541	488	52	488	5	5	89.54
LG3_3_2_comp43074_seq0_gene_154631	maker-VaccDscaff32-augustus-gene-64.21-mRNA-1	1005	3126	562	430	991	2563	3123	0.0	369	88.612	498	63	498	1	1	88.61
LG3_3_2_comp43074_seq0_gene_154631	maker-VaccDscaff14-augustus-gene-32.32-mRNA-1	1005	3615	543	1	542	2632	3174	0.0	368	89.319	485	57	485	1	1	89.32
LG3_3_2_comp43074_seq0_gene_154631	maker-VaccDscaff14-augustus-gene-32.32-mRNA-1	1005	3615	256	239	494	2	257	2.06e-90	181	90.234	231	25	231	0	0	90.23
LG3_3_2_comp43074_seq0_gene_154631	maker-VaccDscaff2-augustus-gene-40.23-mRNA-1	1005	3677	544	1	542	2454	2996	0.0	368	89.338	486	55	486	3	3	89.34
LG3_3_2_comp43074_seq0_gene_154631	maker-VaccDscaff37-augustus-gene-97.23-mRNA-1	1005	2265	443	30	469	1518	1960	0.0	366	94.357	418	22	418	1	3	94.36
LG3_3_2_comp43074_seq0_gene_154631	maker-VaccDscaff3-snap-gene-398.39-mRNA-1	1005	2712	494	1	494	1732	2225	0.0	365	91.296	451	43	451	0	0	91.30
LG3_3_2_comp43074_seq0_gene_154631	maker-VaccDscaff25-augustus-gene-37.30-mRNA-1	1005	2956	544	1	542	1825	2367	0.0	365	89.154	485	56	485	3	3	89.15
LG3_3_2_comp43074_seq0_gene_154631	maker-VaccDscaff3-snap-gene-398.38-mRNA-1	1005	2906	544	1	542	1816	2358	0.0	362	88.971	484	57	484	3	3	88.97
LG3_3_2_comp43074_seq0_gene_154631	maker-VaccDscaff3-snap-gene-399.40-mRNA-1	1005	3462	543	1	542	2482	3024	0.0	359	88.766	482	60	482	1	1	88.77
LG3_3_2_comp43074_seq0_gene_154631	maker-VaccDscaff14-augustus-gene-30.42-mRNA-1	1005	2775	543	1	542	1442	1984	0.0	359	88.766	482	60	482	1	1	88.77
LG3_3_2_comp43074_seq0_gene_154631	maker-VaccDscaff25-snap-gene-37.37-mRNA-1	1005	2790	494	1	494	1807	2300	0.0	359	90.891	449	45	449	0	0	90.89
LG3_3_2_comp43074_seq0_gene_154631	augustus_masked-VaccDscaff14-processed-gene-30.2-mRNA-1	1005	5235	533	1	533	1852	2384	0.0	356	88.931	474	59	474	0	0	88.93
LG3_3_2_comp43074_seq0_gene_154631	augustus_masked-VaccDscaff14-processed-gene-30.2-mRNA-1	1005	5235	514	30	542	4281	4794	1.41e-176	336	88.521	455	58	455	1	1	88.52
LG3_3_2_comp43074_seq0_gene_154631	augustus_masked-VaccDscaff38-processed-gene-183.5-mRNA-1	1005	3108	533	1	533	2083	2609	1.09e-177	338	87.992	469	58	469	4	6	87.99
LG3_3_2_comp43074_seq0_gene_154631	maker-VaccDscaff37-snap-gene-97.33-mRNA-1	1005	2865	533	1	533	1837	2363	2.36e-174	332	87.617	467	60	467	4	6	87.62
LG3_3_2_comp43074_seq0_gene_154631	maker-VaccDscaff24-augustus-gene-71.30-mRNA-1	1005	4731	495	455	948	3326	3819	5.11e-171	326	88.687	439	54	439	2	2	88.69
LG3_3_2_comp43074_seq0_gene_154631	maker-VaccDscaff6-snap-gene-328.30-mRNA-1	1005	2205	527	16	542	1312	1823	6.61e-170	324	87.666	462	50	462	1	15	87.67
LG3_3_2_comp43074_seq0_gene_154631	maker-VaccDscaff6-snap-gene-185.26-mRNA-1	1005	1437	468	1	467	433	885	8.86e-144	277	86.966	407	45	407	11	16	86.97
LG3_3_2_comp43074_seq0_gene_154631	maker-VaccDscaff14-snap-gene-31.44-mRNA-1	1005	768	360	184	542	1	360	2.57e-114	224	87.500	315	44	315	1	1	87.50
LG3_3_2_comp43074_seq0_gene_154631	augustus_masked-VaccDscaff14-processed-gene-30.1-mRNA-1	1005	747	256	239	494	2	257	9.58e-89	178	89.844	230	26	230	0	0	89.84
LG3_3_2_comp43074_seq0_gene_154631	maker-VaccDscaff14-augustus-gene-29.26-mRNA-1	1005	3056	289	255	542	2010	2298	3.45e-88	177	87.197	252	36	252	1	1	87.20
LG3_3_2_comp43074_seq0_gene_154631	maker-VaccDscaff14-augustus-gene-31.35-mRNA-1	1005	1776	156	1	156	1618	1773	3.57e-63	132	94.872	148	8	148	0	0	94.87
LG3_3_2_comp43074_seq0_gene_154631	snap_masked-VaccDscaff14-processed-gene-30.26-mRNA-1	1005	1857	133	1	133	1726	1857	3.65e-48	105	93.233	124	8	124	1	1	93.23
# BLASTN 2.7.1+
# Query: LGH_3_comp18307_seq1_gene_293322
# Database: ../../transcriptome_genome_comparison/V_corymbosum_v1.0_transcripts.fasta
# Fields: query id, subject id, query length, subject length, alignment length, q. start, q. end, s. start, s. end, evalue, score, % identity, identical, mismatches, positives, gap opens, gaps, % positives
# 1 hits found
LGH_3_comp18307_seq1_gene_293322	snap_masked-VaccDscaff2-processed-gene-389.33-mRNA-1	1746	840	198	99	285	184	378	4.91e-54	116	87.374	173	11	173	4	14	87.37
# BLASTN 2.7.1+
# Query: LG3_3_1_comp27789_seq0_gene_111052
# Database: ../../transcriptome_genome_comparison/V_corymbosum_v1.0_transcripts.fasta
# Fields: query id, subject id, query length, subject length, alignment length, q. start, q. end, s. start, s. end, evalue, score, % identity, identical, mismatches, positives, gap opens, gaps, % positives
# 13 hits found
LG3_3_1_comp27789_seq0_gene_111052	snap_masked-VaccDscaff4-processed-gene-411.8-mRNA-1	657	711	588	1	588	121	708	0.0	516	95.918	564	24	564	0	0	95.92
LG3_3_1_comp27789_seq0_gene_111052	augustus_masked-VaccDscaff34-processed-gene-277.2-mRNA-1	657	726	560	94	653	1	560	0.0	464	94.286	528	32	528	0	0	94.29
LG3_3_1_comp27789_seq0_gene_111052	augustus_masked-VaccDscaff17-processed-gene-65.1-mRNA-1	657	1017	658	1	657	298	955	0.0	459	89.970	592	65	592	1	1	89.97
LG3_3_1_comp27789_seq0_gene_111052	augustus_masked-VaccDscaff27-processed-gene-16.5-mRNA-1	657	726	560	94	653	1	560	0.0	449	93.393	523	37	523	0	0	93.39
LG3_3_1_comp27789_seq0_gene_111052	snap_masked-VaccDscaff35-processed-gene-317.12-mRNA-1	657	747	414	1	414	121	534	0.0	354	95.169	394	20	394	0	0	95.17
LG3_3_1_comp27789_seq0_gene_111052	snap_masked-VaccDscaff35-processed-gene-317.12-mRNA-1	657	747	212	377	588	533	744	7.89e-98	194	97.170	206	6	206	0	0	97.17
LG3_3_1_comp27789_seq0_gene_111052	snap_masked-VaccDscaff9-processed-gene-407.10-mRNA-1	657	747	414	1	414	121	534	0.0	354	95.169	394	20	394	0	0	95.17
LG3_3_1_comp27789_seq0_gene_111052	snap_masked-VaccDscaff9-processed-gene-407.10-mRNA-1	657	747	212	377	588	533	744	3.67e-96	191	96.698	205	7	205	0	0	96.70
LG3_3_1_comp27789_seq0_gene_111052	snap_masked-VaccDscaff36-processed-gene-8.12-mRNA-1	657	747	414	1	414	121	534	0.0	354	95.169	394	20	394	0	0	95.17
LG3_3_1_comp27789_seq0_gene_111052	snap_masked-VaccDscaff36-processed-gene-8.12-mRNA-1	657	747	212	377	588	533	744	3.67e-96	191	96.698	205	7	205	0	0	96.70
LG3_3_1_comp27789_seq0_gene_111052	snap_masked-VaccDscaff9-processed-gene-369.18-mRNA-1	657	483	263	381	642	45	307	6.06e-104	205	92.776	244	18	244	1	1	92.78
LG3_3_1_comp27789_seq0_gene_111052	snap_masked-VaccDscaff72-processed-gene-6.22-mRNA-1	657	1293	200	454	653	922	1121	3.75e-81	164	94.000	188	12	188	0	0	94.00
LG3_3_1_comp27789_seq0_gene_111052	maker-VaccDscaff1-augustus-gene-348.30-mRNA-1	657	570	190	381	570	378	567	6.36e-69	142	91.579	174	16	174	0	0	91.58
# BLASTN 2.7.1+
# Query: LGH_2_comp4437_seq0_gene_249033
# Database: ../../transcriptome_genome_comparison/V_corymbosum_v1.0_transcripts.fasta
# Fields: query id, subject id, query length, subject length, alignment length, q. start, q. end, s. start, s. end, evalue, score, % identity, identical, mismatches, positives, gap opens, gaps, % positives
# 3 hits found
LGH_2_comp4437_seq0_gene_249033	snap_masked-VaccDscaff30-processed-gene-116.8-mRNA-1	801	4419	801	1	801	3135	3935	0.0	792	99.625	798	3	798	0	0	99.63
LGH_2_comp4437_seq0_gene_249033	maker-VaccDscaff32-augustus-gene-94.26-mRNA-1	801	4679	801	1	801	3172	3972	0.0	789	99.501	797	4	797	0	0	99.50
LGH_2_comp4437_seq0_gene_249033	snap_masked-VaccDscaff13-processed-gene-283.14-mRNA-1	801	4610	801	1	801	3141	3941	0.0	783	99.251	795	6	795	0	0	99.25
# BLASTN 2.7.1+
# Query: LGL_comp6797_seq0_gene_320524
# Database: ../../transcriptome_genome_comparison/V_corymbosum_v1.0_transcripts.fasta
# Fields: query id, subject id, query length, subject length, alignment length, q. start, q. end, s. start, s. end, evalue, score, % identity, identical, mismatches, positives, gap opens, gaps, % positives
# 16 hits found
LGL_comp6797_seq0_gene_320524	maker-VaccDscaff1-augustus-gene-447.28-mRNA-1	1710	2320	1711	1	1710	277	1980	0.0	1662	99.123	1696	7	1696	4	8	99.12
LGL_comp6797_seq0_gene_320524	maker-VaccDscaff10-augustus-gene-0.24-mRNA-1	1710	2384	1711	1	1710	338	2041	0.0	1659	99.065	1695	8	1695	4	8	99.06
LGL_comp6797_seq0_gene_320524	maker-VaccDscaff8-augustus-gene-9.44-mRNA-1	1710	2411	1711	1	1710	186	1889	0.0	1650	98.890	1692	11	1692	4	8	98.89
LGL_comp6797_seq0_gene_320524	maker-VaccDscaff5-augustus-gene-416.39-mRNA-1	1710	2329	1711	1	1710	284	1987	0.0	1635	98.597	1687	16	1687	4	8	98.60
LGL_comp6797_seq0_gene_320524	maker-VaccDscaff80-augustus-gene-1.39-mRNA-1	1710	2519	1447	79	1501	328	1747	0.0	437	77.332	1119	277	1119	35	51	77.33
LGL_comp6797_seq0_gene_320524	maker-VaccDscaff6-snap-gene-34.52-mRNA-1	1710	1170	893	56	929	272	1145	1.59e-113	223	75.700	676	179	676	25	38	75.70
LGL_comp6797_seq0_gene_320524	maker-VaccDscaff93-augustus-gene-5.49-mRNA-1	1710	1151	828	73	881	306	1114	4.45e-109	215	76.087	630	160	630	25	38	76.09
LGL_comp6797_seq0_gene_320524	augustus_masked-VaccDscaff24-processed-gene-207.7-mRNA-1	1710	3726	168	1	168	364	197	6.01e-78	159	98.214	165	3	165	0	0	98.21
LGL_comp6797_seq0_gene_320524	maker-VaccDscaff24-augustus-gene-208.34-mRNA-1	1710	327	160	14	172	327	173	1.71e-63	133	95.000	152	2	152	3	6	95.00
LGL_comp6797_seq0_gene_320524	snap_masked-VaccDscaff103-processed-gene-2.30-mRNA-1	1710	243	172	1	171	1	165	6.14e-63	132	93.023	160	4	160	5	8	93.02
LGL_comp6797_seq0_gene_320524	augustus_masked-VaccDscaff15-processed-gene-171.6-mRNA-1	1710	225	160	14	172	225	71	1.72e-58	124	93.125	149	5	149	3	6	93.12
LGL_comp6797_seq0_gene_320524	augustus_masked-VaccDscaff15-processed-gene-172.5-mRNA-1	1710	225	160	14	172	225	71	7.99e-57	121	92.500	148	6	148	3	6	92.50
LGL_comp6797_seq0_gene_320524	augustus_masked-VaccDscaff15-processed-gene-166.0-mRNA-1	1710	225	160	14	172	225	71	7.99e-57	121	92.500	148	6	148	3	6	92.50
LGL_comp6797_seq0_gene_320524	augustus_masked-VaccDscaff103-processed-gene-3.0-mRNA-1	1710	225	160	14	172	225	71	7.99e-57	121	92.500	148	6	148	3	6	92.50
LGL_comp6797_seq0_gene_320524	augustus_masked-VaccDscaff15-processed-gene-172.0-mRNA-1	1710	2505	129	44	172	199	71	1.34e-54	117	96.899	125	4	125	0	0	96.90
LGL_comp6797_seq0_gene_320524	snap_masked-VaccDscaff103-processed-gene-2.29-mRNA-1	1710	183	108	64	171	1	105	1.77e-38	88	94.444	102	3	102	1	3	94.44
# BLASTN 2.7.1+
# Query: LGH_3_comp34482_seq0_gene_298511
# Database: ../../transcriptome_genome_comparison/V_corymbosum_v1.0_transcripts.fasta
# 0 hits found
# BLASTN 2.7.1+
# Query: LG3_2_comp7462_seq1_gene_61321
# Database: ../../transcriptome_genome_comparison/V_corymbosum_v1.0_transcripts.fasta
# Fields: query id, subject id, query length, subject length, alignment length, q. start, q. end, s. start, s. end, evalue, score, % identity, identical, mismatches, positives, gap opens, gaps, % positives
# 19 hits found
LG3_2_comp7462_seq1_gene_61321	maker-VaccDscaff18-snap-gene-371.44-mRNA-1	384	1620	329	4	317	481	156	4.51e-93	185	86.322	284	27	284	12	18	86.32
LG3_2_comp7462_seq1_gene_61321	maker-VaccDscaff18-augustus-gene-34.41-mRNA-1	384	1575	169	1	168	678	510	5.91e-82	165	99.408	168	0	168	1	1	99.41
LG3_2_comp7462_seq1_gene_61321	maker-VaccDscaff7-augustus-gene-30.30-mRNA-1	384	1657	169	1	168	684	516	5.91e-82	165	99.408	168	0	168	1	1	99.41
LG3_2_comp7462_seq1_gene_61321	maker-VaccDscaff16-snap-gene-363.39-mRNA-1	384	2774	169	1	168	650	497	4.77e-53	113	90.533	153	0	153	2	16	90.53
LG3_2_comp7462_seq1_gene_61321	maker-VaccDscaff16-snap-gene-363.39-mRNA-1	384	2774	81	1	81	2030	1950	2.93e-35	81	100.000	81	0	81	0	0	100.00
LG3_2_comp7462_seq1_gene_61321	maker-VaccDscaff31-snap-gene-315.47-mRNA-1	384	1965	169	1	168	1113	960	1.03e-49	107	89.349	151	2	151	2	16	89.35
LG3_2_comp7462_seq1_gene_61321	maker-VaccDscaff13-snap-gene-89.40-mRNA-1	384	957	107	241	347	249	143	1.04e-44	98	97.196	104	3	104	0	0	97.20
LG3_2_comp7462_seq1_gene_61321	maker-VaccDscaff7-snap-gene-396.28-mRNA-1	384	846	169	4	172	183	31	1.05e-39	89	85.799	145	8	145	2	16	85.80
LG3_2_comp7462_seq1_gene_61321	maker-VaccDscaff40-augustus-gene-253.29-mRNA-1	384	189	82	1	82	138	57	3.82e-29	70	95.122	78	4	78	0	0	95.12
LG3_2_comp7462_seq1_gene_61321	snap_masked-VaccDscaff41-processed-gene-234.14-mRNA-1	384	1050	81	1	81	357	277	1.37e-28	69	95.062	77	4	77	0	0	95.06
LG3_2_comp7462_seq1_gene_61321	maker-VaccDscaff40-augustus-gene-253.30-mRNA-1	384	375	81	1	81	99	19	1.37e-28	69	95.062	77	4	77	0	0	95.06
LG3_2_comp7462_seq1_gene_61321	maker-VaccDscaff16-snap-gene-22.29-mRNA-1	384	786	81	1	81	135	55	1.37e-28	69	95.062	77	4	77	0	0	95.06
LG3_2_comp7462_seq1_gene_61321	maker-VaccDscaff7-snap-gene-396.30-mRNA-1	384	615	81	1	81	162	82	6.39e-27	66	93.827	76	5	76	0	0	93.83
LG3_2_comp7462_seq1_gene_61321	maker-VaccDscaff41-augustus-gene-236.31-mRNA-1	384	567	81	1	81	147	67	2.97e-25	63	92.593	75	6	75	0	0	92.59
LG3_2_comp7462_seq1_gene_61321	snap_masked-VaccDscaff4-processed-gene-351.12-mRNA-1	384	330	73	97	169	144	73	6.44e-22	57	93.151	68	4	68	1	1	93.15
LG3_2_comp7462_seq1_gene_61321	maker-VaccDscaff31-snap-gene-329.36-mRNA-1	384	1095	101	247	347	461	367	2.32e-21	56	86.139	87	8	87	1	6	86.14
LG3_2_comp7462_seq1_gene_61321	maker-VaccDscaff7-augustus-gene-1.24-mRNA-1	384	1740	101	247	347	461	367	2.32e-21	56	86.139	87	8	87	1	6	86.14
LG3_2_comp7462_seq1_gene_61321	maker-VaccDscaff16-snap-gene-363.38-mRNA-1	384	819	81	1	81	582	510	5.01e-18	50	88.889	72	1	72	3	8	88.89
LG3_2_comp7462_seq1_gene_61321	snap_masked-VaccDscaff7-processed-gene-30.17-mRNA-1	384	864	48	96	143	466	419	1.40e-13	42	95.833	46	2	46	0	0	95.83
# BLASTN 2.7.1+
# Query: LG3_1_comp11115_seq1_gene_25304
# Database: ../../transcriptome_genome_comparison/V_corymbosum_v1.0_transcripts.fasta
# Fields: query id, subject id, query length, subject length, alignment length, q. start, q. end, s. start, s. end, evalue, score, % identity, identical, mismatches, positives, gap opens, gaps, % positives
# 20 hits found
LG3_1_comp11115_seq1_gene_25304	maker-VaccDscaff31-snap-gene-55.25-mRNA-1	1176	1311	766	361	1126	349	1114	0.0	748	99.217	760	6	760	0	0	99.22
LG3_1_comp11115_seq1_gene_25304	maker-VaccDscaff18-snap-gene-262.41-mRNA-1	1176	1931	766	361	1126	349	1114	0.0	745	99.086	759	7	759	0	0	99.09
LG3_1_comp11115_seq1_gene_25304	maker-VaccDscaff16-augustus-gene-141.22-mRNA-1	1176	1893	752	361	1112	349	1100	0.0	719	98.537	741	11	741	0	0	98.54
LG3_1_comp11115_seq1_gene_25304	maker-VaccDscaff40-snap-gene-55.34-mRNA-1	1176	3209	828	361	1176	427	1248	0.0	432	84.420	699	111	699	11	18	84.42
LG3_1_comp11115_seq1_gene_25304	augustus_masked-VaccDscaff18-processed-gene-307.4-mRNA-1	1176	3064	490	1	488	1	487	0.0	403	94.286	462	23	462	5	5	94.29
LG3_1_comp11115_seq1_gene_25304	augustus_masked-VaccDscaff18-processed-gene-307.4-mRNA-1	1176	3064	422	1	416	1504	1925	1.35e-142	275	88.626	374	42	374	1	6	88.63
LG3_1_comp11115_seq1_gene_25304	augustus_masked-VaccDscaff7-processed-gene-341.0-mRNA-1	1176	1641	736	361	1093	373	1090	0.0	395	85.054	626	89	626	5	21	85.05
LG3_1_comp11115_seq1_gene_25304	augustus_masked-VaccDscaff16-processed-gene-85.6-mRNA-1	1176	1641	736	361	1093	373	1090	0.0	395	85.054	626	89	626	5	21	85.05
LG3_1_comp11115_seq1_gene_25304	maker-VaccDscaff23-snap-gene-287.29-mRNA-1	1176	3157	834	361	1176	485	1303	0.0	394	83.094	693	108	693	19	33	83.09
LG3_1_comp11115_seq1_gene_25304	maker-VaccDscaff7-snap-gene-341.35-mRNA-1	1176	1326	778	396	1166	339	1085	0.0	387	84.062	654	86	654	17	38	84.06
LG3_1_comp11115_seq1_gene_25304	augustus_masked-VaccDscaff16-processed-gene-88.5-mRNA-1	1176	1155	490	1	488	1	487	0.0	382	92.857	455	30	455	5	5	92.86
LG3_1_comp11115_seq1_gene_25304	augustus_masked-VaccDscaff234-processed-gene-0.5-mRNA-1	1176	1392	740	361	1088	409	1139	0.0	372	83.919	621	98	621	14	21	83.92
LG3_1_comp11115_seq1_gene_25304	maker-VaccDscaff234-augustus-gene-0.40-mRNA-1	1176	2322	758	361	1102	409	1150	0.0	358	83.113	630	96	630	19	32	83.11
LG3_1_comp11115_seq1_gene_25304	augustus_masked-VaccDscaff16-processed-gene-84.11-mRNA-1	1176	1242	738	361	1091	361	1067	0.0	350	83.333	615	85	615	13	38	83.33
LG3_1_comp11115_seq1_gene_25304	maker-VaccDscaff12-snap-gene-127.25-mRNA-1	1176	2893	760	361	1102	310	1054	0.0	350	82.763	629	98	629	19	33	82.76
LG3_1_comp11115_seq1_gene_25304	augustus_masked-VaccDscaff7-processed-gene-337.10-mRNA-1	1176	1290	493	1	488	1	490	0.0	348	90.467	446	39	446	6	8	90.47
LG3_1_comp11115_seq1_gene_25304	augustus_masked-VaccDscaff7-processed-gene-337.11-mRNA-1	1176	1179	496	1	488	1	493	2.19e-160	307	87.702	435	50	435	6	11	87.70
LG3_1_comp11115_seq1_gene_25304	maker-VaccDscaff16-snap-gene-88.21-mRNA-1	1176	1056	496	1	488	1	493	2.19e-160	307	87.702	435	50	435	6	11	87.70
LG3_1_comp11115_seq1_gene_25304	maker-VaccDscaff12-snap-gene-24.31-mRNA-1	1176	2133	664	490	1125	400	1056	1.02e-158	304	82.831	550	79	550	19	35	82.83
LG3_1_comp11115_seq1_gene_25304	augustus_masked-VaccDscaff7-processed-gene-338.0-mRNA-1	1176	1173	499	1	484	1	496	4.74e-157	301	87.375	436	45	436	10	18	87.37
# BLASTN 2.7.1+
# Query: LGL_comp2520_seq0_gene_312039
# Database: ../../transcriptome_genome_comparison/V_corymbosum_v1.0_transcripts.fasta
# Fields: query id, subject id, query length, subject length, alignment length, q. start, q. end, s. start, s. end, evalue, score, % identity, identical, mismatches, positives, gap opens, gaps, % positives
# 1 hits found
LGL_comp2520_seq0_gene_312039	maker-VaccDscaff874-snap-gene-0.9-mRNA-1	1155	2178	1123	33	1155	702	1824	0.0	1090	99.020	1112	11	1112	0	0	99.02
# BLASTN 2.7.1+
# Query: LGL_comp4350_seq1_gene_316409
# Database: ../../transcriptome_genome_comparison/V_corymbosum_v1.0_transcripts.fasta
# Fields: query id, subject id, query length, subject length, alignment length, q. start, q. end, s. start, s. end, evalue, score, % identity, identical, mismatches, positives, gap opens, gaps, % positives
# 5 hits found
LGL_comp4350_seq1_gene_316409	maker-VaccDscaff8-snap-gene-260.28-mRNA-1	312	2679	312	1	312	1	312	4.34e-142	273	95.833	299	13	299	0	0	95.83
LGL_comp4350_seq1_gene_316409	maker-VaccDscaff1-augustus-gene-165.48-mRNA-1	312	2604	265	1	265	1	265	5.82e-116	226	95.094	252	13	252	0	0	95.09
LGL_comp4350_seq1_gene_316409	maker-VaccDscaff1-augustus-gene-165.48-mRNA-1	312	2604	54	259	312	466	519	5.18e-17	48	96.296	52	2	52	0	0	96.30
LGL_comp4350_seq1_gene_316409	maker-VaccDscaff5-snap-gene-155.20-mRNA-1	312	2571	324	1	312	1	324	2.18e-85	171	84.877	275	37	275	3	12	84.88
LGL_comp4350_seq1_gene_316409	maker-VaccDscaff10-snap-gene-245.31-mRNA-1	312	2571	324	1	312	1	324	4.73e-82	165	84.259	273	39	273	5	12	84.26
# BLASTN 2.7.1+
# Query: LGL_comp20826_seq0_gene_332300
# Database: ../../transcriptome_genome_comparison/V_corymbosum_v1.0_transcripts.fasta
# Fields: query id, subject id, query length, subject length, alignment length, q. start, q. end, s. start, s. end, evalue, score, % identity, identical, mismatches, positives, gap opens, gaps, % positives
# 8 hits found
LGL_comp20826_seq0_gene_332300	maker-VaccDscaff35-snap-gene-312.48-mRNA-1	1809	2464	1809	1	1809	99	1907	0.0	1761	99.116	1793	16	1793	0	0	99.12
LGL_comp20826_seq0_gene_332300	maker-VaccDscaff9-augustus-gene-402.35-mRNA-1	1809	2422	1809	1	1809	114	1922	0.0	1707	98.121	1775	34	1775	0	0	98.12
LGL_comp20826_seq0_gene_332300	maker-VaccDscaff36-augustus-gene-13.14-mRNA-1	1809	2328	1809	1	1809	105	1913	0.0	1704	98.065	1774	35	1774	0	0	98.07
LGL_comp20826_seq0_gene_332300	maker-VaccDscaff4-augustus-gene-415.32-mRNA-1	1809	2250	1728	82	1809	25	1752	0.0	1650	98.495	1702	26	1702	0	0	98.50
LGL_comp20826_seq0_gene_332300	maker-VaccDscaff34-snap-gene-18.27-mRNA-1	1809	2610	1753	65	1807	514	2235	0.0	712	80.605	1413	299	1413	31	41	80.60
LGL_comp20826_seq0_gene_332300	maker-VaccDscaff17-snap-gene-384.24-mRNA-1	1809	3676	1755	65	1807	516	2231	0.0	688	80.228	1408	296	1408	39	51	80.23
LGL_comp20826_seq0_gene_332300	maker-VaccDscaff17-augustus-gene-375.26-mRNA-1	1809	2057	1330	488	1807	407	1723	0.0	562	81.053	1078	229	1078	21	23	81.05
LGL_comp20826_seq0_gene_332300	maker-VaccDscaff27-snap-gene-344.23-mRNA-1	1809	907	424	65	486	504	907	1.08e-65	137	78.302	332	70	332	14	22	78.30
# BLASTN 2.7.1+
# Query: LG3_1_comp194_seq2_gene_1368
# Database: ../../transcriptome_genome_comparison/V_corymbosum_v1.0_transcripts.fasta
# Fields: query id, subject id, query length, subject length, alignment length, q. start, q. end, s. start, s. end, evalue, score, % identity, identical, mismatches, positives, gap opens, gaps, % positives
# 4 hits found
LG3_1_comp194_seq2_gene_1368	maker-VaccDscaff13-augustus-gene-282.24-mRNA-1	1113	1448	1108	1	1108	40	1147	0.0	1063	98.646	1093	15	1093	0	0	98.65
LG3_1_comp194_seq2_gene_1368	maker-VaccDscaff30-augustus-gene-116.25-mRNA-1	1113	1460	1108	1	1108	45	1149	0.0	1061	98.646	1093	12	1093	1	3	98.65
LG3_1_comp194_seq2_gene_1368	maker-VaccDscaff32-augustus-gene-93.23-mRNA-1	1113	1448	1108	1	1108	48	1155	0.0	1054	98.375	1090	18	1090	0	0	98.38
LG3_1_comp194_seq2_gene_1368	augustus_masked-VaccDscaff42-processed-gene-195.3-mRNA-1	1113	1470	1108	1	1108	62	1169	0.0	1042	98.014	1086	22	1086	0	0	98.01
# BLASTN 2.7.1+
# Query: LG3_3_2_comp23706_seq0_gene_150110
# Database: ../../transcriptome_genome_comparison/V_corymbosum_v1.0_transcripts.fasta
# Fields: query id, subject id, query length, subject length, alignment length, q. start, q. end, s. start, s. end, evalue, score, % identity, identical, mismatches, positives, gap opens, gaps, % positives
# 5 hits found
LG3_3_2_comp23706_seq0_gene_150110	maker-VaccDscaff4-augustus-gene-28.44-mRNA-1	540	1252	540	1	540	230	769	0.0	540	100.000	540	0	540	0	0	100.00
LG3_3_2_comp23706_seq0_gene_150110	maker-VaccDscaff4-augustus-gene-24.35-mRNA-1	540	1386	540	1	540	297	836	0.0	537	99.815	539	1	539	0	0	99.81
LG3_3_2_comp23706_seq0_gene_150110	maker-VaccDscaff4-augustus-gene-24.29-mRNA-1	540	1210	540	1	540	192	731	0.0	534	99.630	538	2	538	0	0	99.63
LG3_3_2_comp23706_seq0_gene_150110	maker-VaccDscaff9-augustus-gene-7.32-mRNA-1	540	1284	540	1	540	261	800	0.0	522	98.889	534	6	534	0	0	98.89
LG3_3_2_comp23706_seq0_gene_150110	snap_masked-VaccDscaff4-processed-gene-24.14-mRNA-1	540	441	439	86	524	439	1	0.0	436	99.772	438	1	438	0	0	99.77
# BLASTN 2.7.1+
# Query: LG3_3_1_comp2201_seq1_gene_90908
# Database: ../../transcriptome_genome_comparison/V_corymbosum_v1.0_transcripts.fasta
# Fields: query id, subject id, query length, subject length, alignment length, q. start, q. end, s. start, s. end, evalue, score, % identity, identical, mismatches, positives, gap opens, gaps, % positives
# 5 hits found
LG3_3_1_comp2201_seq1_gene_90908	maker-VaccDscaff958-snap-gene-0.7-mRNA-1	432	1859	407	1	407	809	1215	0.0	386	98.280	400	7	400	0	0	98.28
LG3_3_1_comp2201_seq1_gene_90908	maker-VaccDscaff953-snap-gene-0.8-mRNA-1	432	1822	407	1	407	809	1215	0.0	386	98.280	400	7	400	0	0	98.28
LG3_3_1_comp2201_seq1_gene_90908	maker-VaccDscaff6-augustus-gene-61.26-mRNA-1	432	2243	284	124	407	1268	1550	7.91e-146	280	99.648	283	0	283	1	1	99.65
LG3_3_1_comp2201_seq1_gene_90908	maker-VaccDscaff6-augustus-gene-61.26-mRNA-1	432	2243	130	1	130	1054	1183	1.92e-62	130	100.000	130	0	130	0	0	100.00
LG3_3_1_comp2201_seq1_gene_90908	maker-VaccDscaff28-augustus-gene-8.18-mRNA-1	432	990	67	62	128	527	593	9.38e-26	64	98.507	66	1	66	0	0	98.51
# BLASTN 2.7.1+
# Query: LGH_2_comp10091_seq0_gene_254892
# Database: ../../transcriptome_genome_comparison/V_corymbosum_v1.0_transcripts.fasta
# Fields: query id, subject id, query length, subject length, alignment length, q. start, q. end, s. start, s. end, evalue, score, % identity, identical, mismatches, positives, gap opens, gaps, % positives
# 8 hits found
LGH_2_comp10091_seq0_gene_254892	augustus_masked-VaccDscaff5-processed-gene-396.6-mRNA-1	699	699	699	1	699	1	699	0.0	699	100.000	699	0	699	0	0	100.00
LGH_2_comp10091_seq0_gene_254892	augustus_masked-VaccDscaff10-processed-gene-25.5-mRNA-1	699	696	699	1	699	1	696	0.0	688	99.571	696	0	696	1	3	99.57
LGH_2_comp10091_seq0_gene_254892	augustus_masked-VaccDscaff8-processed-gene-33.7-mRNA-1	699	714	714	1	699	1	714	0.0	659	97.759	698	1	698	2	15	97.76
LGH_2_comp10091_seq0_gene_254892	maker-VaccDscaff1-snap-gene-417.35-mRNA-1	699	936	681	1	675	1	681	0.0	657	98.972	674	1	674	1	6	98.97
LGH_2_comp10091_seq0_gene_254892	maker-VaccDscaff3-augustus-gene-49.41-mRNA-1	699	1262	361	1	361	119	473	6.13e-139	268	91.690	331	24	331	2	6	91.69
LGH_2_comp10091_seq0_gene_254892	maker-VaccDscaff3-snap-gene-49.42-mRNA-1	699	4323	361	1	361	483	129	6.13e-139	268	91.690	331	24	331	2	6	91.69
LGH_2_comp10091_seq0_gene_254892	augustus_masked-VaccDscaff2-processed-gene-356.5-mRNA-1	699	2676	361	1	361	1	355	6.13e-139	268	91.690	331	24	331	2	6	91.69
LGH_2_comp10091_seq0_gene_254892	maker-VaccDscaff25-augustus-gene-354.23-mRNA-1	699	2510	361	1	361	87	441	6.13e-139	268	91.690	331	24	331	2	6	91.69
# BLASTN 2.7.1+
# Query: LGH_3_comp424_seq0_gene_264143
# Database: ../../transcriptome_genome_comparison/V_corymbosum_v1.0_transcripts.fasta
# Fields: query id, subject id, query length, subject length, alignment length, q. start, q. end, s. start, s. end, evalue, score, % identity, identical, mismatches, positives, gap opens, gaps, % positives
# 38 hits found
LGH_3_comp424_seq0_gene_264143	maker-VaccDscaff45-augustus-gene-31.32-mRNA-1	1338	1734	1340	1	1338	145	1482	0.0	921	89.627	1201	135	1201	4	4	89.63
LGH_3_comp424_seq0_gene_264143	maker-VaccDscaff17-augustus-gene-17.16-mRNA-1	1338	1737	1340	1	1338	149	1486	0.0	906	89.254	1196	140	1196	4	4	89.25
LGH_3_comp424_seq0_gene_264143	maker-VaccDscaff34-augustus-gene-256.31-mRNA-1	1338	1917	1341	1	1338	276	1613	0.0	903	89.187	1196	139	1196	6	6	89.19
LGH_3_comp424_seq0_gene_264143	maker-VaccDscaff45-augustus-gene-28.21-mRNA-1	1338	1746	1339	1	1338	159	1496	0.0	903	89.171	1194	143	1194	2	2	89.17
LGH_3_comp424_seq0_gene_264143	maker-VaccDscaff24-augustus-gene-143.52-mRNA-1	1338	1772	1330	1	1326	183	1505	0.0	745	85.489	1137	182	1137	8	11	85.49
LGH_3_comp424_seq0_gene_264143	maker-VaccDscaff19-augustus-gene-290.29-mRNA-1	1338	1909	1330	1	1326	182	1504	0.0	745	85.489	1137	182	1137	8	11	85.49
LGH_3_comp424_seq0_gene_264143	maker-VaccDscaff11-augustus-gene-245.18-mRNA-1	1338	1897	1330	1	1326	184	1506	0.0	739	85.338	1135	184	1135	8	11	85.34
LGH_3_comp424_seq0_gene_264143	maker-VaccDscaff15-augustus-gene-244.44-mRNA-1	1338	1862	1330	1	1326	183	1505	0.0	736	85.263	1134	185	1134	8	11	85.26
LGH_3_comp424_seq0_gene_264143	maker-VaccDscaff5-augustus-gene-250.13-mRNA-1	1338	1401	1329	1	1325	58	1382	0.0	695	84.199	1119	202	1119	7	8	84.20
LGH_3_comp424_seq0_gene_264143	maker-VaccDscaff8-augustus-gene-178.20-mRNA-1	1338	1401	1329	1	1325	58	1382	0.0	695	84.199	1119	202	1119	7	8	84.20
LGH_3_comp424_seq0_gene_264143	maker-VaccDscaff1-augustus-gene-270.26-mRNA-1	1338	2161	1329	1	1325	373	1697	0.0	689	84.048	1117	204	1117	7	8	84.05
LGH_3_comp424_seq0_gene_264143	maker-VaccDscaff7-augustus-gene-48.44-mRNA-1	1338	2822	1328	1	1313	1135	2459	0.0	596	81.852	1087	223	1087	14	18	81.85
LGH_3_comp424_seq0_gene_264143	maker-VaccDscaff31-augustus-gene-325.19-mRNA-1	1338	1859	1328	1	1313	163	1487	0.0	590	81.702	1085	225	1085	14	18	81.70
LGH_3_comp424_seq0_gene_264143	maker-VaccDscaff16-augustus-gene-381.41-mRNA-1	1338	1949	1328	1	1313	270	1594	0.0	581	81.476	1082	228	1082	14	18	81.48
LGH_3_comp424_seq0_gene_264143	maker-VaccDscaff18-augustus-gene-15.26-mRNA-1	1338	1874	1328	1	1313	184	1508	0.0	578	81.401	1081	229	1081	14	18	81.40
LGH_3_comp424_seq0_gene_264143	maker-VaccDscaff21-snap-gene-58.64-mRNA-1	1338	5621	1324	1	1319	3994	5315	0.0	573	81.193	1075	242	1075	6	7	81.19
LGH_3_comp424_seq0_gene_264143	maker-VaccDscaff29-augustus-gene-62.33-mRNA-1	1338	1861	1324	1	1319	123	1444	0.0	564	80.967	1072	245	1072	6	7	80.97
LGH_3_comp424_seq0_gene_264143	maker-VaccDscaff33-augustus-gene-276.35-mRNA-1	1338	2717	1324	1	1319	254	1575	0.0	564	80.967	1072	245	1072	6	7	80.97
LGH_3_comp424_seq0_gene_264143	maker-VaccDscaff22-augustus-gene-119.29-mRNA-1	1338	1905	1305	1	1301	239	1542	0.0	492	79.310	1035	265	1035	3	5	79.31
LGH_3_comp424_seq0_gene_264143	maker-VaccDscaff43-augustus-gene-247.32-mRNA-1	1338	1427	1305	1	1301	84	1387	0.0	474	78.851	1029	271	1029	3	5	78.85
LGH_3_comp424_seq0_gene_264143	snap_masked-VaccDscaff19-processed-gene-357.22-mRNA-1	1338	1892	928	400	1326	659	1582	0.0	436	82.435	765	158	765	4	5	82.44
LGH_3_comp424_seq0_gene_264143	maker-VaccDscaff10-augustus-gene-161.18-mRNA-1	1338	1964	667	1	664	191	854	0.0	394	86.507	577	84	577	6	6	86.51
LGH_3_comp424_seq0_gene_264143	maker-VaccDscaff10-augustus-gene-161.18-mRNA-1	1338	1964	664	664	1325	893	1554	1.50e-157	302	81.928	544	116	544	3	4	81.93
LGH_3_comp424_seq0_gene_264143	augustus_masked-VaccDscaff24-processed-gene-75.4-mRNA-1	1338	1757	663	664	1326	840	1502	4.07e-178	339	83.710	555	108	555	0	0	83.71
LGH_3_comp424_seq0_gene_264143	snap_masked-VaccDscaff15-processed-gene-329.28-mRNA-1	1338	1855	655	665	1319	922	1576	5.26e-177	337	83.817	549	106	549	0	0	83.82
LGH_3_comp424_seq0_gene_264143	augustus_masked-VaccDscaff11-processed-gene-339.11-mRNA-1	1338	2000	663	664	1326	854	1516	1.89e-176	336	83.560	554	109	554	0	0	83.56
LGH_3_comp424_seq0_gene_264143	maker-VaccDscaff26-snap-gene-61.70-mRNA-1	1338	6726	901	25	923	5571	6461	1.14e-173	331	79.134	713	176	713	6	12	79.13
LGH_3_comp424_seq0_gene_264143	maker-VaccDscaff26-snap-gene-61.70-mRNA-1	1338	6726	71	23	93	5314	5384	1.83e-17	50	90.141	64	7	64	0	0	90.14
LGH_3_comp424_seq0_gene_264143	snap_masked-VaccDscaff49-processed-gene-45.17-mRNA-1	1338	1937	671	665	1334	806	1475	5.49e-147	283	80.775	542	127	542	2	2	80.77
LGH_3_comp424_seq0_gene_264143	snap_masked-VaccDscaff49-processed-gene-45.17-mRNA-1	1338	1937	665	1	664	88	751	1.19e-143	277	80.602	536	127	536	2	2	80.60
LGH_3_comp424_seq0_gene_264143	maker-VaccDscaff20-snap-gene-322.41-mRNA-1	1338	2172	637	1	636	117	752	1.99e-141	273	81.005	516	119	516	2	2	81.00
LGH_3_comp424_seq0_gene_264143	maker-VaccDscaff13-snap-gene-367.28-mRNA-1	1338	516	396	924	1319	111	491	2.74e-95	190	83.333	330	51	330	4	15	83.33
LGH_3_comp424_seq0_gene_264143	maker-VaccDscaff30-augustus-gene-31.33-mRNA-1	1338	699	342	924	1265	357	698	9.86e-95	189	85.088	291	51	291	0	0	85.09
LGH_3_comp424_seq0_gene_264143	maker-VaccDscaff42-snap-gene-230.36-mRNA-1	1338	498	396	924	1319	111	491	1.28e-93	187	83.081	329	52	329	4	15	83.08
LGH_3_comp424_seq0_gene_264143	snap_masked-VaccDscaff5-processed-gene-103.9-mRNA-1	1338	315	291	1029	1319	6	296	1.01e-79	162	85.223	248	43	248	0	0	85.22
LGH_3_comp424_seq0_gene_264143	snap_masked-VaccDscaff43-processed-gene-246.17-mRNA-1	1338	1794	268	1	268	64	331	6.10e-72	148	85.075	228	40	228	0	0	85.07
LGH_3_comp424_seq0_gene_264143	snap_masked-VaccDscaff7-processed-gene-115.9-mRNA-1	1338	297	239	1087	1325	1	239	3.67e-69	143	86.611	207	32	207	0	0	86.61
LGH_3_comp424_seq0_gene_264143	snap_masked-VaccDscaff26-processed-gene-61.24-mRNA-1	1338	351	93	1	93	171	79	1.08e-29	72	92.473	86	7	86	0	0	92.47
# BLASTN 2.7.1+
# Query: LG3_3_1_comp2904_seq0_gene_92440
# Database: ../../transcriptome_genome_comparison/V_corymbosum_v1.0_transcripts.fasta
# Fields: query id, subject id, query length, subject length, alignment length, q. start, q. end, s. start, s. end, evalue, score, % identity, identical, mismatches, positives, gap opens, gaps, % positives
# 26 hits found
LG3_3_1_comp2904_seq0_gene_92440	maker-VaccDscaff34-snap-gene-299.36-mRNA-1	1341	3541	1305	37	1341	1478	2782	0.0	1290	99.617	1300	5	1300	0	0	99.62
LG3_3_1_comp2904_seq0_gene_92440	maker-VaccDscaff17-snap-gene-94.43-mRNA-1	1341	3651	1305	37	1341	1558	2862	0.0	1290	99.617	1300	5	1300	0	0	99.62
LG3_3_1_comp2904_seq0_gene_92440	maker-VaccDscaff27-snap-gene-57.35-mRNA-1	1341	4704	1305	37	1341	1600	2904	0.0	1290	99.617	1300	5	1300	0	0	99.62
LG3_3_1_comp2904_seq0_gene_92440	augustus_masked-VaccDscaff45-processed-gene-9.3-mRNA-1	1341	3390	1305	37	1341	1285	2589	0.0	1125	95.402	1245	60	1245	0	0	95.40
LG3_3_1_comp2904_seq0_gene_92440	maker-VaccDscaff17-snap-gene-95.24-mRNA-1	1341	3312	1120	222	1341	703	1822	0.0	988	96.071	1076	44	1076	0	0	96.07
LG3_3_1_comp2904_seq0_gene_92440	maker-VaccDscaff27-snap-gene-58.23-mRNA-1	1341	3163	1120	222	1341	681	1800	0.0	955	95.089	1065	55	1065	0	0	95.09
LG3_3_1_comp2904_seq0_gene_92440	maker-VaccDscaff48-snap-gene-36.52-mRNA-1	1341	3555	1305	37	1341	1585	2889	0.0	774	86.437	1128	177	1128	0	0	86.44
LG3_3_1_comp2904_seq0_gene_92440	maker-VaccDscaff19-snap-gene-80.24-mRNA-1	1341	3275	1305	37	1341	781	2085	0.0	774	86.437	1128	177	1128	0	0	86.44
LG3_3_1_comp2904_seq0_gene_92440	maker-VaccDscaff20-snap-gene-84.35-mRNA-1	1341	4121	1305	37	1341	1560	2864	0.0	774	86.437	1128	177	1128	0	0	86.44
LG3_3_1_comp2904_seq0_gene_92440	maker-VaccDscaff28-snap-gene-274.32-mRNA-1	1341	3500	1310	37	1341	1584	2891	0.0	769	86.336	1131	172	1131	5	7	86.34
LG3_3_1_comp2904_seq0_gene_92440	maker-VaccDscaff45-snap-gene-9.28-mRNA-1	1341	3709	720	622	1341	2162	2881	0.0	720	100.000	720	0	720	0	0	100.00
LG3_3_1_comp2904_seq0_gene_92440	maker-VaccDscaff45-snap-gene-9.28-mRNA-1	1341	3709	589	37	625	1547	2135	0.0	586	99.830	588	1	588	0	0	99.83
LG3_3_1_comp2904_seq0_gene_92440	maker-VaccDscaff34-snap-gene-298.20-mRNA-1	1341	2788	736	267	1002	586	1303	0.0	556	92.255	679	39	679	6	18	92.26
LG3_3_1_comp2904_seq0_gene_92440	maker-VaccDscaff34-snap-gene-298.20-mRNA-1	1341	2788	108	1234	1341	1301	1408	2.30e-41	93	95.370	103	5	103	0	0	95.37
LG3_3_1_comp2904_seq0_gene_92440	maker-VaccDscaff45-augustus-gene-9.22-mRNA-1	1341	2278	603	739	1341	237	839	0.0	540	96.517	582	21	582	0	0	96.52
LG3_3_1_comp2904_seq0_gene_92440	maker-VaccDscaff45-augustus-gene-9.22-mRNA-1	1341	2278	167	547	713	72	237	1.31e-73	151	97.006	162	4	162	1	1	97.01
LG3_3_1_comp2904_seq0_gene_92440	maker-VaccDscaff47-snap-gene-36.35-mRNA-1	1341	4361	1305	41	1340	1712	3011	0.0	481	79.080	1032	263	1032	9	10	79.08
LG3_3_1_comp2904_seq0_gene_92440	maker-VaccDscaff46-snap-gene-119.35-mRNA-1	1341	4303	1305	41	1340	1654	2953	0.0	481	79.080	1032	263	1032	9	10	79.08
LG3_3_1_comp2904_seq0_gene_92440	maker-VaccDscaff43-snap-gene-150.43-mRNA-1	1341	4386	1305	41	1340	1745	3044	0.0	481	79.080	1032	263	1032	9	10	79.08
LG3_3_1_comp2904_seq0_gene_92440	maker-VaccDscaff22-snap-gene-227.23-mRNA-1	1341	4256	1305	41	1340	1682	2981	0.0	478	79.004	1031	264	1031	9	10	79.00
LG3_3_1_comp2904_seq0_gene_92440	maker-VaccDscaff34-augustus-gene-300.18-mRNA-1	1341	1665	341	1000	1340	82	422	1.57e-127	248	90.909	310	31	310	0	0	90.91
LG3_3_1_comp2904_seq0_gene_92440	maker-VaccDscaff17-snap-gene-93.32-mRNA-1	1341	1506	338	1003	1340	1	338	7.32e-126	245	90.828	307	31	307	0	0	90.83
LG3_3_1_comp2904_seq0_gene_92440	maker-VaccDscaff45-augustus-gene-8.26-mRNA-1	1341	1688	338	1003	1340	1	338	7.32e-126	245	90.828	307	31	307	0	0	90.83
LG3_3_1_comp2904_seq0_gene_92440	maker-VaccDscaff27-augustus-gene-54.34-mRNA-1	1341	1842	338	1003	1340	210	547	7.32e-126	245	90.828	307	31	307	0	0	90.83
LG3_3_1_comp2904_seq0_gene_92440	maker-VaccDscaff45-snap-gene-10.28-mRNA-1	1341	390	280	267	546	111	390	2.69e-110	217	92.500	259	21	259	0	0	92.50
LG3_3_1_comp2904_seq0_gene_92440	maker-VaccDscaff27-snap-gene-58.22-mRNA-1	1341	2749	125	37	161	1660	1778	3.84e-39	89	91.200	114	5	114	4	6	91.20
# BLASTN 2.7.1+
# Query: LG3_3_3_comp18291_seq1_gene_183019
# Database: ../../transcriptome_genome_comparison/V_corymbosum_v1.0_transcripts.fasta
# Fields: query id, subject id, query length, subject length, alignment length, q. start, q. end, s. start, s. end, evalue, score, % identity, identical, mismatches, positives, gap opens, gaps, % positives
# 9 hits found
LG3_3_3_comp18291_seq1_gene_183019	maker-VaccDscaff28-augustus-gene-322.40-mRNA-1	1758	2293	1759	1	1758	38	1795	0.0	1590	96.816	1703	54	1703	2	2	96.82
LG3_3_3_comp18291_seq1_gene_183019	maker-VaccDscaff19-augustus-gene-33.31-mRNA-1	1758	2395	1716	43	1758	95	1810	0.0	1581	97.378	1671	45	1671	0	0	97.38
LG3_3_3_comp18291_seq1_gene_183019	maker-VaccDscaff48-augustus-gene-82.26-mRNA-1	1758	1896	1673	86	1758	141	1813	0.0	1571	97.968	1639	34	1639	0	0	97.97
LG3_3_3_comp18291_seq1_gene_183019	maker-VaccDscaff20-augustus-gene-34.35-mRNA-1	1758	2284	1716	43	1758	154	1869	0.0	1560	96.970	1664	52	1664	0	0	96.97
LG3_3_3_comp18291_seq1_gene_183019	maker-VaccDscaff26-augustus-gene-111.38-mRNA-1	1758	2023	1706	1	1697	150	1849	0.0	825	82.943	1415	276	1415	11	15	82.94
LG3_3_3_comp18291_seq1_gene_183019	maker-VaccDscaff21-augustus-gene-111.21-mRNA-1	1758	1925	1692	1	1684	51	1737	0.0	824	83.038	1405	274	1405	11	13	83.04
LG3_3_3_comp18291_seq1_gene_183019	maker-VaccDscaff29-augustus-gene-111.27-mRNA-1	1758	2216	1692	1	1684	191	1877	0.0	818	82.920	1403	276	1403	11	13	82.92
LG3_3_3_comp18291_seq1_gene_183019	maker-VaccDscaff33-augustus-gene-227.33-mRNA-1	1758	1879	1692	1	1684	25	1711	0.0	815	82.861	1402	277	1402	10	13	82.86
LG3_3_3_comp18291_seq1_gene_183019	snap_masked-VaccDscaff26-processed-gene-111.19-mRNA-1	1758	945	656	1	650	687	35	0.0	378	86.128	565	82	565	7	9	86.13
# BLASTN 2.7.1+
# Query: LG3_3_2_comp17390_seq0_gene_146414
# Database: ../../transcriptome_genome_comparison/V_corymbosum_v1.0_transcripts.fasta
# Fields: query id, subject id, query length, subject length, alignment length, q. start, q. end, s. start, s. end, evalue, score, % identity, identical, mismatches, positives, gap opens, gaps, % positives
# 2 hits found
LG3_3_2_comp17390_seq0_gene_146414	maker-VaccDscaff385-snap-gene-0.27-mRNA-1	357	773	357	1	357	80	436	4.85e-167	318	96.359	344	13	344	0	0	96.36
LG3_3_2_comp17390_seq0_gene_146414	maker-VaccDscaff22-snap-gene-75.28-mRNA-1	357	726	357	1	357	80	436	4.85e-167	318	96.359	344	13	344	0	0	96.36
# BLASTN 2.7.1+
# Query: LG3_2_comp3400_seq2_gene_52277
# Database: ../../transcriptome_genome_comparison/V_corymbosum_v1.0_transcripts.fasta
# Fields: query id, subject id, query length, subject length, alignment length, q. start, q. end, s. start, s. end, evalue, score, % identity, identical, mismatches, positives, gap opens, gaps, % positives
# 4 hits found
LG3_2_comp3400_seq2_gene_52277	maker-VaccDscaff39-augustus-gene-145.22-mRNA-1	309	717	309	1	309	98	406	4.18e-162	309	100.000	309	0	309	0	0	100.00
LG3_2_comp3400_seq2_gene_52277	maker-VaccDscaff37-augustus-gene-169.15-mRNA-1	309	845	309	1	309	122	430	4.18e-162	309	100.000	309	0	309	0	0	100.00
LG3_2_comp3400_seq2_gene_52277	maker-VaccDscaff38-augustus-gene-139.24-mRNA-1	309	668	309	1	309	82	390	4.18e-162	309	100.000	309	0	309	0	0	100.00
LG3_2_comp3400_seq2_gene_52277	augustus_masked-VaccDscaff6-processed-gene-287.9-mRNA-1	309	388	227	1	227	104	330	7.45e-115	224	99.559	226	1	226	0	0	99.56
# BLASTN 2.7.1+
# Query: LG3_3_2_comp2684_seq0_gene_123234
# Database: ../../transcriptome_genome_comparison/V_corymbosum_v1.0_transcripts.fasta
# Fields: query id, subject id, query length, subject length, alignment length, q. start, q. end, s. start, s. end, evalue, score, % identity, identical, mismatches, positives, gap opens, gaps, % positives
# 20 hits found
LG3_3_2_comp2684_seq0_gene_123234	augustus_masked-VaccDscaff23-processed-gene-18.4-mRNA-1	2316	3209	2015	303	2316	655	2668	0.0	1999	99.752	2010	3	2010	2	2	99.75
LG3_3_2_comp2684_seq0_gene_123234	augustus_masked-VaccDscaff23-processed-gene-18.4-mRNA-1	2316	3209	311	1	311	278	588	2.61e-162	311	100.000	311	0	311	0	0	100.00
LG3_3_2_comp2684_seq0_gene_123234	augustus_masked-VaccDscaff23-processed-gene-18.4-mRNA-1	2316	3209	96	455	550	903	998	8.71e-33	78	93.750	90	6	90	0	0	93.75
LG3_3_2_comp2684_seq0_gene_123234	maker-VaccDscaff41-snap-gene-215.27-mRNA-1	2316	3151	2015	303	2316	558	2562	0.0	1928	98.660	1988	16	1988	3	11	98.66
LG3_3_2_comp2684_seq0_gene_123234	maker-VaccDscaff41-snap-gene-215.27-mRNA-1	2316	3151	311	1	311	199	509	1.21e-160	308	99.678	310	1	310	0	0	99.68
LG3_3_2_comp2684_seq0_gene_123234	maker-VaccDscaff41-snap-gene-215.27-mRNA-1	2316	3151	96	455	550	806	901	8.71e-33	78	93.750	90	6	90	0	0	93.75
LG3_3_2_comp2684_seq0_gene_123234	snap_masked-VaccDscaff40-processed-gene-232.11-mRNA-1	2316	3155	2015	303	2316	611	2615	0.0	1922	98.561	1986	18	1986	3	11	98.56
LG3_3_2_comp2684_seq0_gene_123234	snap_masked-VaccDscaff40-processed-gene-232.11-mRNA-1	2316	3155	152	160	311	411	562	6.36e-74	152	100.000	152	0	152	0	0	100.00
LG3_3_2_comp2684_seq0_gene_123234	snap_masked-VaccDscaff40-processed-gene-232.11-mRNA-1	2316	3155	99	1	99	141	239	1.85e-44	99	100.000	99	0	99	0	0	100.00
LG3_3_2_comp2684_seq0_gene_123234	snap_masked-VaccDscaff40-processed-gene-232.11-mRNA-1	2316	3155	96	455	550	859	954	8.71e-33	78	93.750	90	6	90	0	0	93.75
LG3_3_2_comp2684_seq0_gene_123234	snap_masked-VaccDscaff12-processed-gene-336.18-mRNA-1	2316	3253	2015	303	2316	755	2759	0.0	1913	98.412	1983	21	1983	3	11	98.41
LG3_3_2_comp2684_seq0_gene_123234	snap_masked-VaccDscaff12-processed-gene-336.18-mRNA-1	2316	3253	152	160	311	555	706	6.36e-74	152	100.000	152	0	152	0	0	100.00
LG3_3_2_comp2684_seq0_gene_123234	snap_masked-VaccDscaff12-processed-gene-336.18-mRNA-1	2316	3253	99	1	99	147	245	1.85e-44	99	100.000	99	0	99	0	0	100.00
LG3_3_2_comp2684_seq0_gene_123234	snap_masked-VaccDscaff12-processed-gene-336.18-mRNA-1	2316	3253	96	455	550	1003	1098	4.05e-31	75	92.708	89	7	89	0	0	92.71
LG3_3_2_comp2684_seq0_gene_123234	maker-VaccDscaff97-snap-gene-0.37-mRNA-1	2316	3185	568	1	563	179	743	1.60e-144	279	83.275	473	87	473	8	8	83.27
LG3_3_2_comp2684_seq0_gene_123234	maker-VaccDscaff65-snap-gene-0.30-mRNA-1	2316	3905	568	1	563	256	820	1.60e-144	279	83.275	473	87	473	8	8	83.27
LG3_3_2_comp2684_seq0_gene_123234	maker-VaccDscaff89-snap-gene-5.75-mRNA-1	2316	3017	568	1	563	183	747	1.60e-144	279	83.275	473	87	473	8	8	83.27
LG3_3_2_comp2684_seq0_gene_123234	maker-VaccDscaff69-augustus-gene-3.20-mRNA-1	2316	3101	573	1	563	377	929	1.70e-104	207	79.581	456	87	456	17	30	79.58
LG3_3_2_comp2684_seq0_gene_123234	maker-VaccDscaff41-snap-gene-215.26-mRNA-1	2316	1580	86	1954	2039	1558	1473	3.11e-37	86	100.000	86	0	86	0	0	100.00
LG3_3_2_comp2684_seq0_gene_123234	maker-VaccDscaff40-augustus-gene-232.30-mRNA-1	2316	1858	86	1954	2039	1809	1724	3.11e-37	86	100.000	86	0	86	0	0	100.00
# BLASTN 2.7.1+
# Query: LG3_2_comp4551_seq1_gene_55210
# Database: ../../transcriptome_genome_comparison/V_corymbosum_v1.0_transcripts.fasta
# Fields: query id, subject id, query length, subject length, alignment length, q. start, q. end, s. start, s. end, evalue, score, % identity, identical, mismatches, positives, gap opens, gaps, % positives
# 19 hits found
LG3_2_comp4551_seq1_gene_55210	maker-VaccDscaff14-augustus-gene-306.25-mRNA-1	1113	4020	821	270	1086	479	1295	0.0	472	85.993	706	107	706	6	8	85.99
LG3_2_comp4551_seq1_gene_55210	maker-VaccDscaff2-snap-gene-358.37-mRNA-1	1113	3704	820	270	1086	390	1206	0.0	469	85.854	704	110	704	4	6	85.85
LG3_2_comp4551_seq1_gene_55210	maker-VaccDscaff25-augustus-gene-355.27-mRNA-1	1113	3550	821	270	1086	210	1026	0.0	469	85.871	705	108	705	6	8	85.87
LG3_2_comp4551_seq1_gene_55210	maker-VaccDscaff2-augustus-gene-357.31-mRNA-1	1113	4945	786	279	1062	207	990	0.0	457	86.132	677	105	677	3	4	86.13
LG3_2_comp4551_seq1_gene_55210	maker-VaccDscaff3-snap-gene-48.40-mRNA-1	1113	3765	821	270	1086	414	1230	0.0	448	85.018	698	115	698	6	8	85.02
LG3_2_comp4551_seq1_gene_55210	augustus_masked-VaccDscaff25-processed-gene-354.8-mRNA-1	1113	3024	828	260	1086	98	924	0.0	404	82.971	687	139	687	2	2	82.97
LG3_2_comp4551_seq1_gene_55210	augustus_masked-VaccDscaff14-processed-gene-306.0-mRNA-1	1113	2958	837	260	1086	209	1044	0.0	393	82.557	691	135	691	8	11	82.56
LG3_2_comp4551_seq1_gene_55210	augustus_masked-VaccDscaff14-processed-gene-305.7-mRNA-1	1113	3549	642	422	1062	1172	1812	0.0	347	84.735	544	96	544	2	2	84.74
LG3_2_comp4551_seq1_gene_55210	snap_masked-VaccDscaff25-processed-gene-354.16-mRNA-1	1113	3143	534	583	1113	306	839	0.0	346	88.390	472	59	472	1	3	88.39
LG3_2_comp4551_seq1_gene_55210	maker-VaccDscaff14-augustus-gene-305.26-mRNA-1	1113	1536	572	517	1086	260	825	4.42e-167	319	85.490	489	75	489	5	8	85.49
LG3_2_comp4551_seq1_gene_55210	augustus_masked-VaccDscaff2-processed-gene-357.11-mRNA-1	1113	1131	572	517	1086	380	945	4.45e-162	310	84.965	486	78	486	5	8	84.97
LG3_2_comp4551_seq1_gene_55210	maker-VaccDscaff38-augustus-gene-41.24-mRNA-1	1113	4982	521	598	1113	1751	2269	9.71e-154	295	85.797	447	67	447	5	7	85.80
LG3_2_comp4551_seq1_gene_55210	maker-VaccDscaff6-augustus-gene-376.18-mRNA-1	1113	2628	521	598	1113	157	675	9.77e-149	286	85.221	444	70	444	5	7	85.22
LG3_2_comp4551_seq1_gene_55210	augustus_masked-VaccDscaff14-processed-gene-304.5-mRNA-1	1113	2817	521	598	1113	229	738	8.00e-110	216	80.998	422	83	422	12	16	81.00
LG3_2_comp4551_seq1_gene_55210	maker-VaccDscaff1-augustus-gene-450.28-mRNA-1	1113	4155	93	55	147	18	110	8.83e-40	90	98.925	92	1	92	0	0	98.92
LG3_2_comp4551_seq1_gene_55210	maker-VaccDscaff83-augustus-gene-4.39-mRNA-1	1113	3096	93	55	147	18	110	8.83e-40	90	98.925	92	1	92	0	0	98.92
LG3_2_comp4551_seq1_gene_55210	augustus_masked-VaccDscaff5-processed-gene-413.9-mRNA-1	1113	4113	89	59	147	2	90	3.18e-39	89	100.000	89	0	89	0	0	100.00
LG3_2_comp4551_seq1_gene_55210	snap_masked-VaccDscaff131-processed-gene-1.14-mRNA-1	1113	411	36	136	171	401	366	9.21e-10	36	100.000	36	0	36	0	0	100.00
LG3_2_comp4551_seq1_gene_55210	maker-VaccDscaff7-snap-gene-350.45-mRNA-1	1113	1098	64	105	168	1098	1043	4.29e-08	33	85.938	55	1	55	1	8	85.94
# BLASTN 2.7.1+
# Query: LGH_1_comp19617_seq0_gene_236077
# Database: ../../transcriptome_genome_comparison/V_corymbosum_v1.0_transcripts.fasta
# Fields: query id, subject id, query length, subject length, alignment length, q. start, q. end, s. start, s. end, evalue, score, % identity, identical, mismatches, positives, gap opens, gaps, % positives
# 59 hits found
LGH_1_comp19617_seq0_gene_236077	maker-VaccDscaff15-augustus-gene-246.45-mRNA-1	1194	2308	1153	60	1194	839	1991	0.0	883	92.454	1066	69	1066	4	18	92.45
LGH_1_comp19617_seq0_gene_236077	maker-VaccDscaff19-snap-gene-293.46-mRNA-1	1194	2160	1153	60	1194	825	1977	0.0	880	92.368	1065	70	1065	4	18	92.37
LGH_1_comp19617_seq0_gene_236077	maker-VaccDscaff19-snap-gene-293.45-mRNA-1	1194	2046	1153	60	1194	807	1959	0.0	871	92.108	1062	73	1062	4	18	92.11
LGH_1_comp19617_seq0_gene_236077	maker-VaccDscaff11-augustus-gene-261.28-mRNA-1	1194	2337	1153	60	1194	804	1956	0.0	871	92.108	1062	73	1062	6	18	92.11
LGH_1_comp19617_seq0_gene_236077	augustus_masked-VaccDscaff24-processed-gene-139.0-mRNA-1	1194	2145	1140	60	1194	804	1938	0.0	847	91.579	1044	86	1044	9	10	91.58
LGH_1_comp19617_seq0_gene_236077	maker-VaccDscaff11-augustus-gene-261.31-mRNA-1	1194	2274	1154	60	1194	756	1908	0.0	832	90.988	1050	84	1050	8	20	90.99
LGH_1_comp19617_seq0_gene_236077	maker-VaccDscaff11-augustus-gene-261.30-mRNA-1	1194	2542	1156	60	1194	956	2108	0.0	811	90.398	1045	87	1045	8	24	90.40
LGH_1_comp19617_seq0_gene_236077	maker-VaccDscaff24-augustus-gene-140.33-mRNA-1	1194	1377	1163	56	1194	15	1170	0.0	796	89.940	1046	86	1046	13	31	89.94
LGH_1_comp19617_seq0_gene_236077	maker-VaccDscaff15-snap-gene-246.50-mRNA-1	1194	3102	979	216	1194	1941	2919	0.0	787	93.463	915	64	915	0	0	93.46
LGH_1_comp19617_seq0_gene_236077	maker-VaccDscaff24-snap-gene-141.49-mRNA-1	1194	4149	1152	60	1193	756	1904	0.0	766	89.149	1027	104	1027	7	21	89.15
LGH_1_comp19617_seq0_gene_236077	maker-VaccDscaff24-snap-gene-141.49-mRNA-1	1194	4149	1143	70	1191	2923	4062	0.0	744	88.714	1014	105	1014	12	24	88.71
LGH_1_comp19617_seq0_gene_236077	maker-VaccDscaff86-snap-gene-3.35-mRNA-1	1194	2202	1153	60	1194	822	1974	0.0	766	89.072	1027	108	1027	5	18	89.07
LGH_1_comp19617_seq0_gene_236077	augustus_masked-VaccDscaff24-processed-gene-138.5-mRNA-1	1194	2295	1157	60	1194	933	2088	0.0	758	88.850	1028	106	1028	11	23	88.85
LGH_1_comp19617_seq0_gene_236077	maker-VaccDscaff24-snap-gene-139.37-mRNA-1	1194	1935	900	295	1194	820	1719	0.0	750	94.444	850	50	850	0	0	94.44
LGH_1_comp19617_seq0_gene_236077	maker-VaccDscaff2-snap-gene-112.22-mRNA-1	1194	2415	975	226	1194	1234	2208	0.0	747	92.308	900	69	900	3	6	92.31
LGH_1_comp19617_seq0_gene_236077	maker-VaccDscaff19-snap-gene-293.43-mRNA-1	1194	2198	1159	60	1194	857	1994	0.0	746	88.783	1029	85	1029	12	45	88.78
LGH_1_comp19617_seq0_gene_236077	maker-VaccDscaff19-snap-gene-293.37-mRNA-1	1194	3135	1135	60	1194	746	1848	0.0	726	88.458	1004	99	1004	17	32	88.46
LGH_1_comp19617_seq0_gene_236077	maker-VaccDscaff19-snap-gene-293.37-mRNA-1	1194	3135	303	70	354	2830	3132	4.17e-78	159	85.149	258	27	258	6	18	85.15
LGH_1_comp19617_seq0_gene_236077	maker-VaccDscaff41-augustus-gene-179.21-mRNA-1	1194	2717	1156	60	1191	1116	2271	0.0	721	87.803	1015	117	1015	7	24	87.80
LGH_1_comp19617_seq0_gene_236077	maker-VaccDscaff12-augustus-gene-297.31-mRNA-1	1194	2712	1156	60	1191	1111	2266	0.0	721	87.803	1015	117	1015	7	24	87.80
LGH_1_comp19617_seq0_gene_236077	maker-VaccDscaff23-augustus-gene-94.23-mRNA-1	1194	2175	1156	60	1194	813	1968	0.0	710	87.457	1011	124	1011	6	21	87.46
LGH_1_comp19617_seq0_gene_236077	maker-VaccDscaff19-augustus-gene-293.31-mRNA-1	1194	2148	987	210	1194	957	1941	0.0	709	90.679	895	88	895	3	4	90.68
LGH_1_comp19617_seq0_gene_236077	maker-VaccDscaff40-augustus-gene-191.26-mRNA-1	1194	2476	1154	60	1192	1114	2267	0.0	705	87.348	1008	125	1008	6	21	87.35
LGH_1_comp19617_seq0_gene_236077	maker-VaccDscaff10-snap-gene-307.19-mRNA-1	1194	2856	968	226	1193	1363	2330	0.0	701	90.806	879	89	879	0	0	90.81
LGH_1_comp19617_seq0_gene_236077	maker-VaccDscaff10-snap-gene-306.40-mRNA-1	1194	4050	971	226	1193	1366	2333	0.0	695	90.628	880	85	880	6	6	90.63
LGH_1_comp19617_seq0_gene_236077	maker-VaccDscaff5-snap-gene-96.22-mRNA-1	1194	2697	969	226	1193	1267	2234	0.0	692	90.506	877	90	877	2	2	90.51
LGH_1_comp19617_seq0_gene_236077	augustus_masked-VaccDscaff5-processed-gene-96.2-mRNA-1	1194	2301	969	226	1193	1126	2093	0.0	686	90.299	875	92	875	2	2	90.30
LGH_1_comp19617_seq0_gene_236077	maker-VaccDscaff10-snap-gene-314.27-mRNA-1	1194	2538	972	226	1193	1363	2330	0.0	686	90.329	878	86	878	8	8	90.33
LGH_1_comp19617_seq0_gene_236077	maker-VaccDscaff22-snap-gene-119.41-mRNA-1	1194	2121	976	221	1194	1068	2040	0.0	685	90.164	880	91	880	4	5	90.16
LGH_1_comp19617_seq0_gene_236077	maker-VaccDscaff43-snap-gene-247.40-mRNA-1	1194	2121	974	221	1194	1068	2040	0.0	682	90.041	877	96	877	1	1	90.04
LGH_1_comp19617_seq0_gene_236077	maker-VaccDscaff24-augustus-gene-141.37-mRNA-1	1194	2004	786	409	1194	1012	1797	0.0	678	95.420	750	36	750	0	0	95.42
LGH_1_comp19617_seq0_gene_236077	maker-VaccDscaff24-augustus-gene-141.37-mRNA-1	1194	2004	141	60	200	828	968	4.35e-48	105	91.489	129	12	129	0	0	91.49
LGH_1_comp19617_seq0_gene_236077	augustus_masked-VaccDscaff24-processed-gene-139.1-mRNA-1	1194	2226	921	277	1194	1099	2019	0.0	634	89.685	826	92	826	2	3	89.69
LGH_1_comp19617_seq0_gene_236077	augustus_masked-VaccDscaff11-processed-gene-262.4-mRNA-1	1194	891	806	388	1191	1	804	0.0	558	89.826	724	78	724	4	4	89.83
LGH_1_comp19617_seq0_gene_236077	maker-VaccDscaff19-snap-gene-293.38-mRNA-1	1194	882	805	388	1191	1	795	0.0	523	88.571	713	81	713	4	11	88.57
LGH_1_comp19617_seq0_gene_236077	maker-VaccDscaff15-snap-gene-248.48-mRNA-1	1194	2022	783	60	821	804	1583	0.0	516	89.144	698	61	698	12	24	89.14
LGH_1_comp19617_seq0_gene_236077	maker-VaccDscaff15-snap-gene-248.48-mRNA-1	1194	2022	218	977	1194	1640	1857	1.49e-82	167	92.202	201	17	201	0	0	92.20
LGH_1_comp19617_seq0_gene_236077	maker-VaccDscaff15-snap-gene-246.49-mRNA-1	1194	2646	547	648	1194	228	774	0.0	430	92.870	508	39	508	0	0	92.87
LGH_1_comp19617_seq0_gene_236077	maker-VaccDscaff15-snap-gene-246.49-mRNA-1	1194	2646	599	225	821	1782	2372	0.0	357	86.811	520	69	520	8	10	86.81
LGH_1_comp19617_seq0_gene_236077	maker-VaccDscaff15-snap-gene-246.49-mRNA-1	1194	2646	235	388	622	1	235	1.14e-88	178	91.915	216	19	216	0	0	91.91
LGH_1_comp19617_seq0_gene_236077	maker-VaccDscaff15-snap-gene-246.49-mRNA-1	1194	2646	187	1005	1191	2373	2559	2.58e-55	118	87.701	164	23	164	0	0	87.70
LGH_1_comp19617_seq0_gene_236077	augustus_masked-VaccDscaff24-processed-gene-140.1-mRNA-1	1194	1602	601	590	1190	794	1391	0.0	428	90.516	544	54	544	1	3	90.52
LGH_1_comp19617_seq0_gene_236077	maker-VaccDscaff24-augustus-gene-141.36-mRNA-1	1194	2141	475	720	1194	1141	1615	0.0	424	96.421	458	17	458	0	0	96.42
LGH_1_comp19617_seq0_gene_236077	maker-VaccDscaff24-augustus-gene-141.36-mRNA-1	1194	2141	141	60	200	994	1134	2.02e-46	102	90.780	128	13	128	0	0	90.78
LGH_1_comp19617_seq0_gene_236077	maker-VaccDscaff24-snap-gene-140.37-mRNA-1	1194	1479	672	56	706	159	826	0.0	419	88.095	592	55	592	9	25	88.10
LGH_1_comp19617_seq0_gene_236077	maker-VaccDscaff24-snap-gene-140.37-mRNA-1	1194	1479	448	747	1194	825	1272	0.0	349	92.634	415	33	415	0	0	92.63
LGH_1_comp19617_seq0_gene_236077	augustus_masked-VaccDscaff11-processed-gene-262.1-mRNA-1	1194	1653	542	653	1194	890	1431	0.0	410	91.882	498	44	498	0	0	91.88
LGH_1_comp19617_seq0_gene_236077	maker-VaccDscaff5-augustus-gene-97.12-mRNA-1	1194	1272	542	653	1193	524	1064	0.0	406	91.697	497	43	497	2	2	91.70
LGH_1_comp19617_seq0_gene_236077	snap_masked-VaccDscaff25-processed-gene-126.10-mRNA-1	1194	690	474	721	1194	1	474	0.0	372	92.827	440	34	440	0	0	92.83
LGH_1_comp19617_seq0_gene_236077	maker-VaccDscaff13-augustus-gene-305.32-mRNA-1	1194	2010	451	744	1194	1353	1803	0.0	364	93.570	422	29	422	0	0	93.57
LGH_1_comp19617_seq0_gene_236077	maker-VaccDscaff13-augustus-gene-305.32-mRNA-1	1194	2010	343	210	552	993	1335	2.37e-115	226	88.630	304	39	304	0	0	88.63
LGH_1_comp19617_seq0_gene_236077	maker-VaccDscaff24-snap-gene-139.39-mRNA-1	1194	1203	385	553	937	661	1045	2.27e-145	280	90.909	350	35	350	0	0	90.91
LGH_1_comp19617_seq0_gene_236077	maker-VaccDscaff24-snap-gene-139.39-mRNA-1	1194	1203	203	300	502	448	649	1.18e-63	133	88.670	180	22	180	1	1	88.67
LGH_1_comp19617_seq0_gene_236077	maker-VaccDscaff19-snap-gene-293.44-mRNA-1	1194	1062	312	553	862	751	1062	3.05e-119	233	91.667	286	24	286	1	2	91.67
LGH_1_comp19617_seq0_gene_236077	maker-VaccDscaff19-snap-gene-293.44-mRNA-1	1194	1062	286	217	502	454	739	1.13e-98	196	89.510	256	30	256	0	0	89.51
LGH_1_comp19617_seq0_gene_236077	maker-VaccDscaff11-snap-gene-261.41-mRNA-1	1194	942	206	552	757	459	664	3.27e-69	143	89.806	185	21	185	0	0	89.81
LGH_1_comp19617_seq0_gene_236077	maker-VaccDscaff11-snap-gene-261.41-mRNA-1	1194	942	130	813	937	664	793	2.68e-30	73	86.154	112	13	112	1	5	86.15
LGH_1_comp19617_seq0_gene_236077	maker-VaccDscaff15-snap-gene-246.48-mRNA-1	1194	1023	286	60	345	746	1020	1.18e-63	133	82.867	237	38	237	7	11	82.87
LGH_1_comp19617_seq0_gene_236077	maker-VaccDscaff11-snap-gene-261.35-mRNA-1	1194	414	126	813	937	141	265	1.60e-32	77	87.302	110	14	110	2	2	87.30
# BLASTN 2.7.1+
# Query: LG3_2_comp5999_seq0_gene_58411
# Database: ../../transcriptome_genome_comparison/V_corymbosum_v1.0_transcripts.fasta
# Fields: query id, subject id, query length, subject length, alignment length, q. start, q. end, s. start, s. end, evalue, score, % identity, identical, mismatches, positives, gap opens, gaps, % positives
# 3 hits found
LG3_2_comp5999_seq0_gene_58411	maker-VaccDscaff5-augustus-gene-399.23-mRNA-1	546	5763	546	1	546	416	961	0.0	540	99.634	544	2	544	0	0	99.63
LG3_2_comp5999_seq0_gene_58411	maker-VaccDscaff1-augustus-gene-420.31-mRNA-1	546	2672	546	1	546	225	770	0.0	537	99.451	543	3	543	0	0	99.45
LG3_2_comp5999_seq0_gene_58411	maker-VaccDscaff8-augustus-gene-31.17-mRNA-1	546	1435	546	1	546	416	961	0.0	537	99.451	543	3	543	0	0	99.45
# BLASTN 2.7.1+
# Query: LGH_3_comp30276_seq0_gene_297753
# Database: ../../transcriptome_genome_comparison/V_corymbosum_v1.0_transcripts.fasta
# 0 hits found
# BLASTN 2.7.1+
# Query: LG3_3_1_comp5411_seq0_gene_97006
# Database: ../../transcriptome_genome_comparison/V_corymbosum_v1.0_transcripts.fasta
# Fields: query id, subject id, query length, subject length, alignment length, q. start, q. end, s. start, s. end, evalue, score, % identity, identical, mismatches, positives, gap opens, gaps, % positives
# 5 hits found
LG3_3_1_comp5411_seq0_gene_97006	maker-VaccDscaff1-augustus-gene-271.13-mRNA-1	1368	3023	1368	1	1368	1184	2551	0.0	1359	99.781	1365	3	1365	0	0	99.78
LG3_3_1_comp5411_seq0_gene_97006	maker-VaccDscaff10-augustus-gene-160.17-mRNA-1	1368	2859	1368	1	1368	1021	2388	0.0	1356	99.708	1364	4	1364	0	0	99.71
LG3_3_1_comp5411_seq0_gene_97006	maker-VaccDscaff5-augustus-gene-251.18-mRNA-1	1368	2491	1368	1	1368	636	2003	0.0	1347	99.488	1361	7	1361	0	0	99.49
LG3_3_1_comp5411_seq0_gene_97006	maker-VaccDscaff8-augustus-gene-178.18-mRNA-1	1368	2868	1368	1	1368	1028	2395	0.0	1344	99.415	1360	8	1360	0	0	99.42
LG3_3_1_comp5411_seq0_gene_97006	maker-VaccDscaff4-augustus-gene-84.38-mRNA-1	1368	859	101	535	635	514	614	1.85e-27	68	89.109	90	11	90	0	0	89.11
# BLASTN 2.7.1+
# Query: LGH_3_comp55002_seq0_gene_300805
# Database: ../../transcriptome_genome_comparison/V_corymbosum_v1.0_transcripts.fasta
# Fields: query id, subject id, query length, subject length, alignment length, q. start, q. end, s. start, s. end, evalue, score, % identity, identical, mismatches, positives, gap opens, gaps, % positives
# 13 hits found
LGH_3_comp55002_seq0_gene_300805	maker-VaccDscaff130-augustus-gene-3.41-mRNA-1	459	1709	432	25	456	241	672	0.0	360	94.444	408	24	408	0	0	94.44
LGH_3_comp55002_seq0_gene_300805	augustus_masked-VaccDscaff15-processed-gene-171.1-mRNA-1	459	1623	435	25	459	529	963	2.93e-170	324	91.494	398	37	398	0	0	91.49
LGH_3_comp55002_seq0_gene_300805	maker-VaccDscaff6-augustus-gene-355.23-mRNA-1	459	7381	435	25	459	880	1314	1.36e-168	321	91.264	397	38	397	0	0	91.26
LGH_3_comp55002_seq0_gene_300805	augustus_masked-VaccDscaff18-processed-gene-142.4-mRNA-1	459	1623	435	25	459	529	963	6.34e-167	318	91.034	396	39	396	0	0	91.03
LGH_3_comp55002_seq0_gene_300805	augustus_masked-VaccDscaff16-processed-gene-87.5-mRNA-1	459	1710	292	25	316	499	790	3.96e-139	268	97.260	284	8	284	0	0	97.26
LGH_3_comp55002_seq0_gene_300805	maker-VaccDscaff21-augustus-gene-362.26-mRNA-1	459	1827	235	25	259	526	760	9.00e-101	199	94.894	223	12	223	0	0	94.89
LGH_3_comp55002_seq0_gene_300805	maker-VaccDscaff21-augustus-gene-362.26-mRNA-1	459	1827	124	333	456	759	882	9.79e-41	91	91.129	113	11	113	0	0	91.13
LGH_3_comp55002_seq0_gene_300805	maker-VaccDscaff35-augustus-gene-191.19-mRNA-1	459	1959	187	273	459	102	288	4.49e-49	106	85.561	160	27	160	0	0	85.56
LGH_3_comp55002_seq0_gene_300805	maker-VaccDscaff12-snap-gene-107.64-mRNA-1	459	3066	100	1	100	955	856	9.72e-46	100	100.000	100	0	100	0	0	100.00
LGH_3_comp55002_seq0_gene_300805	augustus_masked-VaccDscaff12-processed-gene-107.11-mRNA-1	459	1083	138	319	456	1	138	1.63e-43	96	89.855	124	14	124	0	0	89.86
LGH_3_comp55002_seq0_gene_300805	maker-VaccDscaff33-augustus-gene-111.31-mRNA-1	459	13121	86	374	459	5275	5190	1.28e-29	71	94.186	81	5	81	0	0	94.19
LGH_3_comp55002_seq0_gene_300805	maker-VaccDscaff4-snap-gene-289.35-mRNA-1	459	1146	142	318	459	600	741	4.65e-24	61	80.986	115	27	115	0	0	80.99
LGH_3_comp55002_seq0_gene_300805	maker-VaccDscaff31-augustus-gene-32.20-mRNA-1	459	1140	89	270	358	417	505	6.06e-18	50	85.393	76	13	76	0	0	85.39
# BLASTN 2.7.1+
# Query: LGL_comp4163_seq0_gene_316005
# Database: ../../transcriptome_genome_comparison/V_corymbosum_v1.0_transcripts.fasta
# Fields: query id, subject id, query length, subject length, alignment length, q. start, q. end, s. start, s. end, evalue, score, % identity, identical, mismatches, positives, gap opens, gaps, % positives
# 16 hits found
LGL_comp4163_seq0_gene_316005	maker-VaccDscaff34-augustus-gene-264.25-mRNA-1	1062	2412	1062	1	1062	878	1939	0.0	1041	99.341	1055	7	1055	0	0	99.34
LGL_comp4163_seq0_gene_316005	maker-VaccDscaff45-augustus-gene-36.20-mRNA-1	1062	2465	1062	1	1062	898	1959	0.0	1020	98.682	1048	14	1048	0	0	98.68
LGL_comp4163_seq0_gene_316005	maker-VaccDscaff27-augustus-gene-27.21-mRNA-1	1062	2469	1062	1	1062	891	1952	0.0	1014	98.493	1046	16	1046	0	0	98.49
LGL_comp4163_seq0_gene_316005	maker-VaccDscaff8-snap-gene-210.28-mRNA-1	1062	2208	1063	1	1062	1063	2124	0.0	603	85.607	910	151	910	2	2	85.61
LGL_comp4163_seq0_gene_316005	augustus_masked-VaccDscaff17-processed-gene-66.2-mRNA-1	1062	2596	581	483	1062	1546	2126	0.0	550	98.279	571	9	571	1	1	98.28
LGL_comp4163_seq0_gene_316005	augustus_masked-VaccDscaff17-processed-gene-66.2-mRNA-1	1062	2596	398	94	491	1080	1477	0.0	386	98.995	394	4	394	0	0	98.99
LGL_comp4163_seq0_gene_316005	augustus_masked-VaccDscaff17-processed-gene-66.2-mRNA-1	1062	2596	71	1	71	939	1009	3.07e-29	71	100.000	71	0	71	0	0	100.00
LGL_comp4163_seq0_gene_316005	maker-VaccDscaff19-augustus-gene-43.41-mRNA-1	1062	2379	1059	1	1056	890	1945	0.0	477	81.775	866	187	866	6	6	81.78
LGL_comp4163_seq0_gene_316005	maker-VaccDscaff28-augustus-gene-311.42-mRNA-1	1062	2362	1059	1	1056	842	1897	0.0	474	81.681	865	188	865	6	6	81.68
LGL_comp4163_seq0_gene_316005	maker-VaccDscaff48-augustus-gene-71.46-mRNA-1	1062	2400	1059	1	1056	883	1938	0.0	471	81.586	864	189	864	6	6	81.59
LGL_comp4163_seq0_gene_316005	maker-VaccDscaff20-augustus-gene-43.48-mRNA-1	1062	2341	1058	1	1056	815	1870	0.0	465	81.380	861	193	861	4	4	81.38
LGL_comp4163_seq0_gene_316005	maker-VaccDscaff19-augustus-gene-43.40-mRNA-1	1062	1446	970	91	1056	50	1016	0.0	399	80.515	781	182	781	7	7	80.52
LGL_comp4163_seq0_gene_316005	maker-VaccDscaff48-augustus-gene-71.45-mRNA-1	1062	1510	612	91	699	49	658	1.58e-136	264	81.209	497	110	497	5	5	81.21
LGL_comp4163_seq0_gene_316005	snap_masked-VaccDscaff34-processed-gene-264.18-mRNA-1	1062	234	164	697	860	164	1	2.86e-79	161	99.390	163	1	163	0	0	99.39
LGL_comp4163_seq0_gene_316005	snap_masked-VaccDscaff17-processed-gene-66.17-mRNA-1	1062	285	164	697	860	164	1	1.33e-77	158	98.780	162	2	162	0	0	98.78
LGL_comp4163_seq0_gene_316005	maker-VaccDscaff28-snap-gene-312.54-mRNA-1	1062	1017	305	227	529	1	302	1.36e-62	131	81.311	248	52	248	4	5	81.31
# BLASTN 2.7.1+
# Query: LGL_comp47028_seq0_gene_337231
# Database: ../../transcriptome_genome_comparison/V_corymbosum_v1.0_transcripts.fasta
# Fields: query id, subject id, query length, subject length, alignment length, q. start, q. end, s. start, s. end, evalue, score, % identity, identical, mismatches, positives, gap opens, gaps, % positives
# 9 hits found
LGL_comp47028_seq0_gene_337231	maker-VaccDscaff287-snap-gene-0.55-mRNA-1	975	3026	959	1	959	1509	2467	0.0	920	98.644	946	13	946	0	0	98.64
LGL_comp47028_seq0_gene_337231	maker-VaccDscaff287-snap-gene-0.55-mRNA-1	975	3026	958	3	960	230	1187	0.0	766	93.319	894	64	894	0	0	93.32
LGL_comp47028_seq0_gene_337231	maker-VaccDscaff18-snap-gene-291.44-mRNA-1	975	2681	960	1	960	1320	2279	0.0	915	98.438	945	15	945	0	0	98.44
LGL_comp47028_seq0_gene_337231	maker-VaccDscaff18-snap-gene-291.44-mRNA-1	975	2681	958	3	960	41	998	0.0	769	93.424	895	63	895	0	0	93.42
LGL_comp47028_seq0_gene_337231	maker-VaccDscaff31-snap-gene-14.32-mRNA-1	975	2690	960	1	960	1323	2282	0.0	912	98.333	944	16	944	0	0	98.33
LGL_comp47028_seq0_gene_337231	maker-VaccDscaff31-snap-gene-14.32-mRNA-1	975	2690	958	3	960	44	1001	0.0	769	93.424	895	63	895	0	0	93.42
LGL_comp47028_seq0_gene_337231	maker-VaccDscaff16-snap-gene-106.25-mRNA-1	975	2846	960	1	960	1381	2340	0.0	900	97.917	940	20	940	0	0	97.92
LGL_comp47028_seq0_gene_337231	maker-VaccDscaff16-snap-gene-106.25-mRNA-1	975	2846	958	3	960	102	1059	0.0	766	93.319	894	64	894	0	0	93.32
LGL_comp47028_seq0_gene_337231	maker-VaccDscaff16-snap-gene-106.21-mRNA-1	975	801	131	830	960	362	492	1.24e-62	131	100.000	131	0	131	0	0	100.00
# BLASTN 2.7.1+
# Query: LG3_2_comp6852_seq0_gene_60055
# Database: ../../transcriptome_genome_comparison/V_corymbosum_v1.0_transcripts.fasta
# Fields: query id, subject id, query length, subject length, alignment length, q. start, q. end, s. start, s. end, evalue, score, % identity, identical, mismatches, positives, gap opens, gaps, % positives
# 10 hits found
LG3_2_comp6852_seq0_gene_60055	augustus_masked-VaccDscaff23-processed-gene-69.1-mRNA-1	399	572	303	97	399	1	303	5.54e-157	300	99.670	302	1	302	0	0	99.67
LG3_2_comp6852_seq0_gene_60055	maker-VaccDscaff21-snap-gene-289.34-mRNA-1	399	442	307	97	399	8	314	4.31e-153	293	98.697	303	0	303	1	4	98.70
LG3_2_comp6852_seq0_gene_60055	maker-VaccDscaff4-augustus-gene-63.32-mRNA-1	399	985	126	1	126	327	202	2.95e-60	126	100.000	126	0	126	0	0	100.00
LG3_2_comp6852_seq0_gene_60055	maker-VaccDscaff9-augustus-gene-39.43-mRNA-1	399	913	129	1	129	256	128	2.95e-60	126	99.225	128	1	128	0	0	99.22
LG3_2_comp6852_seq0_gene_60055	maker-VaccDscaff35-augustus-gene-25.39-mRNA-1	399	1353	124	1	124	304	181	8.26e-56	118	98.387	122	2	122	0	0	98.39
LG3_2_comp6852_seq0_gene_60055	maker-VaccDscaff36-augustus-gene-282.37-mRNA-1	399	1765	114	1	114	353	240	6.43e-52	111	99.123	113	1	113	0	0	99.12
LG3_2_comp6852_seq0_gene_60055	maker-VaccDscaff5-augustus-gene-81.22-mRNA-1	399	2898	128	1	128	151	29	1.10e-34	80	88.281	113	10	113	3	5	88.28
LG3_2_comp6852_seq0_gene_60055	maker-VaccDscaff8-augustus-gene-307.26-mRNA-1	399	970	110	1	110	158	54	1.11e-24	62	86.364	95	10	95	3	5	86.36
LG3_2_comp6852_seq0_gene_60055	maker-VaccDscaff1-snap-gene-107.28-mRNA-1	399	1076	108	1	108	167	65	1.44e-23	60	86.111	93	10	93	3	5	86.11
LG3_2_comp6852_seq0_gene_60055	maker-VaccDscaff10-snap-gene-297.25-mRNA-1	399	976	106	1	106	131	31	1.87e-22	58	85.849	91	10	91	3	5	85.85
# BLASTN 2.7.1+
# Query: LGL_comp10352_seq0_gene_325032
# Database: ../../transcriptome_genome_comparison/V_corymbosum_v1.0_transcripts.fasta
# Fields: query id, subject id, query length, subject length, alignment length, q. start, q. end, s. start, s. end, evalue, score, % identity, identical, mismatches, positives, gap opens, gaps, % positives
# 3 hits found
LGL_comp10352_seq0_gene_325032	maker-VaccDscaff5-augustus-gene-208.32-mRNA-1	1089	3229	607	487	1069	722	1307	6.58e-51	110	73.970	449	113	449	22	45	73.97
LGL_comp10352_seq0_gene_325032	snap_masked-VaccDscaff4-processed-gene-234.9-mRNA-1	1089	312	207	511	715	103	299	3.99e-43	96	83.092	172	23	172	8	12	83.09
LGL_comp10352_seq0_gene_325032	snap_masked-VaccDscaff4-processed-gene-234.9-mRNA-1	1089	312	58	234	291	24	81	5.34e-17	49	94.828	55	3	55	0	0	94.83
# BLASTN 2.7.1+
# Query: LG3_1_comp1996_seq3_gene_7257
# Database: ../../transcriptome_genome_comparison/V_corymbosum_v1.0_transcripts.fasta
# Fields: query id, subject id, query length, subject length, alignment length, q. start, q. end, s. start, s. end, evalue, score, % identity, identical, mismatches, positives, gap opens, gaps, % positives
# 6 hits found
LG3_1_comp1996_seq3_gene_7257	maker-VaccDscaff13-augustus-gene-155.14-mRNA-1	1188	2426	1146	43	1188	815	1960	0.0	1137	99.738	1143	3	1143	0	0	99.74
LG3_1_comp1996_seq3_gene_7257	maker-VaccDscaff32-augustus-gene-210.38-mRNA-1	1188	2293	1146	43	1188	762	1907	0.0	1116	99.127	1136	10	1136	0	0	99.13
LG3_1_comp1996_seq3_gene_7257	maker-VaccDscaff42-snap-gene-85.26-mRNA-1	1188	2433	1146	43	1188	761	1906	0.0	1110	98.953	1134	12	1134	0	0	98.95
LG3_1_comp1996_seq3_gene_7257	maker-VaccDscaff30-augustus-gene-217.27-mRNA-1	1188	2392	1146	43	1188	755	1900	0.0	1110	98.953	1134	12	1134	0	0	98.95
LG3_1_comp1996_seq3_gene_7257	snap_masked-VaccDscaff22-processed-gene-214.22-mRNA-1	1188	771	683	165	847	84	766	0.0	458	89.019	608	75	608	0	0	89.02
LG3_1_comp1996_seq3_gene_7257	maker-VaccDscaff47-snap-gene-26.46-mRNA-1	1188	1054	683	165	847	367	1049	0.0	452	88.726	606	77	606	0	0	88.73
# BLASTN 2.7.1+
# Query: LG3_3_3_comp2790_seq2_gene_166845
# Database: ../../transcriptome_genome_comparison/V_corymbosum_v1.0_transcripts.fasta
# Fields: query id, subject id, query length, subject length, alignment length, q. start, q. end, s. start, s. end, evalue, score, % identity, identical, mismatches, positives, gap opens, gaps, % positives
# 56 hits found
LG3_3_3_comp2790_seq2_gene_166845	maker-VaccDscaff4-augustus-gene-69.28-mRNA-1	2088	2775	996	1115	2088	1368	2362	0.0	738	91.767	914	59	914	10	23	91.77
LG3_3_3_comp2790_seq2_gene_166845	maker-VaccDscaff4-augustus-gene-69.28-mRNA-1	2088	2775	427	691	1114	863	1283	5.73e-74	152	78.923	337	81	337	7	9	78.92
LG3_3_3_comp2790_seq2_gene_166845	maker-VaccDscaff35-augustus-gene-20.21-mRNA-1	2088	2711	996	1115	2088	1218	2212	0.0	732	91.566	912	61	912	10	23	91.57
LG3_3_3_comp2790_seq2_gene_166845	maker-VaccDscaff35-augustus-gene-20.21-mRNA-1	2088	2711	440	678	1114	700	1133	7.41e-73	150	78.409	345	86	345	7	9	78.41
LG3_3_3_comp2790_seq2_gene_166845	maker-VaccDscaff36-augustus-gene-256.27-mRNA-1	2088	3023	1457	76	1473	33	1470	0.0	701	83.596	1218	161	1218	43	78	83.60
LG3_3_3_comp2790_seq2_gene_166845	snap_masked-VaccDscaff9-processed-gene-43.20-mRNA-1	2088	2759	1000	1113	2088	1580	2564	0.0	629	88.300	883	78	883	15	39	88.30
LG3_3_3_comp2790_seq2_gene_166845	snap_masked-VaccDscaff9-processed-gene-43.20-mRNA-1	2088	2759	1000	76	1069	429	1422	0.0	595	86.700	867	121	867	6	12	86.70
LG3_3_3_comp2790_seq2_gene_166845	snap_masked-VaccDscaff4-processed-gene-68.21-mRNA-1	2088	2647	992	1121	2088	1476	2452	0.0	627	88.407	877	76	877	15	39	88.41
LG3_3_3_comp2790_seq2_gene_166845	snap_masked-VaccDscaff4-processed-gene-68.21-mRNA-1	2088	2647	995	76	1069	320	1310	0.0	614	87.337	869	121	869	4	5	87.34
LG3_3_3_comp2790_seq2_gene_166845	maker-VaccDscaff4-augustus-gene-79.29-mRNA-1	2088	3465	998	76	1069	332	1313	0.0	598	86.974	868	110	868	8	20	86.97
LG3_3_3_comp2790_seq2_gene_166845	maker-VaccDscaff4-augustus-gene-79.29-mRNA-1	2088	3465	460	1034	1473	1310	1768	2.54e-107	212	82.826	381	58	381	9	21	82.83
LG3_3_3_comp2790_seq2_gene_166845	maker-VaccDscaff4-augustus-gene-80.28-mRNA-1	2088	3337	997	76	1067	343	1328	0.0	578	86.259	860	121	860	8	16	86.26
LG3_3_3_comp2790_seq2_gene_166845	maker-VaccDscaff4-augustus-gene-80.28-mRNA-1	2088	3337	626	1115	1716	1493	2115	1.40e-164	315	84.185	527	72	527	12	27	84.19
LG3_3_3_comp2790_seq2_gene_166845	maker-VaccDscaff35-augustus-gene-22.25-mRNA-1	2088	3948	1006	76	1069	412	1399	0.0	565	85.885	864	112	864	14	30	85.88
LG3_3_3_comp2790_seq2_gene_166845	maker-VaccDscaff35-augustus-gene-22.25-mRNA-1	2088	3948	405	1318	1708	1690	2092	2.07e-68	142	79.012	320	69	320	13	16	79.01
LG3_3_3_comp2790_seq2_gene_166845	snap_masked-VaccDscaff36-processed-gene-256.10-mRNA-1	2088	2531	902	591	1473	1	901	0.0	517	86.142	777	105	777	8	20	86.14
LG3_3_3_comp2790_seq2_gene_166845	maker-VaccDscaff9-augustus-gene-41.22-mRNA-1	2088	2732	832	1261	2088	1522	2319	0.0	492	87.139	725	69	725	13	38	87.14
LG3_3_3_comp2790_seq2_gene_166845	maker-VaccDscaff9-snap-gene-44.33-mRNA-1	2088	4509	664	1115	1756	1829	2490	0.0	430	88.855	590	50	590	9	24	88.86
LG3_3_3_comp2790_seq2_gene_166845	maker-VaccDscaff9-snap-gene-44.33-mRNA-1	2088	4509	152	1937	2088	4079	4230	5.81e-64	134	96.053	146	6	146	0	0	96.05
LG3_3_3_comp2790_seq2_gene_166845	maker-VaccDscaff9-snap-gene-42.23-mRNA-1	2088	3552	830	1039	1836	1390	2217	0.0	375	82.410	684	112	684	11	34	82.41
LG3_3_3_comp2790_seq2_gene_166845	maker-VaccDscaff9-snap-gene-42.23-mRNA-1	2088	3552	531	540	1069	861	1390	0.0	368	89.831	477	52	477	2	2	89.83
LG3_3_3_comp2790_seq2_gene_166845	maker-VaccDscaff9-snap-gene-42.23-mRNA-1	2088	3552	503	1585	2087	2581	3083	2.30e-177	338	89.066	448	55	448	0	0	89.07
LG3_3_3_comp2790_seq2_gene_166845	maker-VaccDscaff9-snap-gene-42.23-mRNA-1	2088	3552	425	76	498	433	852	1.88e-138	268	88.000	374	44	374	6	7	88.00
LG3_3_3_comp2790_seq2_gene_166845	augustus_masked-VaccDscaff32-processed-gene-112.2-mRNA-1	2088	2298	744	75	799	12	730	0.0	350	83.333	620	80	620	18	44	83.33
LG3_3_3_comp2790_seq2_gene_166845	augustus_masked-VaccDscaff32-processed-gene-112.2-mRNA-1	2088	2298	134	935	1068	731	864	1.29e-40	92	89.552	120	14	120	0	0	89.55
LG3_3_3_comp2790_seq2_gene_166845	maker-VaccDscaff4-augustus-gene-75.19-mRNA-1	2088	2429	930	1116	1999	976	1904	0.0	345	79.892	743	140	743	15	47	79.89
LG3_3_3_comp2790_seq2_gene_166845	maker-VaccDscaff4-snap-gene-77.34-mRNA-1	2088	1500	649	430	1075	265	901	1.09e-160	308	82.897	538	96	538	9	15	82.90
LG3_3_3_comp2790_seq2_gene_166845	maker-VaccDscaff4-snap-gene-77.34-mRNA-1	2088	1500	229	75	303	12	240	9.45e-82	166	90.830	208	21	208	0	0	90.83
LG3_3_3_comp2790_seq2_gene_166845	maker-VaccDscaff35-augustus-gene-22.24-mRNA-1	2088	1528	649	430	1075	265	901	1.10e-155	299	82.435	535	99	535	9	15	82.43
LG3_3_3_comp2790_seq2_gene_166845	maker-VaccDscaff35-augustus-gene-22.24-mRNA-1	2088	1528	229	75	303	12	240	4.40e-80	163	90.393	207	22	207	0	0	90.39
LG3_3_3_comp2790_seq2_gene_166845	augustus_masked-VaccDscaff36-processed-gene-256.6-mRNA-1	2088	570	393	624	1016	42	434	1.45e-139	270	89.567	352	41	352	0	0	89.57
LG3_3_3_comp2790_seq2_gene_166845	maker-VaccDscaff4-augustus-gene-78.26-mRNA-1	2088	2828	405	76	479	359	762	5.22e-139	269	88.889	360	43	360	2	2	88.89
LG3_3_3_comp2790_seq2_gene_166845	maker-VaccDscaff4-augustus-gene-78.26-mRNA-1	2088	2828	141	929	1069	753	893	1.63e-59	126	96.454	136	5	136	0	0	96.45
LG3_3_3_comp2790_seq2_gene_166845	maker-VaccDscaff4-augustus-gene-75.21-mRNA-1	2088	1083	652	425	1069	1	622	6.81e-133	258	80.828	527	88	527	9	37	80.83
LG3_3_3_comp2790_seq2_gene_166845	maker-VaccDscaff4-augustus-gene-75.21-mRNA-1	2088	1083	77	1039	1114	622	697	1.03e-21	58	92.208	71	4	71	2	2	92.21
LG3_3_3_comp2790_seq2_gene_166845	augustus_masked-VaccDscaff36-processed-gene-259.9-mRNA-1	2088	1448	782	1192	1907	283	1061	7.00e-113	222	77.621	607	106	607	23	69	77.62
LG3_3_3_comp2790_seq2_gene_166845	maker-VaccDscaff9-augustus-gene-43.25-mRNA-1	2088	2714	870	1261	2086	1422	2265	9.06e-112	220	76.437	665	135	665	28	70	76.44
LG3_3_3_comp2790_seq2_gene_166845	maker-VaccDscaff9-augustus-gene-41.23-mRNA-1	2088	2683	870	1261	2086	1425	2268	9.06e-112	220	76.437	665	135	665	28	70	76.44
LG3_3_3_comp2790_seq2_gene_166845	maker-VaccDscaff4-snap-gene-76.45-mRNA-1	2088	669	386	1113	1473	51	435	2.02e-88	178	83.161	321	39	321	8	26	83.16
LG3_3_3_comp2790_seq2_gene_166845	augustus_masked-VaccDscaff4-processed-gene-68.7-mRNA-1	2088	1329	437	1488	1907	543	977	4.37e-85	172	80.549	352	66	352	8	19	80.55
LG3_3_3_comp2790_seq2_gene_166845	maker-VaccDscaff35-augustus-gene-21.28-mRNA-1	2088	6842	436	1488	1907	5823	6257	4.37e-85	172	80.505	351	68	351	3	17	80.50
LG3_3_3_comp2790_seq2_gene_166845	maker-VaccDscaff4-snap-gene-69.35-mRNA-1	2088	2455	426	1488	1897	1495	1919	1.57e-84	171	80.751	344	65	344	6	17	80.75
LG3_3_3_comp2790_seq2_gene_166845	maker-VaccDscaff35-augustus-gene-19.21-mRNA-1	2088	2809	436	1488	1907	1898	2332	2.03e-83	169	80.275	350	69	350	6	17	80.28
LG3_3_3_comp2790_seq2_gene_166845	maker-VaccDscaff9-augustus-gene-41.21-mRNA-1	2088	2940	436	1488	1907	1930	2364	9.45e-82	166	80.046	349	70	349	3	17	80.05
LG3_3_3_comp2790_seq2_gene_166845	maker-VaccDscaff4-snap-gene-66.28-mRNA-1	2088	1935	436	1488	1907	1149	1583	4.40e-80	163	79.817	348	71	348	3	17	79.82
LG3_3_3_comp2790_seq2_gene_166845	maker-VaccDscaff36-snap-gene-257.40-mRNA-1	2088	2585	534	1488	2004	1145	1673	4.40e-80	163	77.528	414	98	414	5	22	77.53
LG3_3_3_comp2790_seq2_gene_166845	maker-VaccDscaff9-augustus-gene-45.31-mRNA-1	2088	3135	436	1488	1907	2193	2627	2.05e-78	160	79.587	347	72	347	6	17	79.59
LG3_3_3_comp2790_seq2_gene_166845	snap_masked-VaccDscaff9-processed-gene-42.12-mRNA-1	2088	597	194	876	1069	596	403	2.65e-77	158	93.814	182	12	182	0	0	93.81
LG3_3_3_comp2790_seq2_gene_166845	maker-VaccDscaff4-augustus-gene-79.28-mRNA-1	2088	2014	427	691	1114	580	1000	1.23e-75	155	79.157	338	80	338	7	9	79.16
LG3_3_3_comp2790_seq2_gene_166845	maker-VaccDscaff35-augustus-gene-20.24-mRNA-1	2088	2851	383	1116	1491	1348	1723	9.72e-62	130	78.590	301	68	301	13	14	78.59
LG3_3_3_comp2790_seq2_gene_166845	maker-VaccDscaff9-augustus-gene-44.26-mRNA-1	2088	2839	383	1116	1491	1388	1763	9.79e-57	121	77.807	298	71	298	11	14	77.81
LG3_3_3_comp2790_seq2_gene_166845	snap_masked-VaccDscaff9-processed-gene-43.19-mRNA-1	2088	1050	335	1754	2086	524	853	9.79e-57	121	79.104	265	63	265	7	7	79.10
LG3_3_3_comp2790_seq2_gene_166845	maker-VaccDscaff1-snap-gene-121.30-mRNA-1	2088	506	77	1	77	413	489	2.82e-32	77	100.000	77	0	77	0	0	100.00
LG3_3_3_comp2790_seq2_gene_166845	maker-VaccDscaff9-augustus-gene-44.27-mRNA-1	2088	1077	108	1007	1114	59	166	7.90e-28	69	87.963	95	13	95	0	0	87.96
LG3_3_3_comp2790_seq2_gene_166845	maker-VaccDscaff36-augustus-gene-256.29-mRNA-1	2088	2088	77	1039	1114	236	311	2.21e-23	61	93.506	72	3	72	2	2	93.51
LG3_3_3_comp2790_seq2_gene_166845	snap_masked-VaccDscaff9-processed-gene-46.24-mRNA-1	2088	981	59	1417	1475	34	92	2.88e-17	50	94.915	56	3	56	0	0	94.92
# BLASTN 2.7.1+
# Query: LG3_3_comp1919_seq2_gene_195375
# Database: ../../transcriptome_genome_comparison/V_corymbosum_v1.0_transcripts.fasta
# Fields: query id, subject id, query length, subject length, alignment length, q. start, q. end, s. start, s. end, evalue, score, % identity, identical, mismatches, positives, gap opens, gaps, % positives
# 9 hits found
LG3_3_comp1919_seq2_gene_195375	maker-VaccDscaff30-augustus-gene-290.28-mRNA-1	1341	1830	1343	1	1341	145	1485	0.0	1104	94.118	1264	75	1264	4	4	94.12
LG3_3_comp1919_seq2_gene_195375	maker-VaccDscaff32-augustus-gene-331.26-mRNA-1	1341	1984	1342	1	1341	203	1543	0.0	1104	94.113	1263	77	1263	2	2	94.11
LG3_3_comp1919_seq2_gene_195375	maker-VaccDscaff13-augustus-gene-34.33-mRNA-1	1341	1762	1342	1	1341	162	1502	0.0	1098	93.964	1261	79	1261	2	2	93.96
LG3_3_comp1919_seq2_gene_195375	maker-VaccDscaff12-augustus-gene-377.19-mRNA-1	1341	1722	1340	1	1339	180	1518	0.0	889	88.806	1190	148	1190	2	2	88.81
LG3_3_comp1919_seq2_gene_195375	maker-VaccDscaff40-augustus-gene-280.21-mRNA-1	1341	1720	1340	1	1339	165	1503	0.0	886	88.731	1189	149	1189	2	2	88.73
LG3_3_comp1919_seq2_gene_195375	maker-VaccDscaff23-augustus-gene-59.34-mRNA-1	1341	1712	1340	1	1339	166	1504	0.0	883	88.657	1188	150	1188	2	2	88.66
LG3_3_comp1919_seq2_gene_195375	maker-VaccDscaff41-augustus-gene-259.24-mRNA-1	1341	1705	1340	1	1336	160	1496	0.0	883	88.731	1189	144	1189	5	7	88.73
LG3_3_comp1919_seq2_gene_195375	snap_masked-VaccDscaff42-processed-gene-27.29-mRNA-1	1341	2004	975	1	973	213	1185	0.0	718	91.282	890	81	890	4	4	91.28
LG3_3_comp1919_seq2_gene_195375	snap_masked-VaccDscaff42-processed-gene-27.29-mRNA-1	1341	2004	371	971	1341	1261	1631	0.0	353	98.383	365	6	365	0	0	98.38
# BLASTN 2.7.1+
# Query: LG3_1_comp2176_seq0_gene_7806
# Database: ../../transcriptome_genome_comparison/V_corymbosum_v1.0_transcripts.fasta
# Fields: query id, subject id, query length, subject length, alignment length, q. start, q. end, s. start, s. end, evalue, score, % identity, identical, mismatches, positives, gap opens, gaps, % positives
# 9 hits found
LG3_1_comp2176_seq0_gene_7806	maker-VaccDscaff47-augustus-gene-174.32-mRNA-1	435	589	435	1	435	88	522	0.0	399	97.241	423	12	423	0	0	97.24
LG3_1_comp2176_seq0_gene_7806	maker-VaccDscaff46-snap-gene-183.43-mRNA-1	435	849	435	1	435	181	615	0.0	399	97.241	423	12	423	0	0	97.24
LG3_1_comp2176_seq0_gene_7806	maker-VaccDscaff43-augustus-gene-25.24-mRNA-1	435	791	435	1	435	122	556	0.0	393	96.782	421	14	421	0	0	96.78
LG3_1_comp2176_seq0_gene_7806	maker-VaccDscaff15-augustus-gene-368.29-mRNA-1	435	5676	435	1	435	5242	5676	1.30e-163	312	90.575	394	41	394	0	0	90.57
LG3_1_comp2176_seq0_gene_7806	maker-VaccDscaff11-augustus-gene-376.28-mRNA-1	435	6002	435	1	435	5316	5750	1.30e-163	312	90.575	394	41	394	0	0	90.57
LG3_1_comp2176_seq0_gene_7806	maker-VaccDscaff24-augustus-gene-27.31-mRNA-1	435	5689	435	1	435	5255	5689	6.03e-162	309	90.345	393	42	393	0	0	90.34
LG3_1_comp2176_seq0_gene_7806	maker-VaccDscaff19-augustus-gene-379.29-mRNA-1	435	5983	435	1	435	5213	5647	1.31e-158	303	89.885	391	44	391	0	0	89.89
LG3_1_comp2176_seq0_gene_7806	snap_masked-VaccDscaff22-processed-gene-348.20-mRNA-1	435	1008	297	139	435	484	780	2.83e-155	297	100.000	297	0	297	0	0	100.00
LG3_1_comp2176_seq0_gene_7806	snap_masked-VaccDscaff22-processed-gene-348.20-mRNA-1	435	1008	140	1	140	292	431	2.54e-51	110	92.857	130	10	130	0	0	92.86
# BLASTN 2.7.1+
# Query: LGH_1_comp2882_seq0_gene_222625
# Database: ../../transcriptome_genome_comparison/V_corymbosum_v1.0_transcripts.fasta
# Fields: query id, subject id, query length, subject length, alignment length, q. start, q. end, s. start, s. end, evalue, score, % identity, identical, mismatches, positives, gap opens, gaps, % positives
# 14 hits found
LGH_1_comp2882_seq0_gene_222625	maker-VaccDscaff1-augustus-gene-290.26-mRNA-1	1101	1444	1070	33	1101	24	1093	0.0	1057	99.626	1066	3	1066	1	1	99.63
LGH_1_comp2882_seq0_gene_222625	maker-VaccDscaff10-augustus-gene-140.30-mRNA-1	1101	1760	1073	31	1101	23	1074	0.0	950	96.552	1036	14	1036	3	23	96.55
LGH_1_comp2882_seq0_gene_222625	maker-VaccDscaff5-augustus-gene-269.16-mRNA-1	1101	1596	1073	31	1101	22	1073	0.0	944	96.365	1034	16	1034	3	23	96.37
LGH_1_comp2882_seq0_gene_222625	maker-VaccDscaff22-augustus-gene-33.50-mRNA-1	1101	1566	941	162	1101	278	1199	0.0	574	87.354	822	99	822	9	20	87.35
LGH_1_comp2882_seq0_gene_222625	maker-VaccDscaff6-snap-gene-135.37-mRNA-1	1101	818	91	800	890	252	342	5.29e-32	76	94.505	86	5	86	0	0	94.51
LGH_1_comp2882_seq0_gene_222625	maker-VaccDscaff14-snap-gene-383.50-mRNA-1	1101	1067	90	801	890	631	720	1.90e-31	75	94.444	85	5	85	0	0	94.44
LGH_1_comp2882_seq0_gene_222625	maker-VaccDscaff33-augustus-gene-136.24-mRNA-1	1101	483	90	801	890	36	125	1.90e-31	75	94.444	85	5	85	0	0	94.44
LGH_1_comp2882_seq0_gene_222625	maker-VaccDscaff18-snap-gene-294.32-mRNA-1	1101	1474	89	802	890	281	369	3.18e-29	71	93.258	83	6	83	0	0	93.26
LGH_1_comp2882_seq0_gene_222625	maker-VaccDscaff46-augustus-gene-1.25-mRNA-1	1101	1345	89	802	890	605	692	1.15e-28	70	93.258	83	5	83	1	1	93.26
LGH_1_comp2882_seq0_gene_222625	maker-VaccDscaff7-snap-gene-220.27-mRNA-1	1101	569	89	802	890	238	325	5.33e-27	67	92.135	82	6	82	1	1	92.13
LGH_1_comp2882_seq0_gene_222625	maker-VaccDscaff2-augustus-gene-312.29-mRNA-1	1101	623	91	801	891	373	462	1.92e-26	66	91.209	83	7	83	1	1	91.21
LGH_1_comp2882_seq0_gene_222625	maker-VaccDscaff25-augustus-gene-310.38-mRNA-1	1101	573	91	801	891	334	423	1.92e-26	66	91.209	83	7	83	1	1	91.21
LGH_1_comp2882_seq0_gene_222625	snap_masked-VaccDscaff9-processed-gene-177.12-mRNA-1	1101	4080	56	1	56	233	178	6.94e-21	56	100.000	56	0	56	0	0	100.00
LGH_1_comp2882_seq0_gene_222625	maker-VaccDscaff35-snap-gene-123.43-mRNA-1	1101	3904	57	1	56	349	293	3.23e-19	53	98.246	56	0	56	1	1	98.25
# BLASTN 2.7.1+
# Query: LG3_1_comp39567_seq0_gene_37895
# Database: ../../transcriptome_genome_comparison/V_corymbosum_v1.0_transcripts.fasta
# Fields: query id, subject id, query length, subject length, alignment length, q. start, q. end, s. start, s. end, evalue, score, % identity, identical, mismatches, positives, gap opens, gaps, % positives
# 5 hits found
LG3_1_comp39567_seq0_gene_37895	maker-VaccDscaff114-augustus-gene-3.62-mRNA-1	672	2263	666	1	666	389	1054	0.0	663	99.850	665	1	665	0	0	99.85
LG3_1_comp39567_seq0_gene_37895	maker-VaccDscaff114-augustus-gene-3.58-mRNA-1	672	2171	666	1	666	365	1030	0.0	657	99.550	663	3	663	0	0	99.55
LG3_1_comp39567_seq0_gene_37895	maker-VaccDscaff118-augustus-gene-1.32-mRNA-1	672	2270	666	1	666	425	1090	0.0	657	99.550	663	3	663	0	0	99.55
LG3_1_comp39567_seq0_gene_37895	maker-VaccDscaff51-augustus-gene-18.25-mRNA-1	672	2311	641	28	666	426	1066	0.0	619	98.908	634	5	634	2	2	98.91
LG3_1_comp39567_seq0_gene_37895	maker-VaccDscaff51-augustus-gene-18.25-mRNA-1	672	2311	45	1	45	341	385	2.53e-13	42	97.778	44	1	44	0	0	97.78
# BLASTN 2.7.1+
# Query: LGH_3_comp3215_seq0_gene_272181
# Database: ../../transcriptome_genome_comparison/V_corymbosum_v1.0_transcripts.fasta
# Fields: query id, subject id, query length, subject length, alignment length, q. start, q. end, s. start, s. end, evalue, score, % identity, identical, mismatches, positives, gap opens, gaps, % positives
# 8 hits found
LGH_3_comp3215_seq0_gene_272181	maker-VaccDscaff10-snap-gene-396.35-mRNA-1	2070	2512	2070	1	2070	40	2109	0.0	1998	98.841	2046	24	2046	0	0	98.84
LGH_3_comp3215_seq0_gene_272181	maker-VaccDscaff5-snap-gene-5.19-mRNA-1	2070	5245	2064	1	2064	82	2145	0.0	1995	98.886	2041	23	2041	0	0	98.89
LGH_3_comp3215_seq0_gene_272181	maker-VaccDscaff8-snap-gene-409.29-mRNA-1	2070	4891	2064	1	2064	40	2103	0.0	1989	98.789	2039	25	2039	0	0	98.79
LGH_3_comp3215_seq0_gene_272181	maker-VaccDscaff1-snap-gene-4.42-mRNA-1	2070	4856	2064	1	2064	40	2103	0.0	1977	98.595	2035	29	2035	0	0	98.59
LGH_3_comp3215_seq0_gene_272181	augustus_masked-VaccDscaff4-processed-gene-15.5-mRNA-1	2070	2311	1720	24	1726	238	1931	0.0	789	82.384	1417	260	1417	27	43	82.38
LGH_3_comp3215_seq0_gene_272181	maker-VaccDscaff4-augustus-gene-14.29-mRNA-1	2070	2673	1720	24	1726	298	1991	0.0	789	82.384	1417	260	1417	27	43	82.38
LGH_3_comp3215_seq0_gene_272181	maker-VaccDscaff4-augustus-gene-1.19-mRNA-1	2070	2907	1720	24	1726	508	2198	0.0	782	82.267	1415	259	1415	27	46	82.27
LGH_3_comp3215_seq0_gene_272181	maker-VaccDscaff9-augustus-gene-0.32-mRNA-1	2070	2812	1965	24	1961	444	2372	0.0	781	80.458	1581	321	1581	43	63	80.46
# BLASTN 2.7.1+
# Query: LG3_3_3_comp80_seq0_gene_159325
# Database: ../../transcriptome_genome_comparison/V_corymbosum_v1.0_transcripts.fasta
# Fields: query id, subject id, query length, subject length, alignment length, q. start, q. end, s. start, s. end, evalue, score, % identity, identical, mismatches, positives, gap opens, gaps, % positives
# 3 hits found
LG3_3_3_comp80_seq0_gene_159325	maker-VaccDscaff46-augustus-gene-11.23-mRNA-1	1071	1589	1071	1	1071	272	1342	0.0	1038	98.973	1060	11	1060	0	0	98.97
LG3_3_3_comp80_seq0_gene_159325	maker-VaccDscaff43-augustus-gene-236.29-mRNA-1	1071	1881	1071	1	1071	544	1614	0.0	1032	98.786	1058	13	1058	0	0	98.79
LG3_3_3_comp80_seq0_gene_159325	maker-VaccDscaff22-augustus-gene-131.24-mRNA-1	1071	1537	1066	1	1066	189	1254	0.0	1021	98.593	1051	15	1051	0	0	98.59
# BLASTN 2.7.1+
# Query: LG3_2_comp19627_seq2_gene_74903
# Database: ../../transcriptome_genome_comparison/V_corymbosum_v1.0_transcripts.fasta
# Fields: query id, subject id, query length, subject length, alignment length, q. start, q. end, s. start, s. end, evalue, score, % identity, identical, mismatches, positives, gap opens, gaps, % positives
# 7 hits found
LG3_2_comp19627_seq2_gene_74903	maker-VaccDscaff48-augustus-gene-65.49-mRNA-1	1863	2314	1863	1	1863	6	1868	0.0	1797	98.819	1841	22	1841	0	0	98.82
LG3_2_comp19627_seq2_gene_74903	maker-VaccDscaff28-augustus-gene-318.39-mRNA-1	1863	2322	1863	1	1863	6	1868	0.0	1797	98.819	1841	22	1841	0	0	98.82
LG3_2_comp19627_seq2_gene_74903	maker-VaccDscaff20-augustus-gene-38.36-mRNA-1	1863	2434	1863	1	1863	120	1980	0.0	1787	98.658	1838	23	1838	1	2	98.66
LG3_2_comp19627_seq2_gene_74903	maker-VaccDscaff19-augustus-gene-38.38-mRNA-1	1863	2455	1863	1	1863	27	1889	0.0	1776	98.443	1834	29	1834	0	0	98.44
LG3_2_comp19627_seq2_gene_74903	maker-VaccDscaff19-snap-gene-38.39-mRNA-1	1863	2490	210	1622	1831	2174	1965	3.11e-61	129	87.143	183	27	183	0	0	87.14
LG3_2_comp19627_seq2_gene_74903	snap_masked-VaccDscaff28-processed-gene-318.19-mRNA-1	1863	285	211	1621	1831	43	253	4.09e-50	109	83.886	177	34	177	0	0	83.89
LG3_2_comp19627_seq2_gene_74903	snap_masked-VaccDscaff20-processed-gene-38.14-mRNA-1	1863	285	211	1621	1831	43	253	4.09e-50	109	83.886	177	34	177	0	0	83.89
# BLASTN 2.7.1+
# Query: LGH_3_comp29032_seq1_gene_297470
# Database: ../../transcriptome_genome_comparison/V_corymbosum_v1.0_transcripts.fasta
# Fields: query id, subject id, query length, subject length, alignment length, q. start, q. end, s. start, s. end, evalue, score, % identity, identical, mismatches, positives, gap opens, gaps, % positives
# 4 hits found
LGH_3_comp29032_seq1_gene_297470	maker-VaccDscaff29-augustus-gene-141.33-mRNA-1	297	2294	297	1	297	594	298	1.89e-150	288	98.990	294	3	294	0	0	98.99
LGH_3_comp29032_seq1_gene_297470	maker-VaccDscaff26-augustus-gene-143.29-mRNA-1	297	2312	297	1	297	604	308	8.82e-149	285	98.653	293	4	293	0	0	98.65
LGH_3_comp29032_seq1_gene_297470	maker-VaccDscaff33-augustus-gene-196.35-mRNA-1	297	2262	297	1	297	594	298	4.10e-147	282	98.316	292	5	292	0	0	98.32
LGH_3_comp29032_seq1_gene_297470	maker-VaccDscaff21-augustus-gene-140.36-mRNA-1	297	2384	297	1	297	738	442	1.91e-145	279	97.980	291	6	291	0	0	97.98
# BLASTN 2.7.1+
# Query: LG3_3_2_comp18111_seq0_gene_146911
# Database: ../../transcriptome_genome_comparison/V_corymbosum_v1.0_transcripts.fasta
# Fields: query id, subject id, query length, subject length, alignment length, q. start, q. end, s. start, s. end, evalue, score, % identity, identical, mismatches, positives, gap opens, gaps, % positives
# 22 hits found
LG3_3_2_comp18111_seq0_gene_146911	snap_masked-VaccDscaff41-processed-gene-236.25-mRNA-1	465	1224	331	1	331	154	478	1.81e-157	301	97.281	322	3	322	1	6	97.28
LG3_3_2_comp18111_seq0_gene_146911	maker-VaccDscaff46-snap-gene-203.46-mRNA-1	465	1809	160	3	162	159	1	3.40e-75	153	98.750	158	1	158	1	1	98.75
LG3_3_2_comp18111_seq0_gene_146911	augustus_masked-VaccDscaff40-processed-gene-142.4-mRNA-1	465	846	118	1	118	807	690	4.52e-54	115	99.153	117	1	117	0	0	99.15
LG3_3_2_comp18111_seq0_gene_146911	snap_masked-VaccDscaff20-processed-gene-272.14-mRNA-1	465	654	118	1	118	35	152	4.52e-54	115	99.153	117	1	117	0	0	99.15
LG3_3_2_comp18111_seq0_gene_146911	augustus_masked-VaccDscaff41-processed-gene-236.1-mRNA-1	465	831	78	254	331	831	754	7.78e-32	75	98.718	77	1	77	0	0	98.72
LG3_3_2_comp18111_seq0_gene_146911	maker-VaccDscaff31-snap-gene-70.27-mRNA-1	465	1146	87	42	128	591	677	7.78e-32	75	95.402	83	4	83	0	0	95.40
LG3_3_2_comp18111_seq0_gene_146911	snap_masked-VaccDscaff31-processed-gene-25.16-mRNA-1	465	492	87	42	128	147	233	3.62e-30	72	94.253	82	5	82	0	0	94.25
LG3_3_2_comp18111_seq0_gene_146911	snap_masked-VaccDscaff7-processed-gene-315.23-mRNA-1	465	492	87	42	128	147	233	3.62e-30	72	94.253	82	5	82	0	0	94.25
LG3_3_2_comp18111_seq0_gene_146911	augustus_masked-VaccDscaff51-processed-gene-8.7-mRNA-1	465	1077	79	193	271	667	745	4.69e-29	70	96.203	76	3	76	0	0	96.20
LG3_3_2_comp18111_seq0_gene_146911	augustus_masked-VaccDscaff24-processed-gene-6.9-mRNA-1	465	1077	79	193	271	667	745	4.69e-29	70	96.203	76	3	76	0	0	96.20
LG3_3_2_comp18111_seq0_gene_146911	augustus_masked-VaccDscaff15-processed-gene-382.10-mRNA-1	465	1077	79	193	271	667	745	4.69e-29	70	96.203	76	3	76	0	0	96.20
LG3_3_2_comp18111_seq0_gene_146911	augustus_masked-VaccDscaff11-processed-gene-391.3-mRNA-1	465	1077	79	193	271	667	745	4.69e-29	70	96.203	76	3	76	0	0	96.20
LG3_3_2_comp18111_seq0_gene_146911	snap_masked-VaccDscaff18-processed-gene-278.10-mRNA-1	465	783	84	45	128	660	577	1.69e-28	69	94.048	79	5	79	0	0	94.05
LG3_3_2_comp18111_seq0_gene_146911	augustus_masked-VaccDscaff18-processed-gene-278.5-mRNA-1	465	492	87	42	128	147	233	1.69e-28	69	93.103	81	6	81	0	0	93.10
LG3_3_2_comp18111_seq0_gene_146911	augustus_masked-VaccDscaff7-processed-gene-315.8-mRNA-1	465	492	87	42	128	147	233	1.69e-28	69	93.103	81	6	81	0	0	93.10
LG3_3_2_comp18111_seq0_gene_146911	maker-VaccDscaff34-augustus-gene-12.28-mRNA-1	465	1825	98	330	427	1687	1784	6.06e-28	68	89.796	88	10	88	0	0	89.80
LG3_3_2_comp18111_seq0_gene_146911	maker-VaccDscaff17-augustus-gene-372.23-mRNA-1	465	2017	98	330	427	1662	1759	6.06e-28	68	89.796	88	10	88	0	0	89.80
LG3_3_2_comp18111_seq0_gene_146911	augustus_masked-VaccDscaff27-processed-gene-345.8-mRNA-1	465	2036	98	330	427	1669	1766	6.06e-28	68	89.796	88	10	88	0	0	89.80
LG3_3_2_comp18111_seq0_gene_146911	snap_masked-VaccDscaff1459-processed-gene-0.4-mRNA-1	465	429	87	42	128	84	170	7.84e-27	66	91.954	80	7	80	0	0	91.95
LG3_3_2_comp18111_seq0_gene_146911	snap_masked-VaccDscaff28-processed-gene-14.14-mRNA-1	465	303	46	1	46	81	126	2.23e-12	40	95.652	44	2	44	0	0	95.65
LG3_3_2_comp18111_seq0_gene_146911	snap_masked-VaccDscaff20-processed-gene-305.23-mRNA-1	465	399	46	1	46	177	222	2.23e-12	40	95.652	44	2	44	0	0	95.65
LG3_3_2_comp18111_seq0_gene_146911	augustus_masked-VaccDscaff10-processed-gene-109.3-mRNA-1	465	378	40	7	46	52	90	1.73e-08	33	95.000	38	1	38	1	1	95.00
# BLASTN 2.7.1+
# Query: LGL_comp29024_seq1_gene_334764
# Database: ../../transcriptome_genome_comparison/V_corymbosum_v1.0_transcripts.fasta
# Fields: query id, subject id, query length, subject length, alignment length, q. start, q. end, s. start, s. end, evalue, score, % identity, identical, mismatches, positives, gap opens, gaps, % positives
# 4 hits found
LGL_comp29024_seq1_gene_334764	maker-VaccDscaff3-snap-gene-35.38-mRNA-1	1554	2534	1554	1	1554	166	1719	0.0	1536	99.614	1548	6	1548	0	0	99.61
LGL_comp29024_seq1_gene_334764	augustus_masked-VaccDscaff14-processed-gene-323.4-mRNA-1	1554	2498	1554	1	1554	103	1656	0.0	1533	99.550	1547	7	1547	0	0	99.55
LGL_comp29024_seq1_gene_334764	augustus_masked-VaccDscaff2-processed-gene-374.1-mRNA-1	1554	2113	1470	87	1554	8	1473	0.0	1416	98.844	1453	11	1453	3	6	98.84
LGL_comp29024_seq1_gene_334764	snap_masked-VaccDscaff3-processed-gene-35.10-mRNA-1	1554	540	267	71	337	440	174	5.01e-138	267	100.000	267	0	267	0	0	100.00
# BLASTN 2.7.1+
# Query: LGH_1_comp12604_seq1_gene_233054
# Database: ../../transcriptome_genome_comparison/V_corymbosum_v1.0_transcripts.fasta
# Fields: query id, subject id, query length, subject length, alignment length, q. start, q. end, s. start, s. end, evalue, score, % identity, identical, mismatches, positives, gap opens, gaps, % positives
# 3 hits found
LGH_1_comp12604_seq1_gene_233054	snap_masked-VaccDscaff3-processed-gene-10.7-mRNA-1	447	579	115	1	115	303	191	7.41e-37	84	91.304	105	8	105	2	2	91.30
LGH_1_comp12604_seq1_gene_233054	maker-VaccDscaff3-snap-gene-10.27-mRNA-1	447	2241	69	1	69	151	219	1.62e-28	69	100.000	69	0	69	0	0	100.00
LGH_1_comp12604_seq1_gene_233054	maker-VaccDscaff2-augustus-gene-413.32-mRNA-1	447	2344	69	1	69	270	338	1.62e-28	69	100.000	69	0	69	0	0	100.00
# BLASTN 2.7.1+
# Query: LG3_1_comp7366_seq0_gene_19638
# Database: ../../transcriptome_genome_comparison/V_corymbosum_v1.0_transcripts.fasta
# Fields: query id, subject id, query length, subject length, alignment length, q. start, q. end, s. start, s. end, evalue, score, % identity, identical, mismatches, positives, gap opens, gaps, % positives
# 15 hits found
LG3_1_comp7366_seq0_gene_19638	maker-VaccDscaff38-augustus-gene-153.19-mRNA-1	639	1841	614	1	610	29	638	0.0	442	90.879	558	48	558	7	8	90.88
LG3_1_comp7366_seq0_gene_19638	maker-VaccDscaff32-augustus-gene-167.19-mRNA-1	639	2463	395	244	638	537	931	0.0	380	98.734	390	5	390	0	0	98.73
LG3_1_comp7366_seq0_gene_19638	maker-VaccDscaff32-augustus-gene-167.19-mRNA-1	639	2463	183	1	183	36	215	2.88e-67	139	92.350	169	11	169	2	3	92.35
LG3_1_comp7366_seq0_gene_19638	maker-VaccDscaff87-augustus-gene-1.20-mRNA-1	639	1950	395	244	638	1308	1702	0.0	362	97.215	384	11	384	0	0	97.22
LG3_1_comp7366_seq0_gene_19638	maker-VaccDscaff87-augustus-gene-1.20-mRNA-1	639	1950	183	1	183	807	986	1.34e-65	136	91.803	168	12	168	2	3	91.80
LG3_1_comp7366_seq0_gene_19638	augustus_masked-VaccDscaff13-processed-gene-214.2-mRNA-1	639	1368	395	244	638	726	1120	0.0	356	96.709	382	13	382	0	0	96.71
LG3_1_comp7366_seq0_gene_19638	augustus_masked-VaccDscaff13-processed-gene-214.2-mRNA-1	639	1368	183	1	183	228	407	2.88e-67	139	92.350	169	11	169	2	3	92.35
LG3_1_comp7366_seq0_gene_19638	maker-VaccDscaff30-augustus-gene-185.17-mRNA-1	639	1131	322	244	565	562	883	1.18e-155	298	97.516	314	8	314	0	0	97.52
LG3_1_comp7366_seq0_gene_19638	maker-VaccDscaff30-augustus-gene-185.17-mRNA-1	639	1131	183	1	183	61	240	1.34e-65	136	91.803	168	12	168	2	3	91.80
LG3_1_comp7366_seq0_gene_19638	maker-VaccDscaff37-snap-gene-154.26-mRNA-1	639	1983	305	1	304	142	445	1.20e-140	271	96.393	294	9	294	2	2	96.39
LG3_1_comp7366_seq0_gene_19638	maker-VaccDscaff39-snap-gene-158.27-mRNA-1	639	321	244	1	243	34	276	9.85e-102	201	94.262	230	12	230	2	2	94.26
LG3_1_comp7366_seq0_gene_19638	maker-VaccDscaff6-snap-gene-270.39-mRNA-1	639	785	245	1	244	88	331	5.93e-99	196	93.469	229	14	229	2	2	93.47
LG3_1_comp7366_seq0_gene_19638	maker-VaccDscaff6-snap-gene-270.39-mRNA-1	639	785	100	240	339	354	453	1.38e-45	100	100.000	100	0	100	0	0	100.00
LG3_1_comp7366_seq0_gene_19638	maker-VaccDscaff87-augustus-gene-1.17-mRNA-1	639	4106	193	453	635	494	685	1.37e-50	109	86.528	167	15	167	3	11	86.53
LG3_1_comp7366_seq0_gene_19638	maker-VaccDscaff13-snap-gene-215.39-mRNA-1	639	3888	193	453	635	438	629	1.37e-50	109	86.528	167	15	167	3	11	86.53
# BLASTN 2.7.1+
# Query: LG3_3_1_comp17050_seq0_gene_107915
# Database: ../../transcriptome_genome_comparison/V_corymbosum_v1.0_transcripts.fasta
# 0 hits found
# BLASTN 2.7.1+
# Query: LGH_3_comp20120_seq0_gene_294417
# Database: ../../transcriptome_genome_comparison/V_corymbosum_v1.0_transcripts.fasta
# Fields: query id, subject id, query length, subject length, alignment length, q. start, q. end, s. start, s. end, evalue, score, % identity, identical, mismatches, positives, gap opens, gaps, % positives
# 4 hits found
LGH_3_comp20120_seq0_gene_294417	augustus_masked-VaccDscaff4-processed-gene-318.3-mRNA-1	573	573	573	1	573	1	573	0.0	558	99.127	568	5	568	0	0	99.13
LGH_3_comp20120_seq0_gene_294417	augustus_masked-VaccDscaff35-processed-gene-225.4-mRNA-1	573	567	573	1	573	1	567	0.0	522	97.208	557	10	557	1	6	97.21
LGH_3_comp20120_seq0_gene_294417	augustus_masked-VaccDscaff36-processed-gene-126.0-mRNA-1	573	567	573	1	573	1	567	0.0	522	97.208	557	10	557	1	6	97.21
LGH_3_comp20120_seq0_gene_294417	augustus_masked-VaccDscaff9-processed-gene-293.2-mRNA-1	573	576	576	1	573	1	576	0.0	520	96.875	558	15	558	1	3	96.88
# BLASTN 2.7.1+
# Query: LG3_3_1_comp63416_seq0_gene_114011
# Database: ../../transcriptome_genome_comparison/V_corymbosum_v1.0_transcripts.fasta
# Fields: query id, subject id, query length, subject length, alignment length, q. start, q. end, s. start, s. end, evalue, score, % identity, identical, mismatches, positives, gap opens, gaps, % positives
# 4 hits found
LG3_3_1_comp63416_seq0_gene_114011	augustus_masked-VaccDscaff3-processed-gene-336.1-mRNA-1	423	1401	423	1	423	1	423	0.0	405	98.582	417	6	417	0	0	98.58
LG3_3_1_comp63416_seq0_gene_114011	augustus_masked-VaccDscaff14-processed-gene-99.2-mRNA-1	423	1395	423	1	423	1	423	0.0	399	98.109	415	8	415	0	0	98.11
LG3_3_1_comp63416_seq0_gene_114011	augustus_masked-VaccDscaff25-processed-gene-96.2-mRNA-1	423	1395	423	1	423	1	423	0.0	396	97.872	414	9	414	0	0	97.87
LG3_3_1_comp63416_seq0_gene_114011	augustus_masked-VaccDscaff2-processed-gene-69.1-mRNA-1	423	1395	423	1	423	1	423	0.0	390	97.400	412	11	412	0	0	97.40
# BLASTN 2.7.1+
# Query: LG3_3_1_comp5889_seq0_gene_97653
# Database: ../../transcriptome_genome_comparison/V_corymbosum_v1.0_transcripts.fasta
# Fields: query id, subject id, query length, subject length, alignment length, q. start, q. end, s. start, s. end, evalue, score, % identity, identical, mismatches, positives, gap opens, gaps, % positives
# 12 hits found
LG3_3_1_comp5889_seq0_gene_97653	maker-VaccDscaff39-augustus-gene-255.28-mRNA-1	1137	1982	1107	31	1137	205	1311	0.0	1089	99.458	1101	6	1101	0	0	99.46
LG3_3_1_comp5889_seq0_gene_97653	maker-VaccDscaff37-augustus-gene-52.27-mRNA-1	1137	1836	1094	26	1119	387	1479	0.0	1078	99.543	1089	4	1089	1	1	99.54
LG3_3_1_comp5889_seq0_gene_97653	augustus_masked-VaccDscaff6-processed-gene-135.5-mRNA-1	1137	2009	732	29	760	104	835	0.0	723	99.590	729	3	729	0	0	99.59
LG3_3_1_comp5889_seq0_gene_97653	augustus_masked-VaccDscaff6-processed-gene-135.5-mRNA-1	1137	2009	356	782	1137	983	1338	0.0	350	99.438	354	2	354	0	0	99.44
LG3_3_1_comp5889_seq0_gene_97653	maker-VaccDscaff38-augustus-gene-229.26-mRNA-1	1137	1376	636	30	665	3	638	0.0	630	99.686	634	2	634	0	0	99.69
LG3_3_1_comp5889_seq0_gene_97653	maker-VaccDscaff38-augustus-gene-229.26-mRNA-1	1137	1376	356	782	1137	638	993	0.0	353	99.719	355	1	355	0	0	99.72
LG3_3_1_comp5889_seq0_gene_97653	maker-VaccDscaff39-augustus-gene-260.27-mRNA-1	1137	1325	420	362	781	26	445	0.0	411	99.286	417	3	417	0	0	99.29
LG3_3_1_comp5889_seq0_gene_97653	maker-VaccDscaff39-augustus-gene-260.27-mRNA-1	1137	1325	353	782	1134	644	996	0.0	347	99.433	351	2	351	0	0	99.43
LG3_3_1_comp5889_seq0_gene_97653	augustus_masked-VaccDscaff6-processed-gene-131.2-mRNA-1	1137	1360	399	362	760	26	424	0.0	387	98.997	395	4	395	0	0	99.00
LG3_3_1_comp5889_seq0_gene_97653	augustus_masked-VaccDscaff6-processed-gene-131.2-mRNA-1	1137	1360	353	782	1134	572	924	0.0	347	99.433	351	2	351	0	0	99.43
LG3_3_1_comp5889_seq0_gene_97653	maker-VaccDscaff39-augustus-gene-260.26-mRNA-1	1137	795	334	28	361	451	784	2.07e-175	334	100.000	334	0	334	0	0	100.00
LG3_3_1_comp5889_seq0_gene_97653	maker-VaccDscaff6-augustus-gene-131.17-mRNA-1	1137	381	334	28	361	37	370	2.07e-175	334	100.000	334	0	334	0	0	100.00
# BLASTN 2.7.1+
# Query: LG3_1_comp18899_seq0_gene_32444
# Database: ../../transcriptome_genome_comparison/V_corymbosum_v1.0_transcripts.fasta
# Fields: query id, subject id, query length, subject length, alignment length, q. start, q. end, s. start, s. end, evalue, score, % identity, identical, mismatches, positives, gap opens, gaps, % positives
# 6 hits found
LG3_1_comp18899_seq0_gene_32444	maker-VaccDscaff17-snap-gene-351.49-mRNA-1	600	1114	600	1	600	223	822	0.0	582	99.000	594	6	594	0	0	99.00
LG3_1_comp18899_seq0_gene_32444	maker-VaccDscaff27-snap-gene-315.51-mRNA-1	600	803	502	1	502	180	657	0.0	415	95.020	477	1	477	1	24	95.02
LG3_1_comp18899_seq0_gene_32444	maker-VaccDscaff27-snap-gene-315.51-mRNA-1	600	803	100	501	600	704	803	1.29e-45	100	100.000	100	0	100	0	0	100.00
LG3_1_comp18899_seq0_gene_32444	maker-VaccDscaff34-augustus-gene-30.40-mRNA-1	600	1344	388	115	502	382	748	3.05e-161	308	94.072	365	2	365	1	21	94.07
LG3_1_comp18899_seq0_gene_32444	maker-VaccDscaff34-augustus-gene-30.40-mRNA-1	600	1344	122	1	118	163	284	9.97e-47	102	95.082	116	2	116	1	4	95.08
LG3_1_comp18899_seq0_gene_32444	maker-VaccDscaff34-augustus-gene-30.40-mRNA-1	600	1344	100	501	600	954	1053	1.29e-45	100	100.000	100	0	100	0	0	100.00
# BLASTN 2.7.1+
# Query: LG3_3_1_comp21258_seq0_gene_109594
# Database: ../../transcriptome_genome_comparison/V_corymbosum_v1.0_transcripts.fasta
# Fields: query id, subject id, query length, subject length, alignment length, q. start, q. end, s. start, s. end, evalue, score, % identity, identical, mismatches, positives, gap opens, gaps, % positives
# 12 hits found
LG3_3_1_comp21258_seq0_gene_109594	snap_masked-VaccDscaff1-processed-gene-315.12-mRNA-1	1023	1714	443	382	824	582	1024	0.0	434	99.323	440	3	440	0	0	99.32
LG3_3_1_comp21258_seq0_gene_109594	snap_masked-VaccDscaff1-processed-gene-315.12-mRNA-1	1023	1714	199	825	1023	1127	1325	2.07e-100	199	100.000	199	0	199	0	0	100.00
LG3_3_1_comp21258_seq0_gene_109594	snap_masked-VaccDscaff10-processed-gene-115.7-mRNA-1	1023	1726	443	382	824	583	1025	0.0	434	99.323	440	3	440	0	0	99.32
LG3_3_1_comp21258_seq0_gene_109594	snap_masked-VaccDscaff10-processed-gene-115.7-mRNA-1	1023	1726	210	814	1023	1117	1326	7.54e-90	180	95.238	200	10	200	0	0	95.24
LG3_3_1_comp21258_seq0_gene_109594	maker-VaccDscaff5-augustus-gene-293.26-mRNA-1	1023	1569	443	382	824	548	990	0.0	425	98.646	437	6	437	0	0	98.65
LG3_3_1_comp21258_seq0_gene_109594	maker-VaccDscaff5-augustus-gene-293.26-mRNA-1	1023	1569	210	814	1023	1079	1288	7.49e-95	189	96.667	203	7	203	0	0	96.67
LG3_3_1_comp21258_seq0_gene_109594	maker-VaccDscaff8-augustus-gene-137.29-mRNA-1	1023	1573	443	382	824	540	982	0.0	425	98.646	437	6	437	0	0	98.65
LG3_3_1_comp21258_seq0_gene_109594	maker-VaccDscaff8-augustus-gene-137.29-mRNA-1	1023	1573	210	814	1023	1071	1280	1.60e-101	201	98.571	207	3	207	0	0	98.57
LG3_3_1_comp21258_seq0_gene_109594	maker-VaccDscaff28-augustus-gene-233.12-mRNA-1	1023	2135	419	1	410	381	799	0.0	387	97.852	410	0	410	1	9	97.85
LG3_3_1_comp21258_seq0_gene_109594	maker-VaccDscaff28-augustus-gene-226.21-mRNA-1	1023	2138	419	1	410	384	802	0.0	387	97.852	410	0	410	1	9	97.85
LG3_3_1_comp21258_seq0_gene_109594	maker-VaccDscaff19-augustus-gene-123.23-mRNA-1	1023	1909	419	1	410	343	761	0.0	387	97.852	410	0	410	1	9	97.85
LG3_3_1_comp21258_seq0_gene_109594	maker-VaccDscaff20-augustus-gene-120.26-mRNA-1	1023	1966	419	1	410	386	804	0.0	387	97.852	410	0	410	1	9	97.85
# BLASTN 2.7.1+
# Query: LGL_comp15535_seq0_gene_329402
# Database: ../../transcriptome_genome_comparison/V_corymbosum_v1.0_transcripts.fasta
# Fields: query id, subject id, query length, subject length, alignment length, q. start, q. end, s. start, s. end, evalue, score, % identity, identical, mismatches, positives, gap opens, gaps, % positives
# 4 hits found
LGL_comp15535_seq0_gene_329402	maker-VaccDscaff1401-augustus-gene-0.2-mRNA-1	1407	2176	1407	1	1407	378	1784	0.0	1359	98.863	1391	16	1391	0	0	98.86
LGL_comp15535_seq0_gene_329402	maker-VaccDscaff20-augustus-gene-374.29-mRNA-1	1407	2069	1010	385	1390	738	1746	0.0	473	82.376	832	173	832	5	5	82.38
LGL_comp15535_seq0_gene_329402	maker-VaccDscaff49-augustus-gene-6.26-mRNA-1	1407	2057	1010	385	1390	738	1746	0.0	470	82.277	831	174	831	5	5	82.28
LGL_comp15535_seq0_gene_329402	snap_masked-VaccDscaff28-processed-gene-2.18-mRNA-1	1407	2204	718	385	1080	800	1516	5.78e-147	283	80.362	577	118	577	11	23	80.36
# BLASTN 2.7.1+
# Query: LGH_3_comp66596_seq0_gene_301573
# Database: ../../transcriptome_genome_comparison/V_corymbosum_v1.0_transcripts.fasta
# Fields: query id, subject id, query length, subject length, alignment length, q. start, q. end, s. start, s. end, evalue, score, % identity, identical, mismatches, positives, gap opens, gaps, % positives
# 5 hits found
LGH_3_comp66596_seq0_gene_301573	maker-VaccDscaff535-snap-gene-0.12-mRNA-1	462	2116	462	1	462	194	655	0.0	426	97.403	450	12	450	0	0	97.40
LGH_3_comp66596_seq0_gene_301573	maker-VaccDscaff45-augustus-gene-217.28-mRNA-1	462	3017	462	1	462	214	675	0.0	411	96.320	445	17	445	0	0	96.32
LGH_3_comp66596_seq0_gene_301573	maker-VaccDscaff45-augustus-gene-217.28-mRNA-1	462	3017	33	419	451	353	385	8.01e-07	30	96.970	32	1	32	0	0	96.97
LGH_3_comp66596_seq0_gene_301573	maker-VaccDscaff17-augustus-gene-236.20-mRNA-1	462	2166	372	1	372	169	540	0.0	360	98.925	368	4	368	0	0	98.92
LGH_3_comp66596_seq0_gene_301573	maker-VaccDscaff34-snap-gene-138.36-mRNA-1	462	2397	372	1	372	201	572	0.0	357	98.656	367	5	367	0	0	98.66
# BLASTN 2.7.1+
# Query: LG3_3_comp14401_seq0_gene_210013
# Database: ../../transcriptome_genome_comparison/V_corymbosum_v1.0_transcripts.fasta
# Fields: query id, subject id, query length, subject length, alignment length, q. start, q. end, s. start, s. end, evalue, score, % identity, identical, mismatches, positives, gap opens, gaps, % positives
# 4 hits found
LG3_3_comp14401_seq0_gene_210013	maker-VaccDscaff29-augustus-gene-144.27-mRNA-1	567	756	332	236	567	128	459	6.08e-173	329	99.699	331	1	331	0	0	99.70
LG3_3_comp14401_seq0_gene_210013	maker-VaccDscaff26-augustus-gene-147.16-mRNA-1	567	682	332	236	567	128	459	6.08e-173	329	99.699	331	1	331	0	0	99.70
LG3_3_comp14401_seq0_gene_210013	maker-VaccDscaff21-snap-gene-143.29-mRNA-1	567	821	331	237	567	267	597	2.19e-172	328	99.698	330	1	330	0	0	99.70
LG3_3_comp14401_seq0_gene_210013	maker-VaccDscaff33-augustus-gene-193.22-mRNA-1	567	817	332	236	567	260	591	1.32e-169	323	99.096	329	3	329	0	0	99.10
# BLASTN 2.7.1+
# Query: LG3_3_2_comp3326_seq1_gene_124871
# Database: ../../transcriptome_genome_comparison/V_corymbosum_v1.0_transcripts.fasta
# Fields: query id, subject id, query length, subject length, alignment length, q. start, q. end, s. start, s. end, evalue, score, % identity, identical, mismatches, positives, gap opens, gaps, % positives
# 8 hits found
LG3_3_2_comp3326_seq1_gene_124871	maker-VaccDscaff28-snap-gene-100.30-mRNA-1	1260	2485	1233	1	1232	510	1741	0.0	902	91.079	1123	108	1123	2	2	91.08
LG3_3_2_comp3326_seq1_gene_124871	maker-VaccDscaff44-snap-gene-93.31-mRNA-1	1260	2923	1234	1	1232	1005	2236	0.0	893	90.843	1121	109	1121	4	4	90.84
LG3_3_2_comp3326_seq1_gene_124871	maker-VaccDscaff18-augustus-gene-209.28-mRNA-1	1260	1900	1224	58	1260	318	1535	0.0	775	88.154	1079	118	1079	19	27	88.15
LG3_3_2_comp3326_seq1_gene_124871	maker-VaccDscaff20-augustus-gene-268.28-mRNA-1	1260	3534	778	1	778	1273	2050	0.0	742	98.458	766	12	766	0	0	98.46
LG3_3_2_comp3326_seq1_gene_124871	maker-VaccDscaff20-augustus-gene-268.28-mRNA-1	1260	3534	450	785	1232	2343	2790	2.63e-80	163	78.889	355	91	355	4	4	78.89
LG3_3_2_comp3326_seq1_gene_124871	maker-VaccDscaff31-augustus-gene-130.29-mRNA-1	1260	1536	1031	58	1070	475	1502	0.0	582	85.839	885	125	885	18	21	85.84
LG3_3_2_comp3326_seq1_gene_124871	maker-VaccDscaff7-augustus-gene-206.18-mRNA-1	1260	1503	1031	58	1070	475	1502	0.0	582	85.839	885	125	885	18	21	85.84
LG3_3_2_comp3326_seq1_gene_124871	snap_masked-VaccDscaff16-processed-gene-194.28-mRNA-1	1260	2261	487	774	1260	1247	1733	0.0	484	99.795	486	1	486	0	0	99.79
# BLASTN 2.7.1+
# Query: LG3_3_3_comp414_seq2_gene_160540
# Database: ../../transcriptome_genome_comparison/V_corymbosum_v1.0_transcripts.fasta
# 0 hits found
# BLASTN 2.7.1+
# Query: LGL_comp26122_seq0_gene_334049
# Database: ../../transcriptome_genome_comparison/V_corymbosum_v1.0_transcripts.fasta
# Fields: query id, subject id, query length, subject length, alignment length, q. start, q. end, s. start, s. end, evalue, score, % identity, identical, mismatches, positives, gap opens, gaps, % positives
# 4 hits found
LGL_comp26122_seq0_gene_334049	maker-VaccDscaff16-snap-gene-127.37-mRNA-1	873	3415	873	1	873	2110	2982	0.0	864	99.656	870	3	870	0	0	99.66
LGL_comp26122_seq0_gene_334049	maker-VaccDscaff31-snap-gene-37.24-mRNA-1	873	3389	873	1	873	2084	2956	0.0	861	99.542	869	4	869	0	0	99.54
LGL_comp26122_seq0_gene_334049	maker-VaccDscaff7-snap-gene-306.18-mRNA-1	873	2956	873	1	873	1656	2528	0.0	855	99.313	867	6	867	0	0	99.31
LGL_comp26122_seq0_gene_334049	maker-VaccDscaff18-snap-gene-268.33-mRNA-1	873	3443	873	1	873	2177	3049	0.0	852	99.198	866	7	866	0	0	99.20
# BLASTN 2.7.1+
# Query: LGH_3_comp22109_seq0_gene_295316
# Database: ../../transcriptome_genome_comparison/V_corymbosum_v1.0_transcripts.fasta
# Fields: query id, subject id, query length, subject length, alignment length, q. start, q. end, s. start, s. end, evalue, score, % identity, identical, mismatches, positives, gap opens, gaps, % positives
# 3 hits found
LGH_3_comp22109_seq0_gene_295316	maker-VaccDscaff40-snap-gene-4.30-mRNA-1	312	1385	238	30	267	798	1035	2.69e-119	232	99.160	236	2	236	0	0	99.16
LGH_3_comp22109_seq0_gene_295316	maker-VaccDscaff23-snap-gene-338.32-mRNA-1	312	1014	148	30	177	768	915	6.20e-71	145	99.324	147	1	147	0	0	99.32
LGH_3_comp22109_seq0_gene_295316	maker-VaccDscaff12-snap-gene-73.45-mRNA-1	312	927	130	30	159	798	927	2.93e-59	124	98.462	128	2	128	0	0	98.46
# BLASTN 2.7.1+
# Query: LG3_3_comp1102_seq1_gene_193231
# Database: ../../transcriptome_genome_comparison/V_corymbosum_v1.0_transcripts.fasta
# Fields: query id, subject id, query length, subject length, alignment length, q. start, q. end, s. start, s. end, evalue, score, % identity, identical, mismatches, positives, gap opens, gaps, % positives
# 10 hits found
LG3_3_comp1102_seq1_gene_193231	maker-VaccDscaff18-snap-gene-52.29-mRNA-1	438	823	438	1	438	139	576	0.0	414	98.174	430	8	430	0	0	98.17
LG3_3_comp1102_seq1_gene_193231	maker-VaccDscaff7-augustus-gene-62.26-mRNA-1	438	764	438	1	438	40	477	0.0	414	98.174	430	8	430	0	0	98.17
LG3_3_comp1102_seq1_gene_193231	maker-VaccDscaff16-augustus-gene-345.29-mRNA-1	438	812	438	1	438	57	494	0.0	414	98.174	430	8	430	0	0	98.17
LG3_3_comp1102_seq1_gene_193231	maker-VaccDscaff31-augustus-gene-293.28-mRNA-1	438	931	451	1	438	65	515	0.0	402	96.896	437	1	437	1	13	96.90
LG3_3_comp1102_seq1_gene_193231	snap_masked-VaccDscaff6-processed-gene-305.12-mRNA-1	438	648	75	180	254	413	339	3.42e-25	63	94.667	71	4	71	0	0	94.67
LG3_3_comp1102_seq1_gene_193231	maker-VaccDscaff10-augustus-gene-338.40-mRNA-1	438	1211	72	180	251	390	461	3.42e-25	63	95.833	69	3	69	0	0	95.83
LG3_3_comp1102_seq1_gene_193231	snap_masked-VaccDscaff10-processed-gene-338.27-mRNA-1	438	1176	75	180	254	419	345	3.42e-25	63	94.667	71	4	71	0	0	94.67
LG3_3_comp1102_seq1_gene_193231	snap_masked-VaccDscaff32-processed-gene-296.15-mRNA-1	438	306	72	180	251	141	212	1.59e-23	60	94.444	68	4	68	0	0	94.44
LG3_3_comp1102_seq1_gene_193231	augustus_masked-VaccDscaff19-processed-gene-174.7-mRNA-1	438	306	76	177	251	137	212	1.59e-23	60	93.421	71	4	71	1	1	93.42
LG3_3_comp1102_seq1_gene_193231	snap_masked-VaccDscaff45-processed-gene-212.15-mRNA-1	438	708	55	180	234	57	3	4.46e-19	52	98.182	54	1	54	0	0	98.18
# BLASTN 2.7.1+
# Query: LG3_3_1_comp13413_seq0_gene_105735
# Database: ../../transcriptome_genome_comparison/V_corymbosum_v1.0_transcripts.fasta
# Fields: query id, subject id, query length, subject length, alignment length, q. start, q. end, s. start, s. end, evalue, score, % identity, identical, mismatches, positives, gap opens, gaps, % positives
# 10 hits found
LG3_3_1_comp13413_seq0_gene_105735	maker-VaccDscaff37-augustus-gene-299.16-mRNA-1	489	2570	358	156	489	1875	2232	9.29e-126	244	90.503	324	10	324	15	24	90.50
LG3_3_1_comp13413_seq0_gene_105735	maker-VaccDscaff37-augustus-gene-299.16-mRNA-1	489	2570	138	21	158	191	328	7.81e-67	138	100.000	138	0	138	0	0	100.00
LG3_3_1_comp13413_seq0_gene_105735	maker-VaccDscaff37-augustus-gene-299.16-mRNA-1	489	2570	73	251	323	1934	2006	2.30e-27	67	97.260	71	2	71	0	0	97.26
LG3_3_1_comp13413_seq0_gene_105735	maker-VaccDscaff6-snap-gene-419.36-mRNA-1	489	534	158	1	158	67	224	6.04e-68	140	96.203	152	6	152	0	0	96.20
LG3_3_1_comp13413_seq0_gene_105735	maker-VaccDscaff6-snap-gene-419.36-mRNA-1	489	534	108	169	276	296	401	2.95e-31	74	89.815	97	9	97	2	2	89.81
LG3_3_1_comp13413_seq0_gene_105735	maker-VaccDscaff6-snap-gene-419.36-mRNA-1	489	534	75	286	360	327	398	5.08e-09	34	82.667	62	10	62	2	3	82.67
LG3_3_1_comp13413_seq0_gene_105735	augustus_masked-VaccDscaff6-processed-gene-419.1-mRNA-1	489	708	98	179	276	295	198	2.95e-31	74	91.837	90	8	90	0	0	91.84
LG3_3_1_comp13413_seq0_gene_105735	augustus_masked-VaccDscaff6-processed-gene-419.1-mRNA-1	489	708	72	289	360	269	201	5.08e-09	34	83.333	60	9	60	2	3	83.33
LG3_3_1_comp13413_seq0_gene_105735	snap_masked-VaccDscaff37-processed-gene-298.34-mRNA-1	489	680	64	20	83	526	589	1.07e-25	64	100.000	64	0	64	0	0	100.00
LG3_3_1_comp13413_seq0_gene_105735	snap_masked-VaccDscaff37-processed-gene-198.8-mRNA-1	489	726	64	20	83	8	71	2.33e-17	49	92.188	59	5	59	0	0	92.19
# BLASTN 2.7.1+
# Query: LG3_3_2_comp13679_seq1_gene_142812
# Database: ../../transcriptome_genome_comparison/V_corymbosum_v1.0_transcripts.fasta
# Fields: query id, subject id, query length, subject length, alignment length, q. start, q. end, s. start, s. end, evalue, score, % identity, identical, mismatches, positives, gap opens, gaps, % positives
# 41 hits found
LG3_3_2_comp13679_seq1_gene_142812	maker-VaccDscaff2-augustus-gene-269.38-mRNA-1	1209	1915	1211	1	1209	2	1180	0.0	900	91.908	1113	64	1113	15	34	91.91
LG3_3_2_comp13679_seq1_gene_142812	snap_masked-VaccDscaff42-processed-gene-231.7-mRNA-1	1209	1218	1193	19	1209	1	1161	0.0	873	91.534	1092	67	1092	15	34	91.53
LG3_3_2_comp13679_seq1_gene_142812	maker-VaccDscaff10-snap-gene-350.50-mRNA-1	1209	1487	1178	42	1209	260	1430	0.0	833	90.492	1066	95	1066	11	17	90.49
LG3_3_2_comp13679_seq1_gene_142812	snap_masked-VaccDscaff173-processed-gene-2.15-mRNA-1	1209	942	890	19	908	1	890	0.0	788	96.180	856	34	856	0	0	96.18
LG3_3_2_comp13679_seq1_gene_142812	snap_masked-VaccDscaff94-processed-gene-3.16-mRNA-1	1209	942	890	19	908	1	890	0.0	785	96.067	855	35	855	0	0	96.07
LG3_3_2_comp13679_seq1_gene_142812	augustus_masked-VaccDscaff8-processed-gene-363.1-mRNA-1	1209	2042	1190	30	1209	1292	130	0.0	766	88.655	1055	98	1055	19	37	88.66
LG3_3_2_comp13679_seq1_gene_142812	maker-VaccDscaff8-snap-gene-363.45-mRNA-1	1209	1269	1190	30	1209	63	1212	0.0	724	87.647	1043	97	1043	19	50	87.65
LG3_3_2_comp13679_seq1_gene_142812	snap_masked-VaccDscaff5-processed-gene-35.21-mRNA-1	1209	1290	1196	24	1209	66	1224	0.0	560	82.943	992	157	992	22	47	82.94
LG3_3_2_comp13679_seq1_gene_142812	maker-VaccDscaff10-snap-gene-350.47-mRNA-1	1209	6414	1159	24	1173	66	1194	0.0	560	83.348	966	154	966	21	39	83.35
LG3_3_2_comp13679_seq1_gene_142812	maker-VaccDscaff10-snap-gene-350.47-mRNA-1	1209	6414	1197	24	1209	5199	6360	0.0	520	81.788	979	172	979	17	46	81.79
LG3_3_2_comp13679_seq1_gene_142812	maker-VaccDscaff10-snap-gene-350.47-mRNA-1	1209	6414	551	203	747	1481	2031	6.22e-166	317	86.025	474	71	474	5	6	86.03
LG3_3_2_comp13679_seq1_gene_142812	maker-VaccDscaff10-snap-gene-350.47-mRNA-1	1209	6414	770	411	1173	3426	4170	2.27e-155	298	80.260	618	120	618	15	32	80.26
LG3_3_2_comp13679_seq1_gene_142812	maker-VaccDscaff1-snap-gene-54.50-mRNA-1	1209	2280	1196	24	1209	1038	2196	0.0	557	82.860	991	158	991	24	47	82.86
LG3_3_2_comp13679_seq1_gene_142812	maker-VaccDscaff1-snap-gene-54.49-mRNA-1	1209	2475	1186	24	1202	1260	2414	0.0	510	81.535	967	181	967	16	38	81.53
LG3_3_2_comp13679_seq1_gene_142812	maker-VaccDscaff10-snap-gene-350.48-mRNA-1	1209	1654	1214	24	1209	118	1288	0.0	509	81.631	991	152	991	35	71	81.63
LG3_3_2_comp13679_seq1_gene_142812	maker-VaccDscaff8-snap-gene-364.28-mRNA-1	1209	3669	1049	37	1072	76	1096	0.0	500	83.222	873	135	873	21	41	83.22
LG3_3_2_comp13679_seq1_gene_142812	maker-VaccDscaff8-snap-gene-364.28-mRNA-1	1209	3669	1042	45	1072	1179	2185	0.0	447	81.766	852	141	852	24	49	81.77
LG3_3_2_comp13679_seq1_gene_142812	maker-VaccDscaff8-snap-gene-364.28-mRNA-1	1209	3669	1048	37	1072	2392	3397	0.0	424	81.011	849	145	849	28	54	81.01
LG3_3_2_comp13679_seq1_gene_142812	maker-VaccDscaff8-snap-gene-362.35-mRNA-1	1209	1326	1186	24	1202	111	1265	0.0	495	81.113	962	186	962	16	38	81.11
LG3_3_2_comp13679_seq1_gene_142812	augustus_masked-VaccDscaff1-processed-gene-52.18-mRNA-1	1209	1305	1049	37	1072	76	1096	0.0	491	82.936	870	138	870	21	41	82.94
LG3_3_2_comp13679_seq1_gene_142812	maker-VaccDscaff1-augustus-gene-54.43-mRNA-1	1209	1494	927	24	922	66	980	0.0	469	84.250	781	106	781	20	40	84.25
LG3_3_2_comp13679_seq1_gene_142812	augustus_masked-VaccDscaff5-processed-gene-33.2-mRNA-1	1209	1299	1048	37	1072	79	1090	0.0	463	82.156	861	139	861	24	48	82.16
LG3_3_2_comp13679_seq1_gene_142812	augustus_masked-VaccDscaff10-processed-gene-352.0-mRNA-1	1209	1608	1021	37	1045	76	1063	0.0	446	81.978	837	139	837	21	45	81.98
LG3_3_2_comp13679_seq1_gene_142812	maker-VaccDscaff1-snap-gene-52.54-mRNA-1	1209	1449	1032	37	1053	79	1074	0.0	442	81.783	844	137	844	24	51	81.78
LG3_3_2_comp13679_seq1_gene_142812	maker-VaccDscaff5-snap-gene-35.62-mRNA-1	1209	4140	1075	27	1092	912	1944	0.0	425	80.651	867	157	867	27	51	80.65
LG3_3_2_comp13679_seq1_gene_142812	maker-VaccDscaff5-snap-gene-35.62-mRNA-1	1209	4140	734	288	1009	2964	3673	6.31e-156	299	81.063	595	103	595	19	36	81.06
LG3_3_2_comp13679_seq1_gene_142812	maker-VaccDscaff5-snap-gene-35.62-mRNA-1	1209	4140	79	24	102	2886	2964	5.95e-17	49	87.342	69	10	69	0	0	87.34
LG3_3_2_comp13679_seq1_gene_142812	maker-VaccDscaff8-snap-gene-362.38-mRNA-1	1209	1227	911	308	1209	254	1134	7.88e-180	342	79.912	728	144	728	16	39	79.91
LG3_3_2_comp13679_seq1_gene_142812	maker-VaccDscaff8-snap-gene-362.38-mRNA-1	1209	1227	173	24	196	66	238	1.57e-52	113	88.439	153	20	153	0	0	88.44
LG3_3_2_comp13679_seq1_gene_142812	snap_masked-VaccDscaff5-processed-gene-35.22-mRNA-1	1209	1068	580	174	747	180	759	2.21e-175	334	86.034	499	75	499	5	6	86.03
LG3_3_2_comp13679_seq1_gene_142812	augustus_masked-VaccDscaff5-processed-gene-35.5-mRNA-1	1209	981	811	400	1209	166	933	7.94e-175	333	81.258	659	108	659	25	44	81.26
LG3_3_2_comp13679_seq1_gene_142812	augustus_masked-VaccDscaff5-processed-gene-35.5-mRNA-1	1209	981	102	24	125	66	167	9.81e-25	63	87.255	89	13	89	0	0	87.25
LG3_3_2_comp13679_seq1_gene_142812	augustus_masked-VaccDscaff5-processed-gene-33.11-mRNA-1	1209	918	714	369	1072	24	709	1.35e-162	311	82.073	586	90	586	19	38	82.07
LG3_3_2_comp13679_seq1_gene_142812	snap_masked-VaccDscaff1-processed-gene-54.20-mRNA-1	1209	510	452	30	479	72	510	8.34e-140	270	87.168	394	43	394	8	15	87.17
LG3_3_2_comp13679_seq1_gene_142812	snap_masked-VaccDscaff94-processed-gene-5.13-mRNA-1	1209	399	424	223	637	1	399	1.43e-122	239	86.792	368	22	368	11	34	86.79
LG3_3_2_comp13679_seq1_gene_142812	snap_masked-VaccDscaff94-processed-gene-3.29-mRNA-1	1209	825	554	657	1209	245	768	1.13e-108	214	80.505	446	77	446	14	31	80.51
LG3_3_2_comp13679_seq1_gene_142812	snap_masked-VaccDscaff94-processed-gene-3.29-mRNA-1	1209	825	144	358	501	103	246	2.01e-61	129	96.528	139	5	139	0	0	96.53
LG3_3_2_comp13679_seq1_gene_142812	snap_masked-VaccDscaff94-processed-gene-3.29-mRNA-1	1209	825	107	19	125	1	107	1.60e-42	95	96.262	103	4	103	0	0	96.26
LG3_3_2_comp13679_seq1_gene_142812	snap_masked-VaccDscaff1-processed-gene-54.21-mRNA-1	1209	426	422	508	922	1	407	4.19e-83	168	80.806	341	59	341	7	22	80.81
LG3_3_2_comp13679_seq1_gene_142812	augustus_masked-VaccDscaff10-processed-gene-352.2-mRNA-1	1209	525	247	840	1085	204	428	2.71e-30	73	78.138	193	31	193	9	23	78.14
LG3_3_2_comp13679_seq1_gene_142812	maker-VaccDscaff7-snap-gene-44.30-mRNA-1	1209	1089	47	462	508	456	502	3.61e-09	35	91.489	43	4	43	0	0	91.49
# BLASTN 2.7.1+
# Query: LG3_3_2_comp1288_seq1_gene_119353
# Database: ../../transcriptome_genome_comparison/V_corymbosum_v1.0_transcripts.fasta
# Fields: query id, subject id, query length, subject length, alignment length, q. start, q. end, s. start, s. end, evalue, score, % identity, identical, mismatches, positives, gap opens, gaps, % positives
# 12 hits found
LG3_3_2_comp1288_seq1_gene_119353	maker-VaccDscaff31-augustus-gene-9.23-mRNA-1	366	3056	366	1	366	1457	1822	0.0	354	98.907	362	4	362	0	0	98.91
LG3_3_2_comp1288_seq1_gene_119353	maker-VaccDscaff16-augustus-gene-99.22-mRNA-1	366	2681	366	1	366	1312	1677	0.0	351	98.634	361	5	361	0	0	98.63
LG3_3_2_comp1288_seq1_gene_119353	maker-VaccDscaff18-augustus-gene-297.31-mRNA-1	366	2580	381	1	366	1178	1557	3.02e-159	304	93.963	358	7	358	3	16	93.96
LG3_3_2_comp1288_seq1_gene_119353	maker-VaccDscaff7-augustus-gene-326.37-mRNA-1	366	1909	185	1	179	1307	1491	2.03e-76	155	95.135	176	3	176	1	6	95.14
LG3_3_2_comp1288_seq1_gene_119353	maker-VaccDscaff7-augustus-gene-326.37-mRNA-1	366	1909	73	294	366	1490	1562	3.63e-29	70	98.630	72	1	72	0	0	98.63
LG3_3_2_comp1288_seq1_gene_119353	maker-VaccDscaff18-augustus-gene-297.28-mRNA-1	366	1433	185	54	232	1433	1250	1.60e-67	139	92.432	171	7	171	2	7	92.43
LG3_3_2_comp1288_seq1_gene_119353	maker-VaccDscaff31-snap-gene-9.37-mRNA-1	366	1540	130	29	158	1540	1411	7.48e-61	127	99.231	129	1	129	0	0	99.23
LG3_3_2_comp1288_seq1_gene_119353	maker-VaccDscaff31-snap-gene-9.37-mRNA-1	366	1540	96	271	366	1413	1318	1.28e-43	96	100.000	96	0	96	0	0	100.00
LG3_3_2_comp1288_seq1_gene_119353	maker-VaccDscaff16-snap-gene-100.40-mRNA-1	366	1528	130	29	158	1528	1399	7.48e-61	127	99.231	129	1	129	0	0	99.23
LG3_3_2_comp1288_seq1_gene_119353	maker-VaccDscaff16-snap-gene-100.40-mRNA-1	366	1528	96	271	366	1401	1306	1.28e-43	96	100.000	96	0	96	0	0	100.00
LG3_3_2_comp1288_seq1_gene_119353	snap_masked-VaccDscaff7-processed-gene-326.22-mRNA-1	366	294	128	29	156	294	167	2.09e-56	119	97.656	125	3	125	0	0	97.66
LG3_3_2_comp1288_seq1_gene_119353	snap_masked-VaccDscaff7-processed-gene-326.22-mRNA-1	366	294	44	323	366	175	132	1.03e-14	44	100.000	44	0	44	0	0	100.00
# BLASTN 2.7.1+
# Query: LGH_2_comp17743_seq2_gene_258918
# Database: ../../transcriptome_genome_comparison/V_corymbosum_v1.0_transcripts.fasta
# 0 hits found
# BLASTN 2.7.1+
# Query: LG3_3_1_comp1918_seq0_gene_90131
# Database: ../../transcriptome_genome_comparison/V_corymbosum_v1.0_transcripts.fasta
# Fields: query id, subject id, query length, subject length, alignment length, q. start, q. end, s. start, s. end, evalue, score, % identity, identical, mismatches, positives, gap opens, gaps, % positives
# 13 hits found
LG3_3_1_comp1918_seq0_gene_90131	maker-VaccDscaff1-augustus-gene-327.27-mRNA-1	1287	2105	1287	1	1287	236	1522	0.0	1287	100.000	1287	0	1287	0	0	100.00
LG3_3_1_comp1918_seq0_gene_90131	maker-VaccDscaff10-augustus-gene-106.29-mRNA-1	1287	1907	1287	1	1287	75	1361	0.0	1263	99.378	1279	8	1279	0	0	99.38
LG3_3_1_comp1918_seq0_gene_90131	maker-VaccDscaff8-snap-gene-129.41-mRNA-1	1287	2478	1290	1	1287	546	1835	0.0	1216	98.140	1266	21	1266	1	3	98.14
LG3_3_1_comp1918_seq0_gene_90131	maker-VaccDscaff5-snap-gene-306.35-mRNA-1	1287	1974	1287	1	1287	238	1509	0.0	1168	97.125	1250	22	1250	4	15	97.13
LG3_3_1_comp1918_seq0_gene_90131	maker-VaccDscaff5-snap-gene-306.34-mRNA-1	1287	1389	687	601	1287	703	1389	0.0	486	90.247	620	67	620	0	0	90.25
LG3_3_1_comp1918_seq0_gene_90131	maker-VaccDscaff5-snap-gene-306.34-mRNA-1	1287	1389	582	64	599	40	620	9.82e-70	144	76.289	444	91	444	29	47	76.29
LG3_3_1_comp1918_seq0_gene_90131	maker-VaccDscaff1-augustus-gene-327.28-mRNA-1	1287	1038	333	601	932	499	831	3.27e-124	242	90.991	303	29	303	1	1	90.99
LG3_3_1_comp1918_seq0_gene_90131	maker-VaccDscaff1-augustus-gene-327.28-mRNA-1	1287	1038	417	205	598	1	415	7.54e-76	155	80.096	334	58	334	13	25	80.10
LG3_3_1_comp1918_seq0_gene_90131	maker-VaccDscaff1-augustus-gene-327.28-mRNA-1	1287	1038	210	964	1164	823	1032	1.28e-63	133	88.571	186	15	186	1	9	88.57
LG3_3_1_comp1918_seq0_gene_90131	maker-VaccDscaff10-augustus-gene-106.28-mRNA-1	1287	1230	333	601	932	691	1023	3.27e-124	242	90.991	303	29	303	1	1	90.99
LG3_3_1_comp1918_seq0_gene_90131	maker-VaccDscaff10-augustus-gene-106.28-mRNA-1	1287	1230	569	64	598	40	607	7.48e-81	164	77.329	440	94	440	20	35	77.33
LG3_3_1_comp1918_seq0_gene_90131	maker-VaccDscaff8-augustus-gene-129.33-mRNA-1	1287	1374	333	601	932	691	1023	1.52e-122	239	90.691	302	30	302	1	1	90.69
LG3_3_1_comp1918_seq0_gene_90131	maker-VaccDscaff8-augustus-gene-129.33-mRNA-1	1287	1374	569	64	598	40	607	7.48e-81	164	77.329	440	94	440	20	35	77.33
# BLASTN 2.7.1+
# Query: LG3_3_1_comp5890_seq0_gene_97655
# Database: ../../transcriptome_genome_comparison/V_corymbosum_v1.0_transcripts.fasta
# Fields: query id, subject id, query length, subject length, alignment length, q. start, q. end, s. start, s. end, evalue, score, % identity, identical, mismatches, positives, gap opens, gaps, % positives
# 10 hits found
LG3_3_1_comp5890_seq0_gene_97655	maker-VaccDscaff15-augustus-gene-227.19-mRNA-1	906	1829	873	34	906	516	1388	0.0	867	99.771	871	2	871	0	0	99.77
LG3_3_1_comp5890_seq0_gene_97655	maker-VaccDscaff106-augustus-gene-3.32-mRNA-1	906	1817	880	29	906	444	1323	0.0	867	99.545	876	2	876	1	2	99.55
LG3_3_1_comp5890_seq0_gene_97655	maker-VaccDscaff11-augustus-gene-233.23-mRNA-1	906	1771	880	29	906	388	1267	0.0	855	99.091	872	6	872	1	2	99.09
LG3_3_1_comp5890_seq0_gene_97655	maker-VaccDscaff24-augustus-gene-160.31-mRNA-1	906	1718	873	34	906	405	1277	0.0	849	99.084	865	8	865	0	0	99.08
LG3_3_1_comp5890_seq0_gene_97655	augustus_masked-VaccDscaff22-processed-gene-95.7-mRNA-1	906	2078	800	107	906	1102	1901	0.0	752	98.000	784	16	784	0	0	98.00
LG3_3_1_comp5890_seq0_gene_97655	augustus_masked-VaccDscaff22-processed-gene-95.7-mRNA-1	906	2078	780	52	828	321	1100	0.0	427	85.000	663	114	663	2	3	85.00
LG3_3_1_comp5890_seq0_gene_97655	maker-VaccDscaff1631-augustus-gene-0.4-mRNA-1	906	1224	858	52	906	227	1084	0.0	478	85.315	732	123	732	1	3	85.31
LG3_3_1_comp5890_seq0_gene_97655	augustus_masked-VaccDscaff1631-processed-gene-0.1-mRNA-1	906	801	801	109	906	1	801	0.0	439	85.019	681	117	681	2	3	85.02
LG3_3_1_comp5890_seq0_gene_97655	augustus_masked-VaccDscaff22-processed-gene-95.8-mRNA-1	906	831	804	106	906	28	831	0.0	433	84.701	681	120	681	2	3	84.70
LG3_3_1_comp5890_seq0_gene_97655	maker-VaccDscaff22-snap-gene-95.34-mRNA-1	906	411	212	550	761	411	200	5.07e-101	200	98.113	208	4	208	0	0	98.11
# BLASTN 2.7.1+
# Query: LG3_3_2_comp136_seq0_gene_115132
# Database: ../../transcriptome_genome_comparison/V_corymbosum_v1.0_transcripts.fasta
# Fields: query id, subject id, query length, subject length, alignment length, q. start, q. end, s. start, s. end, evalue, score, % identity, identical, mismatches, positives, gap opens, gaps, % positives
# 13 hits found
LG3_3_2_comp136_seq0_gene_115132	augustus_masked-VaccDscaff26-processed-gene-311.4-mRNA-1	1773	1779	1779	1	1773	1	1779	0.0	1680	98.201	1747	26	1747	1	6	98.20
LG3_3_2_comp136_seq0_gene_115132	augustus_masked-VaccDscaff29-processed-gene-299.0-mRNA-1	1773	1791	1791	1	1773	1	1791	0.0	1653	97.599	1748	25	1748	5	18	97.60
LG3_3_2_comp136_seq0_gene_115132	augustus_masked-VaccDscaff21-processed-gene-319.3-mRNA-1	1773	1713	1459	321	1773	276	1713	0.0	1253	95.613	1395	37	1395	5	27	95.61
LG3_3_2_comp136_seq0_gene_115132	augustus_masked-VaccDscaff21-processed-gene-319.3-mRNA-1	1773	1713	269	1	266	1	269	1.28e-109	216	93.680	252	14	252	1	3	93.68
LG3_3_2_comp136_seq0_gene_115132	augustus_masked-VaccDscaff26-processed-gene-311.3-mRNA-1	1773	1530	1221	321	1535	276	1475	0.0	1018	94.840	1158	36	1158	5	27	94.84
LG3_3_2_comp136_seq0_gene_115132	augustus_masked-VaccDscaff26-processed-gene-311.3-mRNA-1	1773	1530	269	1	266	1	269	1.28e-109	216	93.680	252	14	252	1	3	93.68
LG3_3_2_comp136_seq0_gene_115132	snap_masked-VaccDscaff26-processed-gene-311.28-mRNA-1	1773	750	249	438	685	750	502	4.52e-124	242	99.197	247	1	247	1	1	99.20
LG3_3_2_comp136_seq0_gene_115132	snap_masked-VaccDscaff26-processed-gene-311.28-mRNA-1	1773	750	216	885	1100	505	290	2.78e-106	210	99.074	214	2	214	0	0	99.07
LG3_3_2_comp136_seq0_gene_115132	snap_masked-VaccDscaff26-processed-gene-311.28-mRNA-1	1773	750	176	1199	1374	290	115	1.04e-80	164	97.727	172	4	172	0	0	97.73
LG3_3_2_comp136_seq0_gene_115132	snap_masked-VaccDscaff26-processed-gene-311.28-mRNA-1	1773	750	120	1516	1635	120	1	6.46e-53	114	98.333	118	2	118	0	0	98.33
LG3_3_2_comp136_seq0_gene_115132	snap_masked-VaccDscaff26-processed-gene-311.27-mRNA-1	1773	255	255	31	279	255	1	5.97e-108	213	94.902	242	7	242	1	6	94.90
LG3_3_2_comp136_seq0_gene_115132	snap_masked-VaccDscaff26-processed-gene-311.26-mRNA-1	1773	240	240	1038	1277	240	1	2.80e-101	201	94.583	227	13	227	0	0	94.58
LG3_3_2_comp136_seq0_gene_115132	maker-VaccDscaff11-augustus-gene-147.26-mRNA-1	1773	5028	277	226	495	407	133	2.26e-72	149	85.199	236	32	236	4	9	85.20
# BLASTN 2.7.1+
# Query: LGH_2_comp27764_seq0_gene_260813
# Database: ../../transcriptome_genome_comparison/V_corymbosum_v1.0_transcripts.fasta
# Fields: query id, subject id, query length, subject length, alignment length, q. start, q. end, s. start, s. end, evalue, score, % identity, identical, mismatches, positives, gap opens, gaps, % positives
# 5 hits found
LGH_2_comp27764_seq0_gene_260813	maker-VaccDscaff22-snap-gene-164.43-mRNA-1	342	4728	234	109	342	1	234	2.30e-120	234	100.000	234	0	234	0	0	100.00
LGH_2_comp27764_seq0_gene_260813	maker-VaccDscaff43-snap-gene-206.26-mRNA-1	342	5091	237	106	342	123	359	2.31e-115	225	98.312	233	4	233	0	0	98.31
LGH_2_comp27764_seq0_gene_260813	maker-VaccDscaff43-snap-gene-206.26-mRNA-1	342	5091	74	33	106	1	74	9.38e-30	71	98.649	73	1	73	0	0	98.65
LGH_2_comp27764_seq0_gene_260813	maker-VaccDscaff46-snap-gene-44.36-mRNA-1	342	4866	240	106	342	259	498	3.01e-109	214	96.667	232	5	232	1	3	96.67
LGH_2_comp27764_seq0_gene_260813	maker-VaccDscaff46-snap-gene-44.36-mRNA-1	342	4866	88	20	106	29	116	1.20e-33	78	96.591	85	2	85	1	1	96.59
# BLASTN 2.7.1+
# Query: LG3_2_comp438_seq3_gene_43035
# Database: ../../transcriptome_genome_comparison/V_corymbosum_v1.0_transcripts.fasta
# Fields: query id, subject id, query length, subject length, alignment length, q. start, q. end, s. start, s. end, evalue, score, % identity, identical, mismatches, positives, gap opens, gaps, % positives
# 13 hits found
LG3_2_comp438_seq3_gene_43035	maker-VaccDscaff15-augustus-gene-281.21-mRNA-1	1782	2488	1782	1	1782	177	1958	0.0	1770	99.776	1778	4	1778	0	0	99.78
LG3_2_comp438_seq3_gene_43035	snap_masked-VaccDscaff19-processed-gene-328.8-mRNA-1	1782	2693	1579	204	1782	656	2234	0.0	1567	99.747	1575	4	1575	0	0	99.75
LG3_2_comp438_seq3_gene_43035	snap_masked-VaccDscaff19-processed-gene-328.8-mRNA-1	1782	2693	204	1	204	210	413	2.81e-101	201	99.510	203	1	203	0	0	99.51
LG3_2_comp438_seq3_gene_43035	maker-VaccDscaff11-augustus-gene-296.19-mRNA-1	1782	2535	1579	204	1782	598	2176	0.0	1567	99.747	1575	4	1575	0	0	99.75
LG3_2_comp438_seq3_gene_43035	maker-VaccDscaff11-augustus-gene-296.19-mRNA-1	1782	2535	204	1	204	185	388	6.05e-103	204	100.000	204	0	204	0	0	100.00
LG3_2_comp438_seq3_gene_43035	maker-VaccDscaff24-augustus-gene-104.21-mRNA-1	1782	2672	1579	204	1782	622	2200	0.0	1564	99.683	1574	5	1574	0	0	99.68
LG3_2_comp438_seq3_gene_43035	maker-VaccDscaff24-augustus-gene-104.21-mRNA-1	1782	2672	204	1	204	209	412	6.05e-103	204	100.000	204	0	204	0	0	100.00
LG3_2_comp438_seq3_gene_43035	maker-VaccDscaff47-augustus-gene-70.25-mRNA-1	1782	2430	1798	1	1782	133	1929	0.0	985	85.095	1530	251	1530	10	17	85.09
LG3_2_comp438_seq3_gene_43035	maker-VaccDscaff46-augustus-gene-87.38-mRNA-1	1782	2813	1798	1	1782	122	1918	0.0	985	85.095	1530	251	1530	10	17	85.09
LG3_2_comp438_seq3_gene_43035	maker-VaccDscaff22-augustus-gene-254.36-mRNA-1	1782	2495	1798	1	1782	178	1974	0.0	985	85.095	1530	251	1530	10	17	85.09
LG3_2_comp438_seq3_gene_43035	maker-VaccDscaff43-augustus-gene-131.29-mRNA-1	1782	2616	1797	1	1782	197	1993	0.0	976	84.919	1526	256	1526	8	15	84.92
LG3_2_comp438_seq3_gene_43035	maker-VaccDscaff28-snap-gene-350.48-mRNA-1	1782	730	132	73	204	346	477	1.39e-59	126	98.485	130	2	130	0	0	98.48
LG3_2_comp438_seq3_gene_43035	maker-VaccDscaff18-augustus-gene-333.31-mRNA-1	1782	1916	134	71	204	1215	1348	1.08e-55	119	96.269	129	5	129	0	0	96.27
# BLASTN 2.7.1+
# Query: LGL_comp854_seq1_gene_306796
# Database: ../../transcriptome_genome_comparison/V_corymbosum_v1.0_transcripts.fasta
# 0 hits found
# BLASTN 2.7.1+
# Query: LG3_3_2_comp45138_seq0_gene_154946
# Database: ../../transcriptome_genome_comparison/V_corymbosum_v1.0_transcripts.fasta
# Fields: query id, subject id, query length, subject length, alignment length, q. start, q. end, s. start, s. end, evalue, score, % identity, identical, mismatches, positives, gap opens, gaps, % positives
# 13 hits found
LG3_3_2_comp45138_seq0_gene_154946	maker-VaccDscaff31-augustus-gene-197.32-mRNA-1	663	4133	651	1	651	3286	3936	0.0	402	87.250	568	83	568	0	0	87.25
LG3_3_2_comp45138_seq0_gene_154946	maker-VaccDscaff7-augustus-gene-149.22-mRNA-1	663	3911	651	1	651	2953	3603	0.0	396	86.943	566	85	566	0	0	86.94
LG3_3_2_comp45138_seq0_gene_154946	maker-VaccDscaff16-augustus-gene-251.27-mRNA-1	663	4142	651	1	651	3184	3834	0.0	393	86.790	565	86	565	0	0	86.79
LG3_3_2_comp45138_seq0_gene_154946	maker-VaccDscaff34-augustus-gene-145.37-mRNA-1	663	3522	653	1	651	2866	3516	0.0	378	86.064	562	87	562	3	4	86.06
LG3_3_2_comp45138_seq0_gene_154946	maker-VaccDscaff42-augustus-gene-241.33-mRNA-1	663	4203	649	1	649	3408	4056	0.0	358	85.054	552	97	552	0	0	85.05
LG3_3_2_comp45138_seq0_gene_154946	snap_masked-VaccDscaff30-processed-gene-44.10-mRNA-1	663	4214	649	1	649	3445	4093	0.0	358	85.054	552	97	552	0	0	85.05
LG3_3_2_comp45138_seq0_gene_154946	maker-VaccDscaff32-augustus-gene-37.33-mRNA-1	663	3696	649	1	649	2989	3637	0.0	358	85.054	552	97	552	0	0	85.05
LG3_3_2_comp45138_seq0_gene_154946	maker-VaccDscaff13-augustus-gene-355.27-mRNA-1	663	4265	649	1	649	3409	4057	0.0	358	85.054	552	97	552	0	0	85.05
LG3_3_2_comp45138_seq0_gene_154946	maker-VaccDscaff27-augustus-gene-347.22-mRNA-1	663	3645	646	1	644	2938	3581	7.11e-178	338	84.211	544	98	544	4	4	84.21
LG3_3_2_comp45138_seq0_gene_154946	maker-VaccDscaff27-snap-gene-347.30-mRNA-1	663	909	646	1	644	157	800	3.36e-166	317	83.127	537	105	537	4	4	83.13
LG3_3_2_comp45138_seq0_gene_154946	maker-VaccDscaff47-snap-gene-128.32-mRNA-1	663	4524	651	1	651	2890	3537	1.21e-165	316	82.949	540	108	540	1	3	82.95
LG3_3_2_comp45138_seq0_gene_154946	maker-VaccDscaff17-snap-gene-374.38-mRNA-1	663	3630	649	1	649	2923	3571	1.21e-165	316	82.897	538	111	538	0	0	82.90
LG3_3_2_comp45138_seq0_gene_154946	maker-VaccDscaff11-augustus-gene-152.10-mRNA-1	663	4066	649	1	644	3183	3826	3.43e-151	290	81.818	531	108	531	9	10	81.82
# BLASTN 2.7.1+
# Query: LG3_3_1_comp6466_seq2_gene_98559
# Database: ../../transcriptome_genome_comparison/V_corymbosum_v1.0_transcripts.fasta
# Fields: query id, subject id, query length, subject length, alignment length, q. start, q. end, s. start, s. end, evalue, score, % identity, identical, mismatches, positives, gap opens, gaps, % positives
# 51 hits found
LG3_3_1_comp6466_seq2_gene_98559	maker-VaccDscaff35-snap-gene-27.51-mRNA-1	3087	3838	2329	1	2305	165	2490	0.0	2153	97.681	2275	27	2275	7	27	97.68
LG3_3_1_comp6466_seq2_gene_98559	maker-VaccDscaff35-snap-gene-27.51-mRNA-1	3087	3838	785	2303	3087	2722	3506	0.0	746	98.344	772	13	772	0	0	98.34
LG3_3_1_comp6466_seq2_gene_98559	maker-VaccDscaff9-snap-gene-38.45-mRNA-1	3087	5864	2329	1	2305	291	2616	0.0	2153	97.681	2275	27	2275	7	27	97.68
LG3_3_1_comp6466_seq2_gene_98559	maker-VaccDscaff9-snap-gene-38.45-mRNA-1	3087	5864	750	2303	3052	2848	3597	0.0	711	98.267	737	13	737	0	0	98.27
LG3_3_1_comp6466_seq2_gene_98559	maker-VaccDscaff4-augustus-gene-61.42-mRNA-1	3087	3998	1606	727	2305	1074	2679	0.0	1451	97.073	1559	20	1559	7	27	97.07
LG3_3_1_comp6466_seq2_gene_98559	maker-VaccDscaff4-augustus-gene-61.42-mRNA-1	3087	3998	785	2303	3087	2914	3698	0.0	770	99.363	780	5	780	0	0	99.36
LG3_3_1_comp6466_seq2_gene_98559	maker-VaccDscaff4-augustus-gene-61.42-mRNA-1	3087	3998	737	1	735	291	1027	0.0	721	99.322	732	3	732	2	2	99.32
LG3_3_1_comp6466_seq2_gene_98559	maker-VaccDscaff36-snap-gene-281.80-mRNA-1	3087	8988	752	2303	3054	3521	4272	0.0	734	99.202	746	6	746	0	0	99.20
LG3_3_1_comp6466_seq2_gene_98559	maker-VaccDscaff36-snap-gene-281.80-mRNA-1	3087	8988	314	1992	2305	3078	3372	1.38e-91	184	87.261	274	21	274	10	19	87.26
LG3_3_1_comp6466_seq2_gene_98559	maker-VaccDscaff36-snap-gene-281.80-mRNA-1	3087	8988	180	1478	1657	2909	3087	8.51e-74	152	95.000	171	8	171	1	1	95.00
LG3_3_1_comp6466_seq2_gene_98559	maker-VaccDscaff36-snap-gene-281.80-mRNA-1	3087	8988	141	1849	1989	6256	6396	2.43e-54	117	94.326	133	8	133	0	0	94.33
LG3_3_1_comp6466_seq2_gene_98559	maker-VaccDscaff36-snap-gene-281.88-mRNA-1	3087	2877	678	2386	3063	1	648	0.0	525	93.215	632	16	632	11	30	93.22
LG3_3_1_comp6466_seq2_gene_98559	maker-VaccDscaff36-snap-gene-281.88-mRNA-1	3087	2877	401	2666	3066	650	1050	0.0	377	98.005	393	8	393	0	0	98.00
LG3_3_1_comp6466_seq2_gene_98559	maker-VaccDscaff8-snap-gene-313.12-mRNA-1	3087	3495	692	37	728	235	926	0.0	479	89.740	621	71	621	0	0	89.74
LG3_3_1_comp6466_seq2_gene_98559	maker-VaccDscaff10-snap-gene-303.12-mRNA-1	3087	3715	692	37	728	346	1037	0.0	479	89.740	621	71	621	0	0	89.74
LG3_3_1_comp6466_seq2_gene_98559	maker-VaccDscaff1-snap-gene-102.26-mRNA-1	3087	3727	692	37	728	220	911	0.0	476	89.595	620	72	620	0	0	89.60
LG3_3_1_comp6466_seq2_gene_98559	maker-VaccDscaff1-snap-gene-102.26-mRNA-1	3087	3727	1357	874	2197	910	2245	2.64e-178	340	75.682	1027	276	1027	31	54	75.68
LG3_3_1_comp6466_seq2_gene_98559	maker-VaccDscaff5-snap-gene-89.27-mRNA-1	3087	3640	692	37	728	311	1002	0.0	476	89.595	620	72	620	0	0	89.60
LG3_3_1_comp6466_seq2_gene_98559	maker-VaccDscaff36-snap-gene-281.83-mRNA-1	3087	528	463	2594	3052	1	463	0.0	431	97.840	453	6	453	1	4	97.84
LG3_3_1_comp6466_seq2_gene_98559	augustus_masked-VaccDscaff4-processed-gene-61.8-mRNA-1	3087	3991	443	2645	3087	3444	3886	0.0	401	96.840	429	14	429	0	0	96.84
LG3_3_1_comp6466_seq2_gene_98559	augustus_masked-VaccDscaff4-processed-gene-61.8-mRNA-1	3087	3991	316	1992	2305	2706	3016	2.22e-119	234	91.772	290	19	290	4	7	91.77
LG3_3_1_comp6466_seq2_gene_98559	augustus_masked-VaccDscaff4-processed-gene-61.8-mRNA-1	3087	3991	221	2383	2603	3231	3451	3.77e-107	212	98.643	218	3	218	0	0	98.64
LG3_3_1_comp6466_seq2_gene_98559	augustus_masked-VaccDscaff4-processed-gene-61.8-mRNA-1	3087	3991	52	1596	1647	2065	2116	7.16e-15	46	96.154	50	2	50	0	0	96.15
LG3_3_1_comp6466_seq2_gene_98559	maker-VaccDscaff36-augustus-gene-281.71-mRNA-1	3087	717	412	2083	2494	292	703	0.0	391	98.301	405	7	405	0	0	98.30
LG3_3_1_comp6466_seq2_gene_98559	snap_masked-VaccDscaff9-processed-gene-38.15-mRNA-1	3087	354	354	2425	2777	1	354	1.63e-155	299	94.915	336	17	336	1	1	94.92
LG3_3_1_comp6466_seq2_gene_98559	maker-VaccDscaff36-snap-gene-281.86-mRNA-1	3087	3681	304	2763	3066	1647	1950	2.77e-143	277	97.039	295	9	295	0	0	97.04
LG3_3_1_comp6466_seq2_gene_98559	maker-VaccDscaff35-snap-gene-27.48-mRNA-1	3087	2415	274	2780	3053	182	455	1.32e-126	247	96.715	265	9	265	0	0	96.72
LG3_3_1_comp6466_seq2_gene_98559	maker-VaccDscaff35-snap-gene-27.48-mRNA-1	3087	2415	179	2386	2564	1	179	8.51e-74	152	94.972	170	9	170	0	0	94.97
LG3_3_1_comp6466_seq2_gene_98559	augustus_masked-VaccDscaff4-processed-gene-119.7-mRNA-1	3087	294	291	2425	2715	1	291	2.22e-119	234	93.471	272	19	272	0	0	93.47
LG3_3_1_comp6466_seq2_gene_98559	snap_masked-VaccDscaff36-processed-gene-281.38-mRNA-1	3087	321	255	2731	2985	1	255	2.23e-114	225	96.078	245	10	245	0	0	96.08
LG3_3_1_comp6466_seq2_gene_98559	snap_masked-VaccDscaff36-processed-gene-281.38-mRNA-1	3087	321	65	3023	3087	257	321	1.96e-25	65	100.000	65	0	65	0	0	100.00
LG3_3_1_comp6466_seq2_gene_98559	maker-VaccDscaff9-snap-gene-38.41-mRNA-1	3087	2752	317	1337	1647	1945	2261	3.74e-112	221	90.221	286	25	286	2	6	90.22
LG3_3_1_comp6466_seq2_gene_98559	augustus_masked-VaccDscaff9-processed-gene-75.8-mRNA-1	3087	741	281	2513	2793	306	581	1.75e-105	209	91.815	258	18	258	3	5	91.81
LG3_3_1_comp6466_seq2_gene_98559	maker-VaccDscaff36-snap-gene-281.90-mRNA-1	3087	4818	322	1672	1993	1864	2158	1.80e-85	173	86.025	277	18	277	7	27	86.02
LG3_3_1_comp6466_seq2_gene_98559	maker-VaccDscaff36-snap-gene-281.90-mRNA-1	3087	4818	170	1478	1647	4499	4668	1.83e-75	155	97.059	165	5	165	0	0	97.06
LG3_3_1_comp6466_seq2_gene_98559	maker-VaccDscaff36-snap-gene-281.90-mRNA-1	3087	4818	151	2440	2590	4668	4818	1.45e-56	121	93.377	141	10	141	0	0	93.38
LG3_3_1_comp6466_seq2_gene_98559	maker-VaccDscaff36-snap-gene-281.90-mRNA-1	3087	4818	43	1554	1596	1795	1836	2.59e-09	36	95.349	41	1	41	1	1	95.35
LG3_3_1_comp6466_seq2_gene_98559	snap_masked-VaccDscaff4-processed-gene-61.17-mRNA-1	3087	189	189	2774	2962	189	1	1.08e-82	168	96.296	182	7	182	0	0	96.30
LG3_3_1_comp6466_seq2_gene_98559	snap_masked-VaccDscaff4-processed-gene-61.23-mRNA-1	3087	1002	180	1468	1647	209	30	2.35e-79	162	96.667	174	6	174	0	0	96.67
LG3_3_1_comp6466_seq2_gene_98559	snap_masked-VaccDscaff9-processed-gene-38.17-mRNA-1	3087	894	180	1468	1647	209	30	2.35e-79	162	96.667	174	6	174	0	0	96.67
LG3_3_1_comp6466_seq2_gene_98559	snap_masked-VaccDscaff4-processed-gene-61.32-mRNA-1	3087	1758	170	1478	1647	1478	1647	1.83e-75	155	97.059	165	5	165	0	0	97.06
LG3_3_1_comp6466_seq2_gene_98559	maker-VaccDscaff9-snap-gene-64.35-mRNA-1	3087	1935	230	2481	2710	1707	1935	6.62e-70	145	87.826	202	27	202	1	1	87.83
LG3_3_1_comp6466_seq2_gene_98559	maker-VaccDscaff4-snap-gene-106.65-mRNA-1	3087	4719	230	2481	2710	4491	4719	3.08e-68	142	87.391	201	28	201	1	1	87.39
LG3_3_1_comp6466_seq2_gene_98559	maker-VaccDscaff35-snap-gene-0.31-mRNA-1	3087	774	230	2481	2710	546	774	1.43e-66	139	86.957	200	29	200	1	1	86.96
LG3_3_1_comp6466_seq2_gene_98559	maker-VaccDscaff35-snap-gene-27.46-mRNA-1	3087	516	145	1848	1992	90	234	1.45e-56	121	94.483	137	8	137	0	0	94.48
LG3_3_1_comp6466_seq2_gene_98559	snap_masked-VaccDscaff4-processed-gene-61.22-mRNA-1	3087	474	104	2603	2706	104	1	8.87e-44	98	98.077	102	2	102	0	0	98.08
LG3_3_1_comp6466_seq2_gene_98559	snap_masked-VaccDscaff4-processed-gene-61.22-mRNA-1	3087	474	68	2412	2479	173	106	4.22e-27	68	100.000	68	0	68	0	0	100.00
LG3_3_1_comp6466_seq2_gene_98559	maker-VaccDscaff35-snap-gene-27.56-mRNA-1	3087	390	82	2303	2384	308	389	1.51e-31	76	97.561	80	2	80	0	0	97.56
LG3_3_1_comp6466_seq2_gene_98559	maker-VaccDscaff35-snap-gene-27.56-mRNA-1	3087	390	84	2222	2305	1	84	5.46e-26	66	92.857	78	6	78	0	0	92.86
LG3_3_1_comp6466_seq2_gene_98559	maker-VaccDscaff10-augustus-gene-304.29-mRNA-1	3087	5032	56	673	728	3906	3961	1.98e-20	56	100.000	56	0	56	0	0	100.00
LG3_3_1_comp6466_seq2_gene_98559	maker-VaccDscaff36-snap-gene-281.87-mRNA-1	3087	624	45	2340	2384	579	623	5.57e-11	39	95.556	43	2	43	0	0	95.56
# BLASTN 2.7.1+
# Query: LG3_3_2_comp26440_seq0_gene_151170
# Database: ../../transcriptome_genome_comparison/V_corymbosum_v1.0_transcripts.fasta
# Fields: query id, subject id, query length, subject length, alignment length, q. start, q. end, s. start, s. end, evalue, score, % identity, identical, mismatches, positives, gap opens, gaps, % positives
# 4 hits found
LG3_3_2_comp26440_seq0_gene_151170	maker-VaccDscaff23-augustus-gene-326.32-mRNA-1	654	985	654	1	654	270	923	0.0	636	99.083	648	6	648	0	0	99.08
LG3_3_2_comp26440_seq0_gene_151170	maker-VaccDscaff40-augustus-gene-16.40-mRNA-1	654	1052	654	1	654	337	990	0.0	636	99.083	648	6	648	0	0	99.08
LG3_3_2_comp26440_seq0_gene_151170	maker-VaccDscaff41-snap-gene-55.25-mRNA-1	654	1195	462	1	462	318	779	0.0	453	99.351	459	3	459	0	0	99.35
LG3_3_2_comp26440_seq0_gene_151170	maker-VaccDscaff41-snap-gene-55.25-mRNA-1	654	1195	153	502	654	780	932	2.26e-73	150	99.346	152	1	152	0	0	99.35
# BLASTN 2.7.1+
# Query: LGH_2_comp22471_seq0_gene_260017
# Database: ../../transcriptome_genome_comparison/V_corymbosum_v1.0_transcripts.fasta
# Fields: query id, subject id, query length, subject length, alignment length, q. start, q. end, s. start, s. end, evalue, score, % identity, identical, mismatches, positives, gap opens, gaps, % positives
# 14 hits found
LGH_2_comp22471_seq0_gene_260017	maker-VaccDscaff4-snap-gene-378.39-mRNA-1	1089	1826	792	1	792	83	874	0.0	786	99.747	790	2	790	0	0	99.75
LGH_2_comp22471_seq0_gene_260017	maker-VaccDscaff4-snap-gene-378.39-mRNA-1	1089	1826	262	828	1089	874	1135	2.10e-135	262	100.000	262	0	262	0	0	100.00
LGH_2_comp22471_seq0_gene_260017	maker-VaccDscaff35-snap-gene-275.34-mRNA-1	1089	1404	792	1	792	301	1092	0.0	786	99.747	790	2	790	0	0	99.75
LGH_2_comp22471_seq0_gene_260017	maker-VaccDscaff35-snap-gene-275.34-mRNA-1	1089	1404	195	828	1021	1092	1286	6.17e-96	191	99.487	194	0	194	1	1	99.49
LGH_2_comp22471_seq0_gene_260017	maker-VaccDscaff9-augustus-gene-358.28-mRNA-1	1089	1959	766	1	766	204	969	0.0	745	99.086	759	7	759	0	0	99.09
LGH_2_comp22471_seq0_gene_260017	maker-VaccDscaff9-augustus-gene-358.28-mRNA-1	1089	1959	266	828	1087	998	1263	2.75e-124	242	97.368	259	1	259	1	6	97.37
LGH_2_comp22471_seq0_gene_260017	maker-VaccDscaff36-augustus-gene-51.37-mRNA-1	1089	2057	484	1	484	171	654	0.0	463	98.554	477	7	477	0	0	98.55
LGH_2_comp22471_seq0_gene_260017	maker-VaccDscaff36-augustus-gene-51.37-mRNA-1	1089	2057	285	482	766	742	1026	3.46e-143	276	98.947	282	3	282	0	0	98.95
LGH_2_comp22471_seq0_gene_260017	maker-VaccDscaff36-augustus-gene-51.37-mRNA-1	1089	2057	274	828	1087	1055	1328	7.87e-105	207	92.701	254	6	254	3	14	92.70
LGH_2_comp22471_seq0_gene_260017	snap_masked-VaccDscaff13-processed-gene-358.15-mRNA-1	1089	234	207	1	207	1	207	1.73e-91	183	96.135	199	8	199	0	0	96.14
LGH_2_comp22471_seq0_gene_260017	snap_masked-VaccDscaff41-processed-gene-264.11-mRNA-1	1089	234	207	1	207	1	207	8.04e-90	180	95.652	198	9	198	0	0	95.65
LGH_2_comp22471_seq0_gene_260017	maker-VaccDscaff17-augustus-gene-240.24-mRNA-1	1089	1381	207	1	207	85	291	8.04e-90	180	95.652	198	9	198	0	0	95.65
LGH_2_comp22471_seq0_gene_260017	maker-VaccDscaff7-augustus-gene-357.31-mRNA-1	1089	492	177	31	207	1	177	3.82e-73	150	94.915	168	9	168	0	0	94.92
LGH_2_comp22471_seq0_gene_260017	maker-VaccDscaff32-augustus-gene-92.43-mRNA-1	1089	901	115	1	115	168	282	5.12e-47	103	96.522	111	4	111	0	0	96.52
# BLASTN 2.7.1+
# Query: LG3_2_comp19932_seq0_gene_75070
# Database: ../../transcriptome_genome_comparison/V_corymbosum_v1.0_transcripts.fasta
# Fields: query id, subject id, query length, subject length, alignment length, q. start, q. end, s. start, s. end, evalue, score, % identity, identical, mismatches, positives, gap opens, gaps, % positives
# 5 hits found
LG3_2_comp19932_seq0_gene_75070	maker-VaccDscaff20-augustus-gene-307.24-mRNA-1	846	1647	799	1	799	62	860	0.0	745	97.747	781	18	781	0	0	97.75
LG3_2_comp19932_seq0_gene_75070	maker-VaccDscaff28-snap-gene-70.34-mRNA-1	846	2957	676	124	799	1567	2233	0.0	593	96.154	650	17	650	1	9	96.15
LG3_2_comp19932_seq0_gene_75070	maker-VaccDscaff44-augustus-gene-59.30-mRNA-1	846	1772	382	418	799	604	985	0.0	349	97.120	371	11	371	0	0	97.12
LG3_2_comp19932_seq0_gene_75070	maker-VaccDscaff44-augustus-gene-59.30-mRNA-1	846	1772	276	1	276	67	342	2.69e-138	267	98.913	273	3	273	0	0	98.91
LG3_2_comp19932_seq0_gene_75070	maker-VaccDscaff44-augustus-gene-59.30-mRNA-1	846	1772	151	272	422	368	518	1.79e-65	136	96.689	146	5	146	0	0	96.69
# BLASTN 2.7.1+
# Query: LGH_1_comp8266_seq1_gene_229620
# Database: ../../transcriptome_genome_comparison/V_corymbosum_v1.0_transcripts.fasta
# Fields: query id, subject id, query length, subject length, alignment length, q. start, q. end, s. start, s. end, evalue, score, % identity, identical, mismatches, positives, gap opens, gaps, % positives
# 1 hits found
LGH_1_comp8266_seq1_gene_229620	maker-VaccDscaff28-augustus-gene-192.26-mRNA-1	396	6961	93	305	396	908	1000	2.34e-36	83	96.774	90	2	90	1	1	96.77
# BLASTN 2.7.1+
# Query: LGH_3_comp26520_seq0_gene_296851
# Database: ../../transcriptome_genome_comparison/V_corymbosum_v1.0_transcripts.fasta
# Fields: query id, subject id, query length, subject length, alignment length, q. start, q. end, s. start, s. end, evalue, score, % identity, identical, mismatches, positives, gap opens, gaps, % positives
# 14 hits found
LGH_3_comp26520_seq0_gene_296851	maker-VaccDscaff22-augustus-gene-307.29-mRNA-1	1503	4498	1473	11	1462	440	1903	0.0	1254	95.384	1405	38	1405	5	30	95.38
LGH_3_comp26520_seq0_gene_296851	maker-VaccDscaff22-augustus-gene-307.29-mRNA-1	1503	4498	283	1221	1503	1905	2187	2.98e-120	235	94.346	267	16	267	0	0	94.35
LGH_3_comp26520_seq0_gene_296851	maker-VaccDscaff22-augustus-gene-307.29-mRNA-1	1503	4498	242	1221	1462	1785	2023	5.20e-88	177	91.322	221	18	221	1	3	91.32
LGH_3_comp26520_seq0_gene_296851	maker-VaccDscaff47-augustus-gene-130.26-mRNA-1	1503	4537	1476	11	1462	473	1939	0.0	1237	94.986	1402	41	1402	10	33	94.99
LGH_3_comp26520_seq0_gene_296851	maker-VaccDscaff47-augustus-gene-130.26-mRNA-1	1503	4537	283	1221	1503	1941	2223	6.40e-122	238	94.700	268	15	268	0	0	94.70
LGH_3_comp26520_seq0_gene_296851	maker-VaccDscaff47-augustus-gene-130.26-mRNA-1	1503	4537	242	1221	1462	1821	2059	5.20e-88	177	91.322	221	18	221	1	3	91.32
LGH_3_comp26520_seq0_gene_296851	maker-VaccDscaff46-augustus-gene-154.33-mRNA-1	1503	4545	1149	314	1462	775	1920	0.0	1069	97.737	1123	23	1123	1	3	97.74
LGH_3_comp26520_seq0_gene_296851	maker-VaccDscaff46-augustus-gene-154.33-mRNA-1	1503	4545	345	11	355	442	774	2.19e-156	300	96.232	332	1	332	1	12	96.23
LGH_3_comp26520_seq0_gene_296851	maker-VaccDscaff46-augustus-gene-154.33-mRNA-1	1503	4545	283	1221	1503	1922	2204	2.98e-120	235	94.346	267	16	267	0	0	94.35
LGH_3_comp26520_seq0_gene_296851	maker-VaccDscaff46-augustus-gene-154.33-mRNA-1	1503	4545	242	1221	1462	1802	2040	5.20e-88	177	91.322	221	18	221	1	3	91.32
LGH_3_comp26520_seq0_gene_296851	maker-VaccDscaff43-augustus-gene-69.28-mRNA-1	1503	4554	1149	314	1462	792	1937	0.0	1069	97.737	1123	23	1123	1	3	97.74
LGH_3_comp26520_seq0_gene_296851	maker-VaccDscaff43-augustus-gene-69.28-mRNA-1	1503	4554	345	11	355	447	791	1.01e-159	306	96.232	332	13	332	0	0	96.23
LGH_3_comp26520_seq0_gene_296851	maker-VaccDscaff43-augustus-gene-69.28-mRNA-1	1503	4554	283	1221	1503	1939	2221	2.98e-120	235	94.346	267	16	267	0	0	94.35
LGH_3_comp26520_seq0_gene_296851	maker-VaccDscaff43-augustus-gene-69.28-mRNA-1	1503	4554	242	1221	1462	1819	2057	5.20e-88	177	91.322	221	18	221	1	3	91.32
# BLASTN 2.7.1+
# Query: LG3_3_comp2473_seq2_gene_196702
# Database: ../../transcriptome_genome_comparison/V_corymbosum_v1.0_transcripts.fasta
# Fields: query id, subject id, query length, subject length, alignment length, q. start, q. end, s. start, s. end, evalue, score, % identity, identical, mismatches, positives, gap opens, gaps, % positives
# 11 hits found
LG3_3_comp2473_seq2_gene_196702	maker-VaccDscaff134-augustus-gene-2.25-mRNA-1	1149	1306	1117	33	1149	33	1148	0.0	1074	98.747	1103	13	1103	1	1	98.75
LG3_3_comp2473_seq2_gene_196702	snap_masked-VaccDscaff26-processed-gene-37.25-mRNA-1	1149	1337	1101	33	1133	18	1117	0.0	1070	99.092	1091	9	1091	1	1	99.09
LG3_3_comp2473_seq2_gene_196702	maker-VaccDscaff29-augustus-gene-37.21-mRNA-1	1149	1442	1122	33	1149	66	1185	0.0	1058	98.217	1102	13	1102	2	7	98.22
LG3_3_comp2473_seq2_gene_196702	maker-VaccDscaff21-augustus-gene-36.22-mRNA-1	1149	1349	1122	33	1149	53	1173	0.0	1041	97.683	1096	20	1096	2	6	97.68
LG3_3_comp2473_seq2_gene_196702	maker-VaccDscaff19-augustus-gene-8.38-mRNA-1	1149	1555	959	215	1149	251	1209	0.0	524	85.297	818	117	818	12	24	85.30
LG3_3_comp2473_seq2_gene_196702	maker-VaccDscaff20-snap-gene-10.37-mRNA-1	1149	1554	959	215	1149	252	1210	0.0	524	85.297	818	117	818	12	24	85.30
LG3_3_comp2473_seq2_gene_196702	maker-VaccDscaff28-augustus-gene-341.32-mRNA-1	1149	1567	829	321	1149	392	1220	0.0	523	87.696	727	102	727	0	0	87.70
LG3_3_comp2473_seq2_gene_196702	maker-VaccDscaff48-augustus-gene-101.33-mRNA-1	1149	1566	959	215	1149	257	1215	0.0	515	84.984	815	120	815	12	24	84.98
LG3_3_comp2473_seq2_gene_196702	augustus_masked-VaccDscaff6-processed-gene-264.5-mRNA-1	1149	714	706	439	1144	4	709	4.73e-142	274	79.603	562	144	562	0	0	79.60
LG3_3_comp2473_seq2_gene_196702	maker-VaccDscaff38-augustus-gene-159.22-mRNA-1	1149	444	439	706	1144	1	439	5.15e-82	166	79.271	348	91	348	0	0	79.27
LG3_3_comp2473_seq2_gene_196702	snap_masked-VaccDscaff39-processed-gene-165.20-mRNA-1	1149	588	358	787	1144	226	583	1.13e-68	142	79.888	286	72	286	0	0	79.89
# BLASTN 2.7.1+
# Query: LGH_3_comp11473_seq4_gene_286740
# Database: ../../transcriptome_genome_comparison/V_corymbosum_v1.0_transcripts.fasta
# Fields: query id, subject id, query length, subject length, alignment length, q. start, q. end, s. start, s. end, evalue, score, % identity, identical, mismatches, positives, gap opens, gaps, % positives
# 6 hits found
LGH_3_comp11473_seq4_gene_286740	maker-VaccDscaff17-snap-gene-56.46-mRNA-1	1419	1829	1419	1	1419	247	1665	0.0	1389	99.295	1409	10	1409	0	0	99.30
LGH_3_comp11473_seq4_gene_286740	maker-VaccDscaff1138-augustus-gene-0.6-mRNA-1	1419	1419	1419	1	1419	1	1419	0.0	1356	98.520	1398	21	1398	0	0	98.52
LGH_3_comp11473_seq4_gene_286740	maker-VaccDscaff17-augustus-gene-56.36-mRNA-1	1419	2046	1419	1	1419	436	1854	0.0	1356	98.520	1398	21	1398	0	0	98.52
LGH_3_comp11473_seq4_gene_286740	maker-VaccDscaff17-augustus-gene-56.36-mRNA-1	1419	2046	378	1019	1396	23	400	0.0	348	97.354	368	10	368	0	0	97.35
LGH_3_comp11473_seq4_gene_286740	maker-VaccDscaff1637-augustus-gene-0.5-mRNA-1	1419	1419	1419	1	1419	1	1419	0.0	1356	98.520	1398	21	1398	0	0	98.52
LGH_3_comp11473_seq4_gene_286740	maker-VaccDscaff17-snap-gene-55.46-mRNA-1	1419	7035	174	380	545	3668	3841	8.44e-66	137	93.678	163	3	163	1	8	93.68
# BLASTN 2.7.1+
# Query: LGL_comp17276_seq1_gene_330512
# Database: ../../transcriptome_genome_comparison/V_corymbosum_v1.0_transcripts.fasta
# Fields: query id, subject id, query length, subject length, alignment length, q. start, q. end, s. start, s. end, evalue, score, % identity, identical, mismatches, positives, gap opens, gaps, % positives
# 28 hits found
LGL_comp17276_seq1_gene_330512	maker-VaccDscaff13-snap-gene-28.30-mRNA-1	1617	3359	1600	19	1617	1359	2951	0.0	1281	93.438	1495	97	1495	4	8	93.44
LGL_comp17276_seq1_gene_330512	maker-VaccDscaff42-augustus-gene-33.18-mRNA-1	1617	3798	1600	19	1617	1387	2979	0.0	1272	93.250	1492	100	1492	4	8	93.25
LGL_comp17276_seq1_gene_330512	maker-VaccDscaff13-snap-gene-28.31-mRNA-1	1617	3447	1601	19	1617	1330	2925	0.0	1210	91.943	1472	122	1472	7	7	91.94
LGL_comp17276_seq1_gene_330512	maker-VaccDscaff30-snap-gene-284.38-mRNA-1	1617	5982	1603	19	1617	3877	5469	0.0	1152	90.767	1455	134	1455	12	14	90.77
LGL_comp17276_seq1_gene_330512	maker-VaccDscaff30-snap-gene-284.38-mRNA-1	1617	5982	1245	373	1617	712	1956	0.0	972	92.691	1154	91	1154	0	0	92.69
LGL_comp17276_seq1_gene_330512	maker-VaccDscaff30-snap-gene-283.31-mRNA-1	1617	7165	1556	71	1617	1586	3126	0.0	1076	89.974	1400	132	1400	8	24	89.97
LGL_comp17276_seq1_gene_330512	maker-VaccDscaff30-snap-gene-283.31-mRNA-1	1617	7165	1622	1	1617	4861	6471	0.0	1065	88.718	1439	167	1439	12	16	88.72
LGL_comp17276_seq1_gene_330512	maker-VaccDscaff30-snap-gene-283.31-mRNA-1	1617	7165	168	1	168	1414	1575	1.25e-59	126	92.262	155	7	155	4	6	92.26
LGL_comp17276_seq1_gene_330512	maker-VaccDscaff42-snap-gene-33.25-mRNA-1	1617	7215	1623	1	1617	4806	6419	0.0	1069	88.786	1441	167	1441	11	15	88.79
LGL_comp17276_seq1_gene_330512	maker-VaccDscaff42-snap-gene-33.25-mRNA-1	1617	7215	1557	71	1617	1501	3041	0.0	1055	89.531	1394	137	1394	9	26	89.53
LGL_comp17276_seq1_gene_330512	maker-VaccDscaff42-snap-gene-33.25-mRNA-1	1617	7215	168	1	168	1329	1490	2.72e-56	120	91.071	153	9	153	4	6	91.07
LGL_comp17276_seq1_gene_330512	maker-VaccDscaff13-snap-gene-27.39-mRNA-1	1617	7261	1557	71	1617	1501	3041	0.0	1061	89.660	1396	135	1396	9	26	89.66
LGL_comp17276_seq1_gene_330512	maker-VaccDscaff13-snap-gene-27.39-mRNA-1	1617	7261	986	634	1617	5268	6251	0.0	777	93.002	917	65	917	3	4	93.00
LGL_comp17276_seq1_gene_330512	maker-VaccDscaff13-snap-gene-27.39-mRNA-1	1617	7261	476	1	475	4797	5268	8.91e-121	236	83.403	397	74	397	3	5	83.40
LGL_comp17276_seq1_gene_330512	maker-VaccDscaff13-snap-gene-27.39-mRNA-1	1617	7261	168	1	168	1329	1490	2.72e-56	120	91.071	153	9	153	4	6	91.07
LGL_comp17276_seq1_gene_330512	maker-VaccDscaff13-augustus-gene-27.32-mRNA-1	1617	3876	1599	20	1617	1426	3020	0.0	1053	88.680	1418	176	1418	4	5	88.68
LGL_comp17276_seq1_gene_330512	maker-VaccDscaff42-augustus-gene-33.21-mRNA-1	1617	3785	1598	20	1617	1390	2984	0.0	1041	88.423	1413	182	1413	2	3	88.42
LGL_comp17276_seq1_gene_330512	maker-VaccDscaff30-augustus-gene-283.24-mRNA-1	1617	3795	1599	20	1617	1487	3081	0.0	1035	88.305	1412	182	1412	3	5	88.31
LGL_comp17276_seq1_gene_330512	maker-VaccDscaff13-snap-gene-29.52-mRNA-1	1617	4162	1499	57	1554	1469	2962	0.0	956	87.992	1319	174	1319	4	6	87.99
LGL_comp17276_seq1_gene_330512	augustus_masked-VaccDscaff30-processed-gene-284.9-mRNA-1	1617	4053	1500	57	1554	1246	2739	0.0	944	87.733	1316	176	1316	6	8	87.73
LGL_comp17276_seq1_gene_330512	maker-VaccDscaff13-augustus-gene-28.27-mRNA-1	1617	4482	1537	54	1588	1632	3145	0.0	936	87.248	1341	171	1341	16	25	87.25
LGL_comp17276_seq1_gene_330512	maker-VaccDscaff42-snap-gene-32.31-mRNA-1	1617	5252	1500	57	1554	1381	2874	0.0	929	87.400	1311	181	1311	6	8	87.40
LGL_comp17276_seq1_gene_330512	maker-VaccDscaff42-augustus-gene-32.27-mRNA-1	1617	2840	1388	54	1440	1475	2840	0.0	863	87.680	1217	148	1217	14	23	87.68
LGL_comp17276_seq1_gene_330512	maker-VaccDscaff42-augustus-gene-32.28-mRNA-1	1617	3846	1119	19	1135	1330	2443	0.0	812	90.974	1018	94	1018	7	7	90.97
LGL_comp17276_seq1_gene_330512	maker-VaccDscaff42-augustus-gene-32.28-mRNA-1	1617	3846	483	1135	1617	2473	2955	0.0	393	93.789	453	30	453	0	0	93.79
LGL_comp17276_seq1_gene_330512	maker-VaccDscaff30-snap-gene-284.39-mRNA-1	1617	3771	848	742	1588	1692	2526	0.0	532	87.854	745	89	745	8	14	87.85
LGL_comp17276_seq1_gene_330512	maker-VaccDscaff30-snap-gene-284.39-mRNA-1	1617	3771	399	82	480	1296	1691	3.25e-110	217	84.962	339	57	339	2	3	84.96
LGL_comp17276_seq1_gene_330512	snap_masked-VaccDscaff13-processed-gene-27.20-mRNA-1	1617	483	213	575	787	434	225	3.44e-70	145	89.671	191	19	191	2	3	89.67
# BLASTN 2.7.1+
# Query: LG3_3_2_comp25269_seq0_gene_150770
# Database: ../../transcriptome_genome_comparison/V_corymbosum_v1.0_transcripts.fasta
# Fields: query id, subject id, query length, subject length, alignment length, q. start, q. end, s. start, s. end, evalue, score, % identity, identical, mismatches, positives, gap opens, gaps, % positives
# 5 hits found
LG3_3_2_comp25269_seq0_gene_150770	maker-VaccDscaff49-snap-gene-39.49-mRNA-1	465	762	436	32	465	134	569	0.0	411	98.165	428	6	428	1	2	98.17
LG3_3_2_comp25269_seq0_gene_150770	maker-VaccDscaff20-snap-gene-314.48-mRNA-1	465	1302	436	32	465	584	1019	0.0	408	97.936	427	7	427	1	2	97.94
LG3_3_2_comp25269_seq0_gene_150770	augustus_masked-VaccDscaff4-processed-gene-322.6-mRNA-1	465	948	448	32	465	461	908	3.01e-160	306	89.955	403	31	403	6	14	89.96
LG3_3_2_comp25269_seq0_gene_150770	augustus_masked-VaccDscaff35-processed-gene-229.3-mRNA-1	465	948	448	32	465	461	908	3.01e-160	306	89.955	403	31	403	6	14	89.96
LG3_3_2_comp25269_seq0_gene_150770	augustus_masked-VaccDscaff36-processed-gene-121.3-mRNA-1	465	948	448	32	465	461	908	3.01e-160	306	89.955	403	31	403	6	14	89.96
# BLASTN 2.7.1+
# Query: LG3_3_2_comp8873_seq1_gene_136188
# Database: ../../transcriptome_genome_comparison/V_corymbosum_v1.0_transcripts.fasta
# Fields: query id, subject id, query length, subject length, alignment length, q. start, q. end, s. start, s. end, evalue, score, % identity, identical, mismatches, positives, gap opens, gaps, % positives
# 10 hits found
LG3_3_2_comp8873_seq1_gene_136188	maker-VaccDscaff12-snap-gene-264.26-mRNA-1	342	1208	339	1	339	204	542	1.05e-133	258	92.035	312	27	312	0	0	92.04
LG3_3_2_comp8873_seq1_gene_136188	maker-VaccDscaff23-augustus-gene-145.14-mRNA-1	342	1691	339	1	339	95	433	1.05e-128	249	91.150	309	30	309	0	0	91.15
LG3_3_2_comp8873_seq1_gene_136188	maker-VaccDscaff41-augustus-gene-137.23-mRNA-1	342	1439	339	1	339	95	433	1.05e-128	249	91.150	309	30	309	0	0	91.15
LG3_3_2_comp8873_seq1_gene_136188	augustus_masked-VaccDscaff40-processed-gene-149.5-mRNA-1	342	345	279	64	342	70	345	2.95e-124	241	95.699	267	9	267	3	3	95.70
LG3_3_2_comp8873_seq1_gene_136188	maker-VaccDscaff12-snap-gene-265.28-mRNA-1	342	927	276	64	339	70	342	1.37e-122	238	95.652	264	9	264	3	3	95.65
LG3_3_2_comp8873_seq1_gene_136188	maker-VaccDscaff41-snap-gene-138.22-mRNA-1	342	915	276	64	339	70	342	6.43e-116	226	94.203	260	13	260	3	3	94.20
LG3_3_2_comp8873_seq1_gene_136188	maker-VaccDscaff23-snap-gene-145.18-mRNA-1	342	1857	279	61	339	502	777	6.66e-91	181	88.530	247	29	247	3	3	88.53
LG3_3_2_comp8873_seq1_gene_136188	maker-VaccDscaff41-augustus-gene-137.22-mRNA-1	342	1453	279	61	339	117	392	6.66e-91	181	88.530	247	29	247	3	3	88.53
LG3_3_2_comp8873_seq1_gene_136188	maker-VaccDscaff12-augustus-gene-264.21-mRNA-1	342	1011	279	61	339	67	342	6.66e-91	181	88.530	247	29	247	3	3	88.53
LG3_3_2_comp8873_seq1_gene_136188	augustus_masked-VaccDscaff41-processed-gene-137.4-mRNA-1	342	381	286	61	342	67	349	1.13e-78	159	85.664	245	34	245	4	7	85.66
# BLASTN 2.7.1+
# Query: LGH_3_comp23898_seq0_gene_296007
# Database: ../../transcriptome_genome_comparison/V_corymbosum_v1.0_transcripts.fasta
# Fields: query id, subject id, query length, subject length, alignment length, q. start, q. end, s. start, s. end, evalue, score, % identity, identical, mismatches, positives, gap opens, gaps, % positives
# 4 hits found
LGH_3_comp23898_seq0_gene_296007	augustus_masked-VaccDscaff787-processed-gene-0.1-mRNA-1	882	1358	575	306	880	471	1045	0.0	563	99.304	571	4	571	0	0	99.30
LGH_3_comp23898_seq0_gene_296007	augustus_masked-VaccDscaff787-processed-gene-0.1-mRNA-1	882	1358	287	19	305	109	395	2.14e-149	287	100.000	287	0	287	0	0	100.00
LGH_3_comp23898_seq0_gene_296007	augustus_masked-VaccDscaff6-processed-gene-51.13-mRNA-1	882	1270	575	306	880	403	977	0.0	563	99.304	571	4	571	0	0	99.30
LGH_3_comp23898_seq0_gene_296007	augustus_masked-VaccDscaff6-processed-gene-51.13-mRNA-1	882	1270	287	19	305	29	315	4.73e-131	254	96.167	276	11	276	0	0	96.17
# BLASTN 2.7.1+
# Query: LG3_3_1_comp4956_seq1_gene_96211
# Database: ../../transcriptome_genome_comparison/V_corymbosum_v1.0_transcripts.fasta
# Fields: query id, subject id, query length, subject length, alignment length, q. start, q. end, s. start, s. end, evalue, score, % identity, identical, mismatches, positives, gap opens, gaps, % positives
# 7 hits found
LG3_3_1_comp4956_seq1_gene_96211	maker-VaccDscaff7-snap-gene-328.27-mRNA-1	1149	1294	1137	1	1137	143	1279	0.0	1128	99.736	1134	3	1134	0	0	99.74
LG3_3_1_comp4956_seq1_gene_96211	maker-VaccDscaff18-snap-gene-298.32-mRNA-1	1149	1780	1149	1	1149	307	1443	0.0	1089	98.433	1131	6	1131	1	12	98.43
LG3_3_1_comp4956_seq1_gene_96211	maker-VaccDscaff31-snap-gene-7.35-mRNA-1	1149	1407	1137	1	1137	154	1278	0.0	1089	98.769	1123	2	1123	1	12	98.77
LG3_3_1_comp4956_seq1_gene_96211	maker-VaccDscaff16-snap-gene-98.39-mRNA-1	1149	1311	1137	1	1137	148	1260	0.0	1050	97.801	1112	1	1112	2	24	97.80
LG3_3_1_comp4956_seq1_gene_96211	maker-VaccDscaff28-augustus-gene-222.19-mRNA-1	1149	2073	760	409	1149	645	1400	4.87e-122	238	77.632	590	147	590	11	23	77.63
LG3_3_1_comp4956_seq1_gene_96211	maker-VaccDscaff19-augustus-gene-127.28-mRNA-1	1149	1940	760	409	1149	756	1511	4.87e-122	238	77.632	590	147	590	11	23	77.63
LG3_3_1_comp4956_seq1_gene_96211	maker-VaccDscaff20-snap-gene-125.29-mRNA-1	1149	2091	760	409	1149	672	1427	4.87e-122	238	77.632	590	147	590	11	23	77.63
# BLASTN 2.7.1+
# Query: LGH_1_comp123_seq0_gene_216117
# Database: ../../transcriptome_genome_comparison/V_corymbosum_v1.0_transcripts.fasta
# Fields: query id, subject id, query length, subject length, alignment length, q. start, q. end, s. start, s. end, evalue, score, % identity, identical, mismatches, positives, gap opens, gaps, % positives
# 50 hits found
LGH_1_comp123_seq0_gene_216117	augustus_masked-VaccDscaff29-processed-gene-292.5-mRNA-1	1599	1918	1576	30	1599	68	1639	0.0	980	87.500	1379	187	1379	5	10	87.50
LGH_1_comp123_seq0_gene_216117	augustus_masked-VaccDscaff21-processed-gene-311.0-mRNA-1	1599	1941	1578	28	1599	85	1658	0.0	976	87.389	1379	189	1379	5	10	87.39
LGH_1_comp123_seq0_gene_216117	augustus_masked-VaccDscaff29-processed-gene-292.3-mRNA-1	1599	2033	940	660	1599	732	1671	0.0	922	99.362	934	6	934	0	0	99.36
LGH_1_comp123_seq0_gene_216117	augustus_masked-VaccDscaff29-processed-gene-292.3-mRNA-1	1599	2033	250	138	387	486	735	1.45e-128	250	100.000	250	0	250	0	0	100.00
LGH_1_comp123_seq0_gene_216117	snap_masked-VaccDscaff29-processed-gene-292.13-mRNA-1	1599	1542	1234	91	1315	6	1235	0.0	804	88.574	1093	128	1093	9	13	88.57
LGH_1_comp123_seq0_gene_216117	maker-VaccDscaff29-augustus-gene-293.29-mRNA-1	1599	1715	1180	410	1586	1	1177	0.0	736	87.542	1033	141	1033	5	6	87.54
LGH_1_comp123_seq0_gene_216117	maker-VaccDscaff21-snap-gene-311.32-mRNA-1	1599	1449	940	660	1599	303	1227	0.0	608	88.511	832	93	832	6	15	88.51
LGH_1_comp123_seq0_gene_216117	maker-VaccDscaff26-augustus-gene-304.41-mRNA-1	1599	1031	955	646	1599	1	954	0.0	606	87.853	839	114	839	2	2	87.85
LGH_1_comp123_seq0_gene_216117	maker-VaccDscaff26-snap-gene-304.49-mRNA-1	1599	1726	861	78	929	23	876	0.0	547	88.153	759	86	759	10	16	88.15
LGH_1_comp123_seq0_gene_216117	maker-VaccDscaff26-snap-gene-304.49-mRNA-1	1599	1726	646	954	1599	873	1507	0.0	418	88.545	572	63	572	5	11	88.54
LGH_1_comp123_seq0_gene_216117	snap_masked-VaccDscaff26-processed-gene-304.17-mRNA-1	1599	2053	879	138	1016	81	959	0.0	546	87.372	768	111	768	0	0	87.37
LGH_1_comp123_seq0_gene_216117	snap_masked-VaccDscaff26-processed-gene-304.17-mRNA-1	1599	2053	527	1073	1599	1242	1768	3.79e-174	332	87.666	462	65	462	0	0	87.67
LGH_1_comp123_seq0_gene_216117	maker-VaccDscaff21-augustus-gene-310.22-mRNA-1	1599	798	772	673	1432	1	772	0.0	541	90.285	697	63	697	6	12	90.28
LGH_1_comp123_seq0_gene_216117	maker-VaccDscaff26-snap-gene-305.46-mRNA-1	1599	2766	926	663	1586	1647	2543	0.0	535	86.501	801	94	801	16	31	86.50
LGH_1_comp123_seq0_gene_216117	maker-VaccDscaff26-snap-gene-305.46-mRNA-1	1599	2766	731	645	1375	576	1279	0.0	426	86.731	634	70	634	12	27	86.73
LGH_1_comp123_seq0_gene_216117	maker-VaccDscaff26-snap-gene-305.46-mRNA-1	1599	2766	248	137	384	326	573	4.34e-79	161	88.306	219	29	219	0	0	88.31
LGH_1_comp123_seq0_gene_216117	maker-VaccDscaff26-snap-gene-305.46-mRNA-1	1599	2766	186	138	319	51	236	3.50e-50	109	86.559	161	21	161	2	4	86.56
LGH_1_comp123_seq0_gene_216117	maker-VaccDscaff26-snap-gene-305.46-mRNA-1	1599	2766	89	1432	1520	1279	1367	4.69e-24	62	89.888	80	9	80	0	0	89.89
LGH_1_comp123_seq0_gene_216117	maker-VaccDscaff21-snap-gene-310.29-mRNA-1	1599	2037	527	1073	1599	1179	1705	0.0	512	99.051	522	5	522	0	0	99.05
LGH_1_comp123_seq0_gene_216117	maker-VaccDscaff21-snap-gene-310.29-mRNA-1	1599	2037	414	660	1073	667	1052	1.38e-163	313	92.995	385	1	385	2	28	93.00
LGH_1_comp123_seq0_gene_216117	maker-VaccDscaff21-snap-gene-310.29-mRNA-1	1599	2037	250	138	387	421	670	1.45e-128	250	100.000	250	0	250	0	0	100.00
LGH_1_comp123_seq0_gene_216117	maker-VaccDscaff26-snap-gene-304.43-mRNA-1	1599	2219	526	1074	1599	1256	1781	0.0	511	99.049	521	5	521	0	0	99.05
LGH_1_comp123_seq0_gene_216117	maker-VaccDscaff26-snap-gene-304.43-mRNA-1	1599	2219	414	660	1073	806	1219	0.0	408	99.517	412	2	412	0	0	99.52
LGH_1_comp123_seq0_gene_216117	maker-VaccDscaff26-snap-gene-304.43-mRNA-1	1599	2219	250	138	387	560	809	1.45e-128	250	100.000	250	0	250	0	0	100.00
LGH_1_comp123_seq0_gene_216117	maker-VaccDscaff21-augustus-gene-312.23-mRNA-1	1599	5745	680	754	1432	4795	5473	0.0	487	90.588	616	62	616	2	2	90.59
LGH_1_comp123_seq0_gene_216117	maker-VaccDscaff29-snap-gene-293.32-mRNA-1	1599	1655	731	645	1375	526	1229	0.0	426	86.731	634	70	634	12	27	86.73
LGH_1_comp123_seq0_gene_216117	maker-VaccDscaff29-snap-gene-293.32-mRNA-1	1599	1655	248	137	384	276	523	4.34e-79	161	88.306	219	29	219	0	0	88.31
LGH_1_comp123_seq0_gene_216117	maker-VaccDscaff29-snap-gene-293.32-mRNA-1	1599	1655	186	138	319	1	186	3.50e-50	109	86.559	161	21	161	2	4	86.56
LGH_1_comp123_seq0_gene_216117	maker-VaccDscaff29-snap-gene-293.32-mRNA-1	1599	1655	156	1432	1586	1229	1383	2.15e-32	77	83.333	130	24	130	2	2	83.33
LGH_1_comp123_seq0_gene_216117	maker-VaccDscaff29-augustus-gene-292.33-mRNA-1	1599	701	624	976	1599	1	624	0.0	390	87.500	546	78	546	0	0	87.50
LGH_1_comp123_seq0_gene_216117	maker-VaccDscaff26-snap-gene-305.50-mRNA-1	1599	2180	526	1074	1599	1291	1816	0.0	388	91.255	480	46	480	0	0	91.25
LGH_1_comp123_seq0_gene_216117	maker-VaccDscaff26-snap-gene-305.50-mRNA-1	1599	2180	390	663	1050	907	1295	3.12e-130	253	88.462	345	42	345	3	3	88.46
LGH_1_comp123_seq0_gene_216117	maker-VaccDscaff26-snap-gene-305.50-mRNA-1	1599	2180	247	138	384	658	904	1.58e-68	142	85.830	212	35	212	0	0	85.83
LGH_1_comp123_seq0_gene_216117	maker-VaccDscaff26-snap-gene-304.45-mRNA-1	1599	1299	526	1075	1599	775	1299	0.0	378	90.684	477	47	477	2	2	90.68
LGH_1_comp123_seq0_gene_216117	maker-VaccDscaff26-snap-gene-304.45-mRNA-1	1599	1299	312	660	971	285	596	2.45e-121	237	91.987	287	25	287	0	0	91.99
LGH_1_comp123_seq0_gene_216117	maker-VaccDscaff29-snap-gene-292.36-mRNA-1	1599	1539	527	1074	1599	1014	1539	0.0	364	89.753	473	52	473	2	2	89.75
LGH_1_comp123_seq0_gene_216117	maker-VaccDscaff29-snap-gene-292.36-mRNA-1	1599	1539	270	665	933	728	997	9.06e-101	200	91.481	247	22	247	1	1	91.48
LGH_1_comp123_seq0_gene_216117	maker-VaccDscaff26-snap-gene-305.51-mRNA-1	1599	909	390	646	1035	1	390	5.12e-143	276	90.256	352	38	352	0	0	90.26
LGH_1_comp123_seq0_gene_216117	maker-VaccDscaff21-snap-gene-312.29-mRNA-1	1599	1471	396	621	1016	1	378	2.47e-116	228	86.616	343	35	343	5	18	86.62
LGH_1_comp123_seq0_gene_216117	maker-VaccDscaff21-snap-gene-312.29-mRNA-1	1599	1471	223	1300	1522	1142	1364	1.57e-73	151	89.238	199	24	199	0	0	89.24
LGH_1_comp123_seq0_gene_216117	maker-VaccDscaff21-snap-gene-312.29-mRNA-1	1599	1471	96	633	728	743	838	2.80e-26	66	89.583	86	10	86	0	0	89.58
LGH_1_comp123_seq0_gene_216117	maker-VaccDscaff21-snap-gene-311.34-mRNA-1	1599	1551	303	1073	1375	781	1083	5.34e-113	222	91.089	276	27	276	0	0	91.09
LGH_1_comp123_seq0_gene_216117	maker-VaccDscaff21-snap-gene-311.34-mRNA-1	1599	1551	327	645	971	455	781	1.16e-109	216	88.685	290	37	290	0	0	88.69
LGH_1_comp123_seq0_gene_216117	maker-VaccDscaff21-snap-gene-311.34-mRNA-1	1599	1551	243	142	384	210	452	2.61e-76	156	88.066	214	29	214	0	0	88.07
LGH_1_comp123_seq0_gene_216117	maker-VaccDscaff21-snap-gene-311.34-mRNA-1	1599	1551	156	1432	1586	1083	1237	4.62e-34	80	83.974	131	23	131	2	2	83.97
LGH_1_comp123_seq0_gene_216117	maker-VaccDscaff26-snap-gene-305.53-mRNA-1	1599	528	236	1073	1308	281	516	2.00e-82	167	90.254	213	23	213	0	0	90.25
LGH_1_comp123_seq0_gene_216117	maker-VaccDscaff26-snap-gene-305.53-mRNA-1	1599	528	58	1016	1073	188	245	7.90e-17	49	94.828	55	3	55	0	0	94.83
LGH_1_comp123_seq0_gene_216117	maker-VaccDscaff21-augustus-gene-312.24-mRNA-1	1599	2112	248	138	385	3	250	9.32e-81	164	88.710	220	28	220	0	0	88.71
LGH_1_comp123_seq0_gene_216117	maker-VaccDscaff26-snap-gene-305.54-mRNA-1	1599	450	214	1310	1523	8	221	3.40e-70	145	89.252	191	23	191	0	0	89.25
LGH_1_comp123_seq0_gene_216117	maker-VaccDscaff26-snap-gene-305.47-mRNA-1	1599	456	92	1432	1523	82	173	1.01e-25	65	90.217	83	9	83	0	0	90.22
# BLASTN 2.7.1+
# Query: LG3_1_comp17986_seq0_gene_31897
# Database: ../../transcriptome_genome_comparison/V_corymbosum_v1.0_transcripts.fasta
# Fields: query id, subject id, query length, subject length, alignment length, q. start, q. end, s. start, s. end, evalue, score, % identity, identical, mismatches, positives, gap opens, gaps, % positives
# 25 hits found
LG3_1_comp17986_seq0_gene_31897	maker-VaccDscaff1230-snap-gene-0.7-mRNA-1	1131	4508	806	326	1131	3545	4350	0.0	773	98.635	795	11	795	0	0	98.64
LG3_1_comp17986_seq0_gene_31897	maker-VaccDscaff1230-snap-gene-0.7-mRNA-1	1131	4508	285	113	397	2453	2737	3.68e-128	249	95.789	273	12	273	0	0	95.79
LG3_1_comp17986_seq0_gene_31897	maker-VaccDscaff1230-snap-gene-0.7-mRNA-1	1131	4508	133	1	133	3412	3544	1.13e-58	124	97.744	130	3	130	0	0	97.74
LG3_1_comp17986_seq0_gene_31897	maker-VaccDscaff22-snap-gene-20.34-mRNA-1	1131	3063	807	325	1131	2071	2877	0.0	768	98.389	794	13	794	0	0	98.39
LG3_1_comp17986_seq0_gene_31897	maker-VaccDscaff22-snap-gene-20.34-mRNA-1	1131	3063	397	1	397	1060	1456	0.0	355	96.474	383	14	383	0	0	96.47
LG3_1_comp17986_seq0_gene_31897	maker-VaccDscaff22-snap-gene-20.34-mRNA-1	1131	3063	86	1	86	1990	2075	7.04e-31	74	95.349	82	4	82	0	0	95.35
LG3_1_comp17986_seq0_gene_31897	augustus_masked-VaccDscaff1749-processed-gene-0.0-mRNA-1	1131	1104	487	586	1072	1	487	0.0	469	98.768	481	6	481	0	0	98.77
LG3_1_comp17986_seq0_gene_31897	snap_masked-VaccDscaff32-processed-gene-34.9-mRNA-1	1131	2349	402	2	380	1058	1454	5.29e-52	112	77.114	310	64	310	8	28	77.11
LG3_1_comp17986_seq0_gene_31897	augustus_masked-VaccDscaff13-processed-gene-339.3-mRNA-1	1131	1152	438	134	565	179	589	2.50e-40	91	74.886	328	77	328	18	33	74.89
LG3_1_comp17986_seq0_gene_31897	maker-VaccDscaff32-snap-gene-31.35-mRNA-1	1131	2650	382	2	362	1097	1475	1.16e-38	88	75.393	288	70	288	8	24	75.39
LG3_1_comp17986_seq0_gene_31897	maker-VaccDscaff30-augustus-gene-47.35-mRNA-1	1131	1827	382	2	362	236	614	5.40e-37	85	75.131	287	71	287	8	24	75.13
LG3_1_comp17986_seq0_gene_31897	maker-VaccDscaff13-snap-gene-352.33-mRNA-1	1131	2727	382	2	362	1136	1514	5.40e-37	85	75.131	287	71	287	8	24	75.13
LG3_1_comp17986_seq0_gene_31897	maker-VaccDscaff30-augustus-gene-49.28-mRNA-1	1131	2674	114	1	114	1261	1374	9.04e-35	81	90.351	103	11	103	0	0	90.35
LG3_1_comp17986_seq0_gene_31897	maker-VaccDscaff13-augustus-gene-352.25-mRNA-1	1131	7333	99	1	99	4792	4890	4.21e-33	78	92.929	92	7	92	0	0	92.93
LG3_1_comp17986_seq0_gene_31897	maker-VaccDscaff13-snap-gene-350.29-mRNA-1	1131	5655	100	1	100	4260	4359	5.44e-32	76	92.000	92	8	92	0	0	92.00
LG3_1_comp17986_seq0_gene_31897	maker-VaccDscaff32-snap-gene-318.24-mRNA-1	1131	3356	99	1	99	1728	1826	1.96e-31	75	91.919	91	8	91	0	0	91.92
LG3_1_comp17986_seq0_gene_31897	maker-VaccDscaff32-snap-gene-31.33-mRNA-1	1131	4461	99	1	99	2467	2565	1.96e-31	75	91.919	91	8	91	0	0	91.92
LG3_1_comp17986_seq0_gene_31897	maker-VaccDscaff32-augustus-gene-20.16-mRNA-1	1131	7103	114	1	114	5428	5541	1.96e-31	75	88.596	101	13	101	0	0	88.60
LG3_1_comp17986_seq0_gene_31897	maker-VaccDscaff9-snap-gene-334.17-mRNA-1	1131	5713	114	1	114	4339	4452	1.96e-31	75	88.596	101	13	101	0	0	88.60
LG3_1_comp17986_seq0_gene_31897	maker-VaccDscaff1552-augustus-gene-0.3-mRNA-1	1131	3387	99	1	99	1399	1497	1.96e-31	75	91.919	91	8	91	0	0	91.92
LG3_1_comp17986_seq0_gene_31897	maker-VaccDscaff42-snap-gene-245.48-mRNA-1	1131	5485	383	2	361	3698	4078	2.53e-30	73	74.151	284	74	284	11	25	74.15
LG3_1_comp17986_seq0_gene_31897	maker-VaccDscaff30-snap-gene-47.41-mRNA-1	1131	5455	100	1	100	4251	4350	2.53e-30	73	91.000	91	9	91	0	0	91.00
LG3_1_comp17986_seq0_gene_31897	maker-VaccDscaff32-snap-gene-33.27-mRNA-1	1131	2952	103	2	104	1841	1943	1.19e-23	61	86.408	89	14	89	0	0	86.41
LG3_1_comp17986_seq0_gene_31897	maker-VaccDscaff30-snap-gene-61.21-mRNA-1	1131	2350	63	1	63	1069	1131	4.36e-08	33	84.127	53	10	53	0	0	84.13
LG3_1_comp17986_seq0_gene_31897	maker-VaccDscaff13-snap-gene-338.38-mRNA-1	1131	1684	32	33	64	484	515	7.29e-06	29	96.875	31	1	31	0	0	96.88
# BLASTN 2.7.1+
# Query: LGH_2_comp15073_seq3_gene_257838
# Database: ../../transcriptome_genome_comparison/V_corymbosum_v1.0_transcripts.fasta
# Fields: query id, subject id, query length, subject length, alignment length, q. start, q. end, s. start, s. end, evalue, score, % identity, identical, mismatches, positives, gap opens, gaps, % positives
# 1 hits found
LGH_2_comp15073_seq3_gene_257838	snap_masked-VaccDscaff18-processed-gene-30.18-mRNA-1	369	336	335	1	334	1	335	6.55e-161	307	97.313	326	8	326	1	1	97.31
# BLASTN 2.7.1+
# Query: LG3_3_2_comp1018_seq0_gene_118502
# Database: ../../transcriptome_genome_comparison/V_corymbosum_v1.0_transcripts.fasta
# Fields: query id, subject id, query length, subject length, alignment length, q. start, q. end, s. start, s. end, evalue, score, % identity, identical, mismatches, positives, gap opens, gaps, % positives
# 7 hits found
LG3_3_2_comp1018_seq0_gene_118502	maker-VaccDscaff187-augustus-gene-1.46-mRNA-1	462	2318	448	1	448	838	1285	0.0	439	99.330	445	3	445	0	0	99.33
LG3_3_2_comp1018_seq0_gene_118502	maker-VaccDscaff26-augustus-gene-1.31-mRNA-1	462	2227	448	1	448	687	1134	0.0	433	98.884	443	5	443	0	0	98.88
LG3_3_2_comp1018_seq0_gene_118502	maker-VaccDscaff33-augustus-gene-325.28-mRNA-1	462	2234	448	1	448	771	1218	0.0	430	98.661	442	6	442	0	0	98.66
LG3_3_2_comp1018_seq0_gene_118502	maker-VaccDscaff33-augustus-gene-315.24-mRNA-1	462	2353	448	1	448	753	1200	0.0	430	98.661	442	6	442	0	0	98.66
LG3_3_2_comp1018_seq0_gene_118502	maker-VaccDscaff42-augustus-gene-254.11-mRNA-1	462	2398	451	1	451	742	1192	8.81e-121	235	84.035	379	72	379	0	0	84.04
LG3_3_2_comp1018_seq0_gene_118502	maker-VaccDscaff32-augustus-gene-1.28-mRNA-1	462	2370	451	1	451	780	1230	4.10e-119	232	83.814	378	73	378	0	0	83.81
LG3_3_2_comp1018_seq0_gene_118502	maker-VaccDscaff13-augustus-gene-332.32-mRNA-1	462	2307	451	1	451	660	1110	4.10e-119	232	83.814	378	73	378	0	0	83.81
# BLASTN 2.7.1+
# Query: LGH_3_comp5470_seq1_gene_276948
# Database: ../../transcriptome_genome_comparison/V_corymbosum_v1.0_transcripts.fasta
# Fields: query id, subject id, query length, subject length, alignment length, q. start, q. end, s. start, s. end, evalue, score, % identity, identical, mismatches, positives, gap opens, gaps, % positives
# 23 hits found
LGH_3_comp5470_seq1_gene_276948	maker-VaccDscaff26-augustus-gene-283.18-mRNA-1	1062	2607	980	1	980	1000	1979	0.0	971	99.694	977	3	977	0	0	99.69
LGH_3_comp5470_seq1_gene_276948	maker-VaccDscaff26-augustus-gene-283.18-mRNA-1	1062	2607	84	979	1062	2091	2174	8.47e-35	81	98.810	83	1	83	0	0	98.81
LGH_3_comp5470_seq1_gene_276948	maker-VaccDscaff26-augustus-gene-281.30-mRNA-1	1062	2716	980	1	980	1150	2129	0.0	947	98.878	969	11	969	0	0	98.88
LGH_3_comp5470_seq1_gene_276948	maker-VaccDscaff26-augustus-gene-281.30-mRNA-1	1062	2716	82	979	1060	2241	2322	2.36e-35	82	100.000	82	0	82	0	0	100.00
LGH_3_comp5470_seq1_gene_276948	maker-VaccDscaff21-augustus-gene-296.21-mRNA-1	1062	2683	999	1	980	1067	2065	0.0	911	97.397	973	7	973	1	19	97.40
LGH_3_comp5470_seq1_gene_276948	maker-VaccDscaff21-augustus-gene-296.21-mRNA-1	1062	2683	84	979	1062	2177	2260	8.47e-35	81	98.810	83	1	83	0	0	98.81
LGH_3_comp5470_seq1_gene_276948	maker-VaccDscaff29-augustus-gene-272.25-mRNA-1	1062	2651	980	1	980	1094	2073	0.0	902	97.347	954	26	954	0	0	97.35
LGH_3_comp5470_seq1_gene_276948	maker-VaccDscaff29-augustus-gene-272.25-mRNA-1	1062	2651	84	979	1062	2185	2268	1.83e-31	75	96.429	81	3	81	0	0	96.43
LGH_3_comp5470_seq1_gene_276948	maker-VaccDscaff33-augustus-gene-99.19-mRNA-1	1062	2633	980	1	980	994	1973	0.0	899	97.245	953	27	953	0	0	97.24
LGH_3_comp5470_seq1_gene_276948	maker-VaccDscaff33-augustus-gene-99.19-mRNA-1	1062	2633	84	979	1062	2085	2168	1.83e-31	75	96.429	81	3	81	0	0	96.43
LGH_3_comp5470_seq1_gene_276948	maker-VaccDscaff26-augustus-gene-282.18-mRNA-1	1062	2501	621	1	619	1025	1645	0.0	602	99.034	615	4	615	2	2	99.03
LGH_3_comp5470_seq1_gene_276948	maker-VaccDscaff33-augustus-gene-98.13-mRNA-1	1062	3156	535	446	980	1921	2455	0.0	532	99.813	534	1	534	0	0	99.81
LGH_3_comp5470_seq1_gene_276948	maker-VaccDscaff33-augustus-gene-98.13-mRNA-1	1062	3156	82	979	1060	2570	2651	2.36e-35	82	100.000	82	0	82	0	0	100.00
LGH_3_comp5470_seq1_gene_276948	maker-VaccDscaff33-augustus-gene-93.21-mRNA-1	1062	2293	535	446	980	1182	1716	0.0	517	98.879	529	6	529	0	0	98.88
LGH_3_comp5470_seq1_gene_276948	maker-VaccDscaff33-augustus-gene-93.21-mRNA-1	1062	2293	450	1	450	683	1132	0.0	438	99.111	446	4	446	0	0	99.11
LGH_3_comp5470_seq1_gene_276948	maker-VaccDscaff33-augustus-gene-93.21-mRNA-1	1062	2293	82	979	1060	1831	1912	2.36e-35	82	100.000	82	0	82	0	0	100.00
LGH_3_comp5470_seq1_gene_276948	maker-VaccDscaff33-augustus-gene-98.12-mRNA-1	1062	1521	450	1	450	997	1446	0.0	447	99.778	449	1	449	0	0	99.78
LGH_3_comp5470_seq1_gene_276948	maker-VaccDscaff33-augustus-gene-89.21-mRNA-1	1062	3277	450	1	450	1031	1480	0.0	444	99.556	448	2	448	0	0	99.56
LGH_3_comp5470_seq1_gene_276948	maker-VaccDscaff33-augustus-gene-97.22-mRNA-1	1062	555	450	1	450	31	480	0.0	441	99.333	447	3	447	0	0	99.33
LGH_3_comp5470_seq1_gene_276948	maker-VaccDscaff26-augustus-gene-282.21-mRNA-1	1062	528	109	872	980	68	176	2.31e-50	109	100.000	109	0	109	0	0	100.00
LGH_3_comp5470_seq1_gene_276948	maker-VaccDscaff26-augustus-gene-282.21-mRNA-1	1062	528	84	979	1062	291	374	3.94e-33	78	97.619	82	2	82	0	0	97.62
LGH_3_comp5470_seq1_gene_276948	augustus_masked-VaccDscaff33-processed-gene-90.0-mRNA-1	1062	402	84	979	1062	165	248	3.94e-33	78	97.619	82	2	82	0	0	97.62
LGH_3_comp5470_seq1_gene_276948	augustus_masked-VaccDscaff33-processed-gene-90.0-mRNA-1	1062	402	50	931	980	1	50	1.45e-17	50	100.000	50	0	50	0	0	100.00
# BLASTN 2.7.1+
# Query: LG3_1_comp1110_seq1_gene_4450
# Database: ../../transcriptome_genome_comparison/V_corymbosum_v1.0_transcripts.fasta
# Fields: query id, subject id, query length, subject length, alignment length, q. start, q. end, s. start, s. end, evalue, score, % identity, identical, mismatches, positives, gap opens, gaps, % positives
# 6 hits found
LG3_1_comp1110_seq1_gene_4450	maker-VaccDscaff2-snap-gene-434.26-mRNA-1	396	1030	369	1	368	203	571	0.0	359	99.187	366	2	366	1	1	99.19
LG3_1_comp1110_seq1_gene_4450	maker-VaccDscaff14-augustus-gene-380.31-mRNA-1	396	1012	369	1	368	183	551	0.0	356	98.916	365	3	365	1	1	98.92
LG3_1_comp1110_seq1_gene_4450	maker-VaccDscaff126-augustus-gene-0.20-mRNA-1	396	1057	369	1	368	187	555	0.0	356	98.916	365	3	365	1	1	98.92
LG3_1_comp1110_seq1_gene_4450	maker-VaccDscaff14-snap-gene-388.40-mRNA-1	396	8360	33	364	396	278	310	1.46e-08	33	100.000	33	0	33	0	0	100.00
LG3_1_comp1110_seq1_gene_4450	maker-VaccDscaff41-snap-gene-277.37-mRNA-1	396	10414	33	364	396	1058	1090	1.46e-08	33	100.000	33	0	33	0	0	100.00
LG3_1_comp1110_seq1_gene_4450	maker-VaccDscaff2-snap-gene-442.36-mRNA-1	396	8218	33	364	396	299	331	1.46e-08	33	100.000	33	0	33	0	0	100.00
# BLASTN 2.7.1+
# Query: LG3_1_comp2530_seq2_gene_8804
# Database: ../../transcriptome_genome_comparison/V_corymbosum_v1.0_transcripts.fasta
# Fields: query id, subject id, query length, subject length, alignment length, q. start, q. end, s. start, s. end, evalue, score, % identity, identical, mismatches, positives, gap opens, gaps, % positives
# 10 hits found
LG3_1_comp2530_seq2_gene_8804	snap_masked-VaccDscaff17-processed-gene-324.16-mRNA-1	300	1401	270	1	270	154	423	1.98e-125	243	96.667	261	9	261	0	0	96.67
LG3_1_comp2530_seq2_gene_8804	maker-VaccDscaff34-augustus-gene-10.32-mRNA-1	300	1692	161	110	270	329	489	7.74e-65	134	94.410	152	9	152	0	0	94.41
LG3_1_comp2530_seq2_gene_8804	maker-VaccDscaff5-snap-gene-168.31-mRNA-1	300	2526	160	113	272	522	681	2.80e-59	124	92.500	148	12	148	0	0	92.50
LG3_1_comp2530_seq2_gene_8804	maker-VaccDscaff3-augustus-gene-21.30-mRNA-1	300	293	110	3	112	81	190	7.90e-50	107	99.091	109	1	109	0	0	99.09
LG3_1_comp2530_seq2_gene_8804	maker-VaccDscaff5-augustus-gene-357.30-mRNA-1	300	336	110	3	112	52	161	7.90e-50	107	99.091	109	1	109	0	0	99.09
LG3_1_comp2530_seq2_gene_8804	maker-VaccDscaff46-snap-gene-120.35-mRNA-1	300	2952	111	3	113	39	149	4.76e-47	102	97.297	108	3	108	0	0	97.30
LG3_1_comp2530_seq2_gene_8804	maker-VaccDscaff34-snap-gene-12.34-mRNA-1	300	1166	112	1	112	333	443	2.21e-45	99	96.429	108	3	108	1	1	96.43
LG3_1_comp2530_seq2_gene_8804	maker-VaccDscaff10-augustus-gene-240.20-mRNA-1	300	1291	115	1	112	108	218	4.86e-32	75	89.565	103	5	103	4	7	89.57
LG3_1_comp2530_seq2_gene_8804	maker-VaccDscaff25-augustus-gene-138.17-mRNA-1	300	1108	111	4	112	186	291	1.75e-31	74	90.090	100	4	100	7	7	90.09
LG3_1_comp2530_seq2_gene_8804	maker-VaccDscaff13-augustus-gene-395.50-mRNA-1	300	2175	30	115	144	213	242	5.03e-07	30	100.000	30	0	30	0	0	100.00
# BLASTN 2.7.1+
# Query: LG3_3_3_comp7258_seq0_gene_174013
# Database: ../../transcriptome_genome_comparison/V_corymbosum_v1.0_transcripts.fasta
# Fields: query id, subject id, query length, subject length, alignment length, q. start, q. end, s. start, s. end, evalue, score, % identity, identical, mismatches, positives, gap opens, gaps, % positives
# 7 hits found
LG3_3_3_comp7258_seq0_gene_174013	maker-VaccDscaff25-snap-gene-236.18-mRNA-1	375	552	353	2	354	1	351	3.06e-169	322	97.167	343	8	343	2	2	97.17
LG3_3_3_comp7258_seq0_gene_174013	maker-VaccDscaff2-snap-gene-349.26-mRNA-1	375	466	354	2	355	38	384	4.01e-158	302	95.480	338	9	338	3	7	95.48
LG3_3_3_comp7258_seq0_gene_174013	maker-VaccDscaff2-snap-gene-350.25-mRNA-1	375	1216	353	2	354	138	483	1.44e-157	301	95.467	337	9	337	3	7	95.47
LG3_3_3_comp7258_seq0_gene_174013	augustus_masked-VaccDscaff18-processed-gene-224.1-mRNA-1	375	1436	277	80	354	331	607	2.48e-135	261	98.195	272	3	272	1	2	98.19
LG3_3_3_comp7258_seq0_gene_174013	maker-VaccDscaff31-augustus-gene-90.11-mRNA-1	375	1216	277	80	354	195	471	2.48e-135	261	98.195	272	3	272	1	2	98.19
LG3_3_3_comp7258_seq0_gene_174013	maker-VaccDscaff1-augustus-gene-82.21-mRNA-1	375	541	353	2	354	9	334	5.49e-117	228	89.518	316	10	316	3	27	89.52
LG3_3_3_comp7258_seq0_gene_174013	maker-VaccDscaff118-augustus-gene-1.27-mRNA-1	375	1237	261	95	355	303	562	9.31e-105	206	93.103	243	17	243	1	1	93.10
# BLASTN 2.7.1+
# Query: LGH_3_comp434_seq1_gene_264175
# Database: ../../transcriptome_genome_comparison/V_corymbosum_v1.0_transcripts.fasta
# Fields: query id, subject id, query length, subject length, alignment length, q. start, q. end, s. start, s. end, evalue, score, % identity, identical, mismatches, positives, gap opens, gaps, % positives
# 55 hits found
LGH_3_comp434_seq1_gene_264175	maker-VaccDscaff6-snap-gene-322.58-mRNA-1	918	1776	918	1	918	859	1776	0.0	723	92.919	853	65	853	0	0	92.92
LGH_3_comp434_seq1_gene_264175	snap_masked-VaccDscaff39-processed-gene-98.13-mRNA-1	918	1149	919	1	918	232	1149	0.0	717	92.709	852	65	852	2	2	92.71
LGH_3_comp434_seq1_gene_264175	augustus_masked-VaccDscaff38-processed-gene-90.5-mRNA-1	918	1149	918	1	918	232	1149	0.0	714	92.593	850	68	850	0	0	92.59
LGH_3_comp434_seq1_gene_264175	maker-VaccDscaff38-snap-gene-90.32-mRNA-1	918	1306	899	1	898	335	1232	0.0	697	92.547	832	65	832	2	2	92.55
LGH_3_comp434_seq1_gene_264175	augustus_masked-VaccDscaff6-processed-gene-322.15-mRNA-1	918	843	844	76	918	1	843	0.0	678	93.483	789	53	789	2	2	93.48
LGH_3_comp434_seq1_gene_264175	augustus_masked-VaccDscaff6-processed-gene-322.10-mRNA-1	918	843	844	76	918	1	843	0.0	678	93.483	789	53	789	2	2	93.48
LGH_3_comp434_seq1_gene_264175	augustus_masked-VaccDscaff37-processed-gene-220.9-mRNA-1	918	843	844	76	918	1	843	0.0	675	93.365	788	54	788	2	2	93.36
LGH_3_comp434_seq1_gene_264175	augustus_masked-VaccDscaff38-processed-gene-90.6-mRNA-1	918	2079	891	47	918	1190	2079	0.0	674	92.256	822	49	822	8	20	92.26
LGH_3_comp434_seq1_gene_264175	augustus_masked-VaccDscaff6-processed-gene-322.5-mRNA-1	918	843	844	76	918	1	843	0.0	666	93.009	785	57	785	2	2	93.01
LGH_3_comp434_seq1_gene_264175	maker-VaccDscaff6-snap-gene-322.56-mRNA-1	918	2550	866	20	885	608	1473	0.0	650	91.686	794	72	794	0	0	91.69
LGH_3_comp434_seq1_gene_264175	maker-VaccDscaff39-snap-gene-98.33-mRNA-1	918	1431	763	99	861	3	765	0.0	604	93.054	710	53	710	0	0	93.05
LGH_3_comp434_seq1_gene_264175	augustus_masked-VaccDscaff37-processed-gene-220.5-mRNA-1	918	1233	738	199	918	496	1233	0.0	588	93.631	691	29	691	7	18	93.63
LGH_3_comp434_seq1_gene_264175	snap_masked-VaccDscaff37-processed-gene-220.24-mRNA-1	918	825	618	273	890	798	181	0.0	552	96.440	596	22	596	0	0	96.44
LGH_3_comp434_seq1_gene_264175	augustus_masked-VaccDscaff37-processed-gene-218.6-mRNA-1	918	1530	908	1	905	247	1150	0.0	547	86.894	789	112	789	7	7	86.89
LGH_3_comp434_seq1_gene_264175	augustus_masked-VaccDscaff38-processed-gene-91.3-mRNA-1	918	1173	908	1	905	247	1150	0.0	544	86.784	788	113	788	7	7	86.78
LGH_3_comp434_seq1_gene_264175	augustus_masked-VaccDscaff6-processed-gene-321.6-mRNA-1	918	1173	908	1	905	247	1150	0.0	523	86.013	781	120	781	7	7	86.01
LGH_3_comp434_seq1_gene_264175	augustus_masked-VaccDscaff37-processed-gene-220.3-mRNA-1	918	1161	910	1	905	235	1138	0.0	508	85.495	778	121	778	10	11	85.49
LGH_3_comp434_seq1_gene_264175	augustus_masked-VaccDscaff37-processed-gene-219.2-mRNA-1	918	1173	908	1	905	247	1150	0.0	508	85.463	776	125	776	7	7	85.46
LGH_3_comp434_seq1_gene_264175	augustus_masked-VaccDscaff38-processed-gene-91.1-mRNA-1	918	1173	908	1	905	247	1150	0.0	508	85.463	776	125	776	7	7	85.46
LGH_3_comp434_seq1_gene_264175	augustus_masked-VaccDscaff39-processed-gene-99.3-mRNA-1	918	1161	908	1	905	235	1138	0.0	505	85.352	775	126	775	7	7	85.35
LGH_3_comp434_seq1_gene_264175	augustus_masked-VaccDscaff39-processed-gene-99.6-mRNA-1	918	1185	909	1	905	235	1138	0.0	505	85.369	776	124	776	9	9	85.37
LGH_3_comp434_seq1_gene_264175	augustus_masked-VaccDscaff37-processed-gene-219.7-mRNA-1	918	1173	911	1	905	247	1150	0.0	502	85.291	777	121	777	12	13	85.29
LGH_3_comp434_seq1_gene_264175	maker-VaccDscaff37-snap-gene-218.38-mRNA-1	918	2472	908	1	905	257	1160	0.0	502	85.242	774	127	774	7	7	85.24
LGH_3_comp434_seq1_gene_264175	maker-VaccDscaff37-snap-gene-218.38-mRNA-1	918	2472	598	311	905	1856	2449	2.97e-128	249	80.769	483	108	483	7	7	80.77
LGH_3_comp434_seq1_gene_264175	maker-VaccDscaff37-snap-gene-218.38-mRNA-1	918	2472	247	1	246	1591	1833	4.27e-52	112	82.186	203	39	203	3	5	82.19
LGH_3_comp434_seq1_gene_264175	augustus_masked-VaccDscaff6-processed-gene-321.1-mRNA-1	918	1185	908	1	905	235	1138	0.0	502	85.242	774	127	774	7	7	85.24
LGH_3_comp434_seq1_gene_264175	augustus_masked-VaccDscaff38-processed-gene-91.9-mRNA-1	918	1185	908	1	905	235	1138	0.0	499	85.132	773	128	773	7	7	85.13
LGH_3_comp434_seq1_gene_264175	augustus_masked-VaccDscaff6-processed-gene-321.9-mRNA-1	918	1173	908	1	905	247	1150	0.0	493	84.912	771	130	771	7	7	84.91
LGH_3_comp434_seq1_gene_264175	maker-VaccDscaff37-snap-gene-219.33-mRNA-1	918	1541	911	1	905	167	1070	0.0	490	84.852	773	125	773	12	13	84.85
LGH_3_comp434_seq1_gene_264175	maker-VaccDscaff6-snap-gene-321.38-mRNA-1	918	1957	911	1	905	373	1276	0.0	484	84.632	771	127	771	12	13	84.63
LGH_3_comp434_seq1_gene_264175	augustus_masked-VaccDscaff38-processed-gene-91.2-mRNA-1	918	966	893	19	905	52	937	0.0	478	84.770	757	123	757	12	13	84.77
LGH_3_comp434_seq1_gene_264175	augustus_masked-VaccDscaff6-processed-gene-322.17-mRNA-1	918	1170	923	1	918	253	1170	0.0	462	83.532	771	142	771	9	10	83.53
LGH_3_comp434_seq1_gene_264175	augustus_masked-VaccDscaff37-processed-gene-220.10-mRNA-1	918	1170	921	1	918	253	1170	0.0	459	83.388	768	147	768	6	6	83.39
LGH_3_comp434_seq1_gene_264175	maker-VaccDscaff37-snap-gene-219.36-mRNA-1	918	1137	910	1	905	211	1114	0.0	451	83.407	759	140	759	11	11	83.41
LGH_3_comp434_seq1_gene_264175	augustus_masked-VaccDscaff37-processed-gene-220.0-mRNA-1	918	1161	909	1	905	235	1138	0.0	445	83.168	756	144	756	9	9	83.17
LGH_3_comp434_seq1_gene_264175	augustus_masked-VaccDscaff6-processed-gene-322.13-mRNA-1	918	522	461	458	918	62	522	0.0	422	97.180	448	13	448	0	0	97.18
LGH_3_comp434_seq1_gene_264175	augustus_masked-VaccDscaff6-processed-gene-322.13-mRNA-1	918	522	58	99	156	3	60	4.45e-22	58	100.000	58	0	58	0	0	100.00
LGH_3_comp434_seq1_gene_264175	augustus_masked-VaccDscaff6-processed-gene-321.4-mRNA-1	918	1164	913	1	905	238	1141	0.0	412	82.037	749	147	749	14	17	82.04
LGH_3_comp434_seq1_gene_264175	augustus_masked-VaccDscaff38-processed-gene-91.8-mRNA-1	918	1164	913	1	905	238	1141	0.0	400	81.599	745	151	745	14	17	81.60
LGH_3_comp434_seq1_gene_264175	snap_masked-VaccDscaff37-processed-gene-219.25-mRNA-1	918	1164	912	1	907	238	1143	0.0	378	80.702	736	165	736	11	11	80.70
LGH_3_comp434_seq1_gene_264175	snap_masked-VaccDscaff37-processed-gene-219.18-mRNA-1	918	1164	910	1	905	238	1141	0.0	364	80.220	730	169	730	11	11	80.22
LGH_3_comp434_seq1_gene_264175	maker-VaccDscaff6-snap-gene-322.61-mRNA-1	918	1065	696	1	696	250	912	0.0	349	84.195	586	77	586	11	33	84.20
LGH_3_comp434_seq1_gene_264175	maker-VaccDscaff6-snap-gene-322.61-mRNA-1	918	1065	156	763	918	910	1065	6.94e-70	144	97.436	152	4	152	0	0	97.44
LGH_3_comp434_seq1_gene_264175	augustus_masked-VaccDscaff37-processed-gene-220.1-mRNA-1	918	1056	803	1	798	226	1023	2.78e-173	330	80.573	647	146	647	10	10	80.57
LGH_3_comp434_seq1_gene_264175	snap_masked-VaccDscaff39-processed-gene-98.16-mRNA-1	918	327	327	592	918	1	327	2.84e-158	303	97.554	319	8	319	0	0	97.55
LGH_3_comp434_seq1_gene_264175	augustus_masked-VaccDscaff38-processed-gene-90.1-mRNA-1	918	1080	481	442	918	604	1080	6.38e-130	252	84.407	406	67	406	7	8	84.41
LGH_3_comp434_seq1_gene_264175	augustus_masked-VaccDscaff39-processed-gene-99.5-mRNA-1	918	957	392	1	391	238	628	1.82e-110	217	85.204	334	56	334	2	2	85.20
LGH_3_comp434_seq1_gene_264175	maker-VaccDscaff37-snap-gene-219.35-mRNA-1	918	726	480	288	761	24	497	3.10e-98	195	80.625	387	81	387	11	12	80.62
LGH_3_comp434_seq1_gene_264175	maker-VaccDscaff6-snap-gene-322.57-mRNA-1	918	1068	235	273	507	576	810	1.86e-95	190	93.617	220	15	220	0	0	93.62
LGH_3_comp434_seq1_gene_264175	maker-VaccDscaff6-snap-gene-322.57-mRNA-1	918	1068	125	761	885	863	987	2.53e-59	125	100.000	125	0	125	0	0	100.00
LGH_3_comp434_seq1_gene_264175	maker-VaccDscaff6-snap-gene-322.57-mRNA-1	918	1068	56	577	632	810	865	1.25e-17	50	96.429	54	2	54	0	0	96.43
LGH_3_comp434_seq1_gene_264175	maker-VaccDscaff39-snap-gene-98.36-mRNA-1	918	807	150	770	918	658	807	1.16e-67	140	98.000	147	2	147	1	1	98.00
LGH_3_comp434_seq1_gene_264175	snap_masked-VaccDscaff39-processed-gene-98.15-mRNA-1	918	297	200	198	396	96	294	1.96e-60	127	88.000	176	22	176	2	2	88.00
LGH_3_comp434_seq1_gene_264175	snap_masked-VaccDscaff39-processed-gene-99.20-mRNA-1	918	243	47	1	47	47	1	5.80e-16	47	100.000	47	0	47	0	0	100.00
LGH_3_comp434_seq1_gene_264175	snap_masked-VaccDscaff39-processed-gene-98.22-mRNA-1	918	243	47	1	47	47	1	5.80e-16	47	100.000	47	0	47	0	0	100.00
# BLASTN 2.7.1+
# Query: LG3_2_comp3878_seq8_gene_53554
# Database: ../../transcriptome_genome_comparison/V_corymbosum_v1.0_transcripts.fasta
# Fields: query id, subject id, query length, subject length, alignment length, q. start, q. end, s. start, s. end, evalue, score, % identity, identical, mismatches, positives, gap opens, gaps, % positives
# 23 hits found
LG3_2_comp3878_seq8_gene_53554	maker-VaccDscaff76-snap-gene-4.40-mRNA-1	561	2465	532	1	532	1488	2004	0.0	473	96.805	515	2	515	1	15	96.80
LG3_2_comp3878_seq8_gene_53554	maker-VaccDscaff24-augustus-gene-5.28-mRNA-1	561	2544	318	215	532	510	824	4.82e-149	286	96.855	308	7	308	1	3	96.86
LG3_2_comp3878_seq8_gene_53554	maker-VaccDscaff51-augustus-gene-7.34-mRNA-1	561	2779	318	215	532	507	821	2.24e-147	283	96.541	307	8	307	1	3	96.54
LG3_2_comp3878_seq8_gene_53554	maker-VaccDscaff13-augustus-gene-195.15-mRNA-1	561	2506	328	217	532	1502	1829	2.24e-147	283	96.037	315	1	315	4	12	96.04
LG3_2_comp3878_seq8_gene_53554	maker-VaccDscaff13-augustus-gene-195.15-mRNA-1	561	2506	218	1	218	1235	1452	6.60e-108	212	99.083	216	2	216	0	0	99.08
LG3_2_comp3878_seq8_gene_53554	maker-VaccDscaff15-augustus-gene-383.38-mRNA-1	561	2657	318	215	532	506	820	1.04e-145	280	96.226	306	9	306	1	3	96.23
LG3_2_comp3878_seq8_gene_53554	maker-VaccDscaff11-snap-gene-392.36-mRNA-1	561	2314	324	215	537	515	835	1.04e-145	280	95.679	310	10	310	2	4	95.68
LG3_2_comp3878_seq8_gene_53554	maker-VaccDscaff23-snap-gene-153.23-mRNA-1	561	753	324	210	532	14	330	1.36e-139	269	94.753	307	9	307	3	8	94.75
LG3_2_comp3878_seq8_gene_53554	maker-VaccDscaff32-augustus-gene-198.36-mRNA-1	561	2259	216	2	217	950	1165	8.59e-102	201	97.685	211	5	211	0	0	97.69
LG3_2_comp3878_seq8_gene_53554	maker-VaccDscaff30-augustus-gene-209.33-mRNA-1	561	2201	216	2	217	1093	1308	4.00e-100	198	97.222	210	6	210	0	0	97.22
LG3_2_comp3878_seq8_gene_53554	maker-VaccDscaff13-augustus-gene-167.13-mRNA-1	561	2356	216	2	217	1099	1314	4.00e-100	198	97.222	210	6	210	0	0	97.22
LG3_2_comp3878_seq8_gene_53554	maker-VaccDscaff42-augustus-gene-96.22-mRNA-1	561	2314	216	2	217	1117	1332	1.86e-98	195	96.759	209	7	209	0	0	96.76
LG3_2_comp3878_seq8_gene_53554	maker-VaccDscaff21-augustus-gene-156.28-mRNA-1	561	444	215	2	216	34	247	2.42e-92	184	95.349	205	9	205	1	1	95.35
LG3_2_comp3878_seq8_gene_53554	maker-VaccDscaff19-snap-gene-234.31-mRNA-1	561	1881	141	216	356	669	806	2.55e-57	121	95.745	135	3	135	1	3	95.74
LG3_2_comp3878_seq8_gene_53554	snap_masked-VaccDscaff76-processed-gene-4.18-mRNA-1	561	642	122	353	474	167	46	3.29e-56	119	99.180	121	1	121	0	0	99.18
LG3_2_comp3878_seq8_gene_53554	maker-VaccDscaff29-augustus-gene-156.33-mRNA-1	561	1957	128	89	216	683	810	3.29e-56	119	97.656	125	3	125	0	0	97.66
LG3_2_comp3878_seq8_gene_53554	maker-VaccDscaff5-augustus-gene-148.29-mRNA-1	561	2393	139	216	354	468	603	3.29e-56	119	95.683	133	3	133	1	3	95.68
LG3_2_comp3878_seq8_gene_53554	maker-VaccDscaff114-snap-gene-3.68-mRNA-1	561	1368	135	400	534	217	348	2.58e-47	103	92.593	125	7	125	1	3	92.59
LG3_2_comp3878_seq8_gene_53554	maker-VaccDscaff114-snap-gene-3.68-mRNA-1	561	1368	115	214	328	106	217	1.57e-39	89	93.043	107	5	107	1	3	93.04
LG3_2_comp3878_seq8_gene_53554	maker-VaccDscaff118-snap-gene-1.39-mRNA-1	561	1369	135	400	534	145	276	1.20e-45	100	91.852	124	8	124	1	3	91.85
LG3_2_comp3878_seq8_gene_53554	maker-VaccDscaff118-snap-gene-1.39-mRNA-1	561	1369	113	216	328	36	145	9.42e-37	84	92.035	104	6	104	1	3	92.04
LG3_2_comp3878_seq8_gene_53554	maker-VaccDscaff31-snap-gene-167.20-mRNA-1	561	716	82	2	83	184	265	1.24e-20	55	89.024	73	9	73	0	0	89.02
LG3_2_comp3878_seq8_gene_53554	maker-VaccDscaff7-snap-gene-190.36-mRNA-1	561	593	82	2	83	184	265	1.24e-20	55	89.024	73	9	73	0	0	89.02
# BLASTN 2.7.1+
# Query: LGH_3_comp25649_seq0_gene_296558
# Database: ../../transcriptome_genome_comparison/V_corymbosum_v1.0_transcripts.fasta
# 0 hits found
# BLASTN 2.7.1+
# Query: LGH_1_comp7768_seq0_gene_229117
# Database: ../../transcriptome_genome_comparison/V_corymbosum_v1.0_transcripts.fasta
# Fields: query id, subject id, query length, subject length, alignment length, q. start, q. end, s. start, s. end, evalue, score, % identity, identical, mismatches, positives, gap opens, gaps, % positives
# 4 hits found
LGH_1_comp7768_seq0_gene_229117	maker-VaccDscaff48-augustus-gene-59.44-mRNA-1	342	864	342	1	342	98	439	4.56e-177	336	99.415	340	2	340	0	0	99.42
LGH_1_comp7768_seq0_gene_229117	maker-VaccDscaff28-augustus-gene-295.40-mRNA-1	342	1496	342	1	342	121	462	2.12e-175	333	99.123	339	3	339	0	0	99.12
LGH_1_comp7768_seq0_gene_229117	maker-VaccDscaff19-augustus-gene-60.31-mRNA-1	342	821	342	1	342	98	439	2.12e-175	333	99.123	339	3	339	0	0	99.12
LGH_1_comp7768_seq0_gene_229117	maker-VaccDscaff20-augustus-gene-63.36-mRNA-1	342	973	342	1	342	121	462	9.88e-174	330	98.830	338	4	338	0	0	98.83
# BLASTN 2.7.1+
# Query: LG3_3_comp10886_seq1_gene_207813
# Database: ../../transcriptome_genome_comparison/V_corymbosum_v1.0_transcripts.fasta
# Fields: query id, subject id, query length, subject length, alignment length, q. start, q. end, s. start, s. end, evalue, score, % identity, identical, mismatches, positives, gap opens, gaps, % positives
# 4 hits found
LG3_3_comp10886_seq1_gene_207813	maker-VaccDscaff23-snap-gene-324.18-mRNA-1	777	3060	777	1	777	596	1369	0.0	751	98.970	769	5	769	1	3	98.97
LG3_3_comp10886_seq1_gene_207813	maker-VaccDscaff40-snap-gene-18.30-mRNA-1	777	2801	777	1	777	423	1193	0.0	741	98.584	766	5	766	2	6	98.58
LG3_3_comp10886_seq1_gene_207813	augustus_masked-VaccDscaff12-processed-gene-87.0-mRNA-1	777	2989	783	1	777	419	1198	0.0	736	98.212	769	5	769	2	9	98.21
LG3_3_comp10886_seq1_gene_207813	maker-VaccDscaff41-snap-gene-53.23-mRNA-1	777	2487	789	1	777	418	1203	0.0	712	97.085	766	8	766	2	15	97.08
# BLASTN 2.7.1+
# Query: LGH_2_comp32486_seq0_gene_261270
# Database: ../../transcriptome_genome_comparison/V_corymbosum_v1.0_transcripts.fasta
# Fields: query id, subject id, query length, subject length, alignment length, q. start, q. end, s. start, s. end, evalue, score, % identity, identical, mismatches, positives, gap opens, gaps, % positives
# 2 hits found
LGH_2_comp32486_seq0_gene_261270	maker-VaccDscaff16-snap-gene-125.38-mRNA-1	399	2778	383	1	373	2257	1875	5.46e-167	318	94.778	363	10	363	2	10	94.78
LGH_2_comp32486_seq0_gene_261270	maker-VaccDscaff15-augustus-gene-289.22-mRNA-1	399	994	209	163	369	776	984	1.68e-97	193	97.608	204	3	204	1	2	97.61
# BLASTN 2.7.1+
# Query: LG3_2_comp16390_seq0_gene_72609
# Database: ../../transcriptome_genome_comparison/V_corymbosum_v1.0_transcripts.fasta
# Fields: query id, subject id, query length, subject length, alignment length, q. start, q. end, s. start, s. end, evalue, score, % identity, identical, mismatches, positives, gap opens, gaps, % positives
# 8 hits found
LG3_2_comp16390_seq0_gene_72609	maker-VaccDscaff13-snap-gene-351.33-mRNA-1	660	3087	455	206	660	1883	2337	0.0	395	95.604	435	20	435	0	0	95.60
LG3_2_comp16390_seq0_gene_72609	snap_masked-VaccDscaff37-processed-gene-47.14-mRNA-1	660	2954	309	24	332	696	1001	2.71e-132	256	94.498	292	14	292	1	3	94.50
LG3_2_comp16390_seq0_gene_72609	maker-VaccDscaff52-augustus-gene-3.38-mRNA-1	660	2722	358	22	379	685	1030	1.27e-125	244	89.944	322	24	322	4	12	89.94
LG3_2_comp16390_seq0_gene_72609	maker-VaccDscaff37-augustus-gene-46.38-mRNA-1	660	2683	358	22	379	683	1028	1.27e-125	244	89.944	322	24	322	4	12	89.94
LG3_2_comp16390_seq0_gene_72609	maker-VaccDscaff6-augustus-gene-124.47-mRNA-1	660	2816	358	22	379	814	1162	1.64e-124	242	89.665	321	28	321	4	9	89.66
LG3_2_comp16390_seq0_gene_72609	maker-VaccDscaff42-snap-gene-244.39-mRNA-1	660	4038	374	241	614	3028	3401	1.70e-99	197	84.225	315	59	315	0	0	84.22
LG3_2_comp16390_seq0_gene_72609	maker-VaccDscaff38-augustus-gene-254.33-mRNA-1	660	1683	172	208	379	106	274	8.33e-63	131	92.442	159	10	159	1	3	92.44
LG3_2_comp16390_seq0_gene_72609	maker-VaccDscaff38-augustus-gene-254.33-mRNA-1	660	1683	75	134	208	1	75	5.23e-30	72	98.667	74	1	74	0	0	98.67
# BLASTN 2.7.1+
# Query: LG3_3_1_comp22159_seq1_gene_109878
# Database: ../../transcriptome_genome_comparison/V_corymbosum_v1.0_transcripts.fasta
# Fields: query id, subject id, query length, subject length, alignment length, q. start, q. end, s. start, s. end, evalue, score, % identity, identical, mismatches, positives, gap opens, gaps, % positives
# 6 hits found
LG3_3_1_comp22159_seq1_gene_109878	maker-VaccDscaff39-augustus-gene-31.19-mRNA-1	1455	2139	1455	1	1455	235	1689	0.0	1446	99.794	1452	3	1452	0	0	99.79
LG3_3_1_comp22159_seq1_gene_109878	maker-VaccDscaff38-augustus-gene-34.24-mRNA-1	1455	2074	1455	1	1455	237	1691	0.0	1395	98.625	1435	20	1435	0	0	98.63
LG3_3_1_comp22159_seq1_gene_109878	maker-VaccDscaff6-augustus-gene-382.31-mRNA-1	1455	2189	1455	1	1455	228	1682	0.0	1386	98.419	1432	23	1432	0	0	98.42
LG3_3_1_comp22159_seq1_gene_109878	maker-VaccDscaff39-augustus-gene-34.37-mRNA-1	1455	1311	1307	149	1455	5	1311	0.0	1274	99.158	1296	11	1296	0	0	99.16
LG3_3_1_comp22159_seq1_gene_109878	maker-VaccDscaff39-snap-gene-33.45-mRNA-1	1455	2331	757	644	1400	584	1340	0.0	745	99.472	753	4	753	0	0	99.47
LG3_3_1_comp22159_seq1_gene_109878	maker-VaccDscaff39-snap-gene-33.45-mRNA-1	1455	2331	586	1	574	1	586	0.0	499	95.392	559	15	559	1	12	95.39
# BLASTN 2.7.1+
# Query: LG3_3_2_comp4817_seq0_gene_128458
# Database: ../../transcriptome_genome_comparison/V_corymbosum_v1.0_transcripts.fasta
# Fields: query id, subject id, query length, subject length, alignment length, q. start, q. end, s. start, s. end, evalue, score, % identity, identical, mismatches, positives, gap opens, gaps, % positives
# 19 hits found
LG3_3_2_comp4817_seq0_gene_128458	maker-VaccDscaff10-augustus-gene-396.27-mRNA-1	12414	13053	12068	341	12405	365	12432	0.0	12021	99.876	12053	12	12053	1	3	99.88
LG3_3_2_comp4817_seq0_gene_128458	maker-VaccDscaff10-augustus-gene-396.27-mRNA-1	12414	13053	301	13	312	85	385	4.00e-147	285	98.339	296	4	296	1	1	98.34
LG3_3_2_comp4817_seq0_gene_128458	maker-VaccDscaff8-snap-gene-408.22-mRNA-1	12414	12885	10885	1524	12405	1572	12456	0.0	10853	99.908	10875	7	10875	1	3	99.91
LG3_3_2_comp4817_seq0_gene_128458	maker-VaccDscaff8-snap-gene-408.22-mRNA-1	12414	12885	1478	15	1492	102	1573	0.0	1454	99.526	1471	1	1471	1	6	99.53
LG3_3_2_comp4817_seq0_gene_128458	maker-VaccDscaff5-snap-gene-6.27-mRNA-1	12414	12811	10885	1524	12405	1518	12399	0.0	10822	99.816	10865	14	10865	2	6	99.82
LG3_3_2_comp4817_seq0_gene_128458	maker-VaccDscaff5-snap-gene-6.27-mRNA-1	12414	12811	1478	15	1492	48	1519	0.0	1448	99.391	1469	3	1469	1	6	99.39
LG3_3_2_comp4817_seq0_gene_128458	maker-VaccDscaff1-augustus-gene-6.18-mRNA-1	12414	13205	5342	341	5682	383	5712	0.0	5186	99.064	5292	38	5292	1	12	99.06
LG3_3_2_comp4817_seq0_gene_128458	maker-VaccDscaff1-augustus-gene-6.18-mRNA-1	12414	13205	4445	7961	12405	8171	12615	0.0	4310	98.988	4400	45	4400	0	0	98.99
LG3_3_2_comp4817_seq0_gene_128458	maker-VaccDscaff1-augustus-gene-6.18-mRNA-1	12414	13205	2288	5680	7967	5809	8093	0.0	2217	98.995	2265	20	2265	1	3	98.99
LG3_3_2_comp4817_seq0_gene_128458	maker-VaccDscaff1-augustus-gene-6.18-mRNA-1	12414	13205	218	96	312	186	403	2.57e-99	199	97.248	212	5	212	1	1	97.25
LG3_3_2_comp4817_seq0_gene_128458	snap_masked-VaccDscaff12-processed-gene-71.17-mRNA-1	12414	222	204	720	922	15	216	1.25e-67	142	90.196	184	17	184	3	3	90.20
LG3_3_2_comp4817_seq0_gene_128458	augustus_masked-VaccDscaff23-processed-gene-340.1-mRNA-1	12414	1125	202	721	921	211	410	7.50e-65	137	89.604	181	18	181	3	3	89.60
LG3_3_2_comp4817_seq0_gene_128458	maker-VaccDscaff45-snap-gene-119.32-mRNA-1	12414	1164	134	1946	2077	186	319	1.27e-52	115	95.522	128	4	128	2	2	95.52
LG3_3_2_comp4817_seq0_gene_128458	maker-VaccDscaff5-augustus-gene-148.28-mRNA-1	12414	1246	119	1959	2077	201	319	7.66e-50	110	97.479	116	3	116	0	0	97.48
LG3_3_2_comp4817_seq0_gene_128458	maker-VaccDscaff13-augustus-gene-195.15-mRNA-1	12414	2506	121	1956	2076	1090	1210	2.75e-49	109	96.694	117	4	117	0	0	96.69
LG3_3_2_comp4817_seq0_gene_128458	maker-VaccDscaff19-snap-gene-234.31-mRNA-1	12414	1881	128	1958	2083	833	960	1.28e-47	106	94.531	121	5	121	2	2	94.53
LG3_3_2_comp4817_seq0_gene_128458	maker-VaccDscaff76-snap-gene-4.40-mRNA-1	12414	2465	119	1958	2076	1345	1463	1.66e-46	104	95.798	114	5	114	0	0	95.80
LG3_3_2_comp4817_seq0_gene_128458	maker-VaccDscaff12-augustus-gene-71.37-mRNA-1	12414	1041	138	813	950	296	430	6.00e-41	94	89.855	124	11	124	3	3	89.86
LG3_3_2_comp4817_seq0_gene_128458	maker-VaccDscaff25-augustus-gene-178.28-mRNA-1	12414	676	105	10553	10657	607	503	4.67e-37	87	94.286	99	6	99	0	0	94.29
# BLASTN 2.7.1+
# Query: LGH_2_comp30606_seq0_gene_261102
# Database: ../../transcriptome_genome_comparison/V_corymbosum_v1.0_transcripts.fasta
# Fields: query id, subject id, query length, subject length, alignment length, q. start, q. end, s. start, s. end, evalue, score, % identity, identical, mismatches, positives, gap opens, gaps, % positives
# 6 hits found
LGH_2_comp30606_seq0_gene_261102	augustus_masked-VaccDscaff17-processed-gene-260.7-mRNA-1	576	6915	490	2	488	4346	4832	2.30e-147	283	86.122	422	62	422	6	6	86.12
LGH_2_comp30606_seq0_gene_261102	maker-VaccDscaff18-snap-gene-158.31-mRNA-1	576	4867	575	5	576	2408	2979	1.39e-144	278	82.957	477	92	477	6	6	82.96
LGH_2_comp30606_seq0_gene_261102	augustus_masked-VaccDscaff28-processed-gene-105.6-mRNA-1	576	3855	578	2	576	2402	2979	8.53e-127	246	80.969	468	107	468	1	3	80.97
LGH_2_comp30606_seq0_gene_261102	augustus_masked-VaccDscaff1315-processed-gene-0.1-mRNA-1	576	3855	578	2	576	2402	2979	8.53e-127	246	80.969	468	107	468	1	3	80.97
LGH_2_comp30606_seq0_gene_261102	maker-VaccDscaff44-augustus-gene-102.27-mRNA-1	576	3822	578	2	576	2315	2892	1.85e-123	240	80.623	466	109	466	1	3	80.62
LGH_2_comp30606_seq0_gene_261102	augustus_masked-VaccDscaff9-processed-gene-303.9-mRNA-1	576	3918	454	1	453	2419	2871	8.71e-112	219	82.819	376	76	376	2	2	82.82
# BLASTN 2.7.1+
# Query: LGH_3_comp1345_seq3_gene_267230
# Database: ../../transcriptome_genome_comparison/V_corymbosum_v1.0_transcripts.fasta
# Fields: query id, subject id, query length, subject length, alignment length, q. start, q. end, s. start, s. end, evalue, score, % identity, identical, mismatches, positives, gap opens, gaps, % positives
# 61 hits found
LGH_3_comp1345_seq3_gene_267230	snap_masked-VaccDscaff5-processed-gene-48.40-mRNA-1	1152	1122	1123	1	1115	1	1120	0.0	733	88.602	995	117	995	7	11	88.60
LGH_3_comp1345_seq3_gene_267230	augustus_masked-VaccDscaff5-processed-gene-47.2-mRNA-1	1152	1125	1129	25	1152	4	1125	0.0	732	88.397	998	123	998	3	8	88.40
LGH_3_comp1345_seq3_gene_267230	augustus_masked-VaccDscaff10-processed-gene-367.2-mRNA-1	1152	1125	1129	25	1152	4	1125	0.0	729	88.308	997	124	997	3	8	88.31
LGH_3_comp1345_seq3_gene_267230	snap_masked-VaccDscaff10-processed-gene-368.12-mRNA-1	1152	1134	1132	25	1152	4	1134	0.0	727	88.163	998	129	998	3	5	88.16
LGH_3_comp1345_seq3_gene_267230	maker-VaccDscaff1-snap-gene-38.40-mRNA-1	1152	4280	1144	1	1133	1	1139	0.0	719	87.850	1005	123	1005	11	16	87.85
LGH_3_comp1345_seq3_gene_267230	maker-VaccDscaff1-snap-gene-38.40-mRNA-1	1152	4280	1052	91	1133	1180	2210	0.0	605	86.312	908	114	908	11	30	86.31
LGH_3_comp1345_seq3_gene_267230	maker-VaccDscaff1-snap-gene-38.40-mRNA-1	1152	4280	1159	1	1152	2533	3687	0.0	583	83.607	969	179	969	9	11	83.61
LGH_3_comp1345_seq3_gene_267230	augustus_masked-VaccDscaff8-processed-gene-383.8-mRNA-1	1152	996	998	160	1152	1	996	0.0	703	90.281	901	90	901	4	7	90.28
LGH_3_comp1345_seq3_gene_267230	augustus_masked-VaccDscaff8-processed-gene-383.9-mRNA-1	1152	996	998	160	1152	1	996	0.0	694	89.980	898	93	898	6	7	89.98
LGH_3_comp1345_seq3_gene_267230	augustus_masked-VaccDscaff8-processed-gene-383.0-mRNA-1	1152	1134	1132	25	1152	4	1134	0.0	694	87.191	987	140	987	3	5	87.19
LGH_3_comp1345_seq3_gene_267230	snap_masked-VaccDscaff5-processed-gene-48.43-mRNA-1	1152	1808	1161	1	1152	90	1247	0.0	693	86.736	1007	142	1007	9	12	86.74
LGH_3_comp1345_seq3_gene_267230	augustus_masked-VaccDscaff1-processed-gene-39.1-mRNA-1	1152	1161	1120	39	1152	45	1161	0.0	692	87.411	979	132	979	7	9	87.41
LGH_3_comp1345_seq3_gene_267230	maker-VaccDscaff8-snap-gene-383.54-mRNA-1	1152	2334	1120	39	1152	1218	2334	0.0	692	87.411	979	132	979	7	9	87.41
LGH_3_comp1345_seq3_gene_267230	maker-VaccDscaff8-snap-gene-383.54-mRNA-1	1152	2334	1155	1	1148	1	1145	0.0	660	85.974	993	145	993	10	17	85.97
LGH_3_comp1345_seq3_gene_267230	maker-VaccDscaff5-snap-gene-47.29-mRNA-1	1152	2093	1156	1	1152	196	1350	0.0	691	86.678	1002	149	1002	3	5	86.68
LGH_3_comp1345_seq3_gene_267230	augustus_masked-VaccDscaff5-processed-gene-48.3-mRNA-1	1152	1161	1117	42	1152	48	1161	0.0	689	87.377	976	132	976	7	9	87.38
LGH_3_comp1345_seq3_gene_267230	snap_masked-VaccDscaff5-processed-gene-48.35-mRNA-1	1152	1134	1139	25	1152	4	1134	0.0	682	86.918	990	130	990	15	19	86.92
LGH_3_comp1345_seq3_gene_267230	augustus_masked-VaccDscaff10-processed-gene-368.4-mRNA-1	1152	990	998	160	1152	1	990	0.0	679	89.579	894	91	894	7	13	89.58
LGH_3_comp1345_seq3_gene_267230	maker-VaccDscaff10-snap-gene-367.45-mRNA-1	1152	1335	1104	53	1152	233	1335	0.0	675	87.138	962	137	962	3	5	87.14
LGH_3_comp1345_seq3_gene_267230	maker-VaccDscaff10-snap-gene-367.44-mRNA-1	1152	1593	1101	39	1133	285	1382	0.0	673	87.193	960	132	960	7	9	87.19
LGH_3_comp1345_seq3_gene_267230	augustus_masked-VaccDscaff1-processed-gene-39.2-mRNA-1	1152	1134	1113	39	1144	18	1120	0.0	651	86.433	962	134	962	10	17	86.43
LGH_3_comp1345_seq3_gene_267230	augustus_masked-VaccDscaff5-processed-gene-48.2-mRNA-1	1152	1134	1113	39	1144	18	1120	0.0	642	86.164	959	137	959	10	17	86.16
LGH_3_comp1345_seq3_gene_267230	maker-VaccDscaff8-snap-gene-382.38-mRNA-1	1152	1098	955	202	1152	150	1098	0.0	641	89.215	852	93	852	4	10	89.21
LGH_3_comp1345_seq3_gene_267230	augustus_masked-VaccDscaff1-processed-gene-39.6-mRNA-1	1152	996	1001	160	1152	1	996	0.0	634	88.012	881	107	881	9	13	88.01
LGH_3_comp1345_seq3_gene_267230	augustus_masked-VaccDscaff1-processed-gene-38.7-mRNA-1	1152	4593	1014	147	1150	3585	4591	0.0	630	87.673	889	108	889	13	17	87.67
LGH_3_comp1345_seq3_gene_267230	augustus_masked-VaccDscaff10-processed-gene-368.5-mRNA-1	1152	996	999	160	1152	1	996	0.0	628	87.788	877	113	877	9	9	87.79
LGH_3_comp1345_seq3_gene_267230	augustus_masked-VaccDscaff10-processed-gene-368.3-mRNA-1	1152	996	1003	160	1152	1	996	0.0	613	87.338	876	110	876	13	17	87.34
LGH_3_comp1345_seq3_gene_267230	augustus_masked-VaccDscaff8-processed-gene-383.6-mRNA-1	1152	999	1004	160	1152	1	995	0.0	604	87.052	874	110	874	16	20	87.05
LGH_3_comp1345_seq3_gene_267230	augustus_masked-VaccDscaff5-processed-gene-48.0-mRNA-1	1152	1782	970	160	1121	1	965	0.0	600	87.526	849	108	849	9	13	87.53
LGH_3_comp1345_seq3_gene_267230	augustus_masked-VaccDscaff5-processed-gene-48.0-mRNA-1	1152	1782	747	187	925	1039	1780	0.0	404	85.007	635	99	635	9	13	85.01
LGH_3_comp1345_seq3_gene_267230	augustus_masked-VaccDscaff5-processed-gene-48.10-mRNA-1	1152	1155	1160	1	1152	1	1155	0.0	589	83.793	972	175	972	10	13	83.79
LGH_3_comp1345_seq3_gene_267230	maker-VaccDscaff10-snap-gene-368.46-mRNA-1	1152	1691	1159	1	1152	43	1197	0.0	580	83.520	968	180	968	8	11	83.52
LGH_3_comp1345_seq3_gene_267230	augustus_masked-VaccDscaff8-processed-gene-383.10-mRNA-1	1152	1155	1160	1	1152	1	1155	0.0	577	83.448	968	179	968	10	13	83.45
LGH_3_comp1345_seq3_gene_267230	snap_masked-VaccDscaff10-processed-gene-368.19-mRNA-1	1152	954	932	211	1133	1	926	0.0	573	87.446	815	102	815	11	15	87.45
LGH_3_comp1345_seq3_gene_267230	maker-VaccDscaff1-snap-gene-39.48-mRNA-1	1152	2499	1107	37	1133	187	1283	0.0	566	84.011	930	157	930	16	20	84.01
LGH_3_comp1345_seq3_gene_267230	maker-VaccDscaff1-snap-gene-39.48-mRNA-1	1152	2499	705	435	1133	1626	2327	0.0	418	86.667	611	85	611	9	9	86.67
LGH_3_comp1345_seq3_gene_267230	maker-VaccDscaff1-snap-gene-39.48-mRNA-1	1152	2499	341	54	393	1287	1625	8.34e-105	207	87.097	297	41	297	3	3	87.10
LGH_3_comp1345_seq3_gene_267230	maker-VaccDscaff1-snap-gene-39.48-mRNA-1	1152	2499	188	951	1135	3	190	4.17e-53	114	87.234	164	21	164	2	3	87.23
LGH_3_comp1345_seq3_gene_267230	maker-VaccDscaff5-snap-gene-48.61-mRNA-1	1152	1308	897	189	1077	219	1110	0.0	539	86.957	780	104	780	13	13	86.96
LGH_3_comp1345_seq3_gene_267230	maker-VaccDscaff5-snap-gene-48.61-mRNA-1	1152	1308	215	901	1115	1	215	7.07e-41	92	80.930	174	41	174	0	0	80.93
LGH_3_comp1345_seq3_gene_267230	maker-VaccDscaff8-snap-gene-383.62-mRNA-1	1152	1146	1159	1	1152	1	1146	0.0	525	82.053	951	188	951	11	20	82.05
LGH_3_comp1345_seq3_gene_267230	snap_masked-VaccDscaff1-processed-gene-39.33-mRNA-1	1152	861	755	214	965	7	761	0.0	504	89.007	672	80	672	1	3	89.01
LGH_3_comp1345_seq3_gene_267230	maker-VaccDscaff8-snap-gene-383.66-mRNA-1	1152	2262	1144	19	1149	1117	2244	0.0	457	80.420	920	195	920	17	29	80.42
LGH_3_comp1345_seq3_gene_267230	snap_masked-VaccDscaff1-processed-gene-38.11-mRNA-1	1152	1410	1167	1	1151	1	1148	0.0	453	80.120	935	197	935	20	35	80.12
LGH_3_comp1345_seq3_gene_267230	augustus_masked-VaccDscaff10-processed-gene-368.9-mRNA-1	1152	1173	1164	1	1148	1	1145	0.0	441	79.811	929	200	929	20	35	79.81
LGH_3_comp1345_seq3_gene_267230	augustus_masked-VaccDscaff5-processed-gene-48.15-mRNA-1	1152	1011	999	160	1148	1	983	0.0	413	80.881	808	165	808	16	26	80.88
LGH_3_comp1345_seq3_gene_267230	maker-VaccDscaff1-snap-gene-39.49-mRNA-1	1152	882	726	206	925	160	880	0.0	390	84.848	616	99	616	7	11	84.85
LGH_3_comp1345_seq3_gene_267230	maker-VaccDscaff8-snap-gene-383.56-mRNA-1	1152	1425	718	39	734	369	1079	0.0	367	84.401	606	83	606	12	29	84.40
LGH_3_comp1345_seq3_gene_267230	maker-VaccDscaff5-snap-gene-48.59-mRNA-1	1152	1179	696	193	880	493	1179	0.0	366	84.626	589	90	589	13	17	84.63
LGH_3_comp1345_seq3_gene_267230	maker-VaccDscaff5-snap-gene-48.59-mRNA-1	1152	1179	188	951	1135	3	190	9.02e-50	108	86.170	162	23	162	2	3	86.17
LGH_3_comp1345_seq3_gene_267230	snap_masked-VaccDscaff1-processed-gene-38.20-mRNA-1	1152	972	495	153	643	972	482	0.0	359	91.111	451	36	451	7	8	91.11
LGH_3_comp1345_seq3_gene_267230	maker-VaccDscaff1-augustus-gene-39.41-mRNA-1	1152	1053	575	25	592	4	577	0.0	349	87.130	501	66	501	5	8	87.13
LGH_3_comp1345_seq3_gene_267230	maker-VaccDscaff1-augustus-gene-39.41-mRNA-1	1152	1053	484	669	1152	577	1053	1.68e-151	291	86.983	421	56	421	2	7	86.98
LGH_3_comp1345_seq3_gene_267230	snap_masked-VaccDscaff1-processed-gene-38.26-mRNA-1	1152	1260	550	163	707	1064	520	2.72e-174	332	87.091	479	61	479	6	10	87.09
LGH_3_comp1345_seq3_gene_267230	snap_masked-VaccDscaff1-processed-gene-38.23-mRNA-1	1152	426	427	153	578	426	1	7.61e-170	324	92.037	393	32	393	2	2	92.04
LGH_3_comp1345_seq3_gene_267230	snap_masked-VaccDscaff5-processed-gene-48.45-mRNA-1	1152	714	444	180	621	541	111	1.08e-103	205	82.658	367	62	367	9	15	82.66
LGH_3_comp1345_seq3_gene_267230	snap_masked-VaccDscaff1-processed-gene-38.10-mRNA-1	1152	552	317	157	473	317	1	6.54e-96	191	86.751	275	42	275	0	0	86.75
LGH_3_comp1345_seq3_gene_267230	augustus_masked-VaccDscaff10-processed-gene-367.4-mRNA-1	1152	306	299	856	1152	10	306	8.52e-90	180	86.957	260	35	260	3	4	86.96
LGH_3_comp1345_seq3_gene_267230	maker-VaccDscaff8-snap-gene-382.43-mRNA-1	1152	567	225	157	380	224	1	1.44e-82	167	91.556	206	17	206	2	2	91.56
LGH_3_comp1345_seq3_gene_267230	snap_masked-VaccDscaff1-processed-gene-39.24-mRNA-1	1152	234	234	153	380	234	1	1.88e-71	147	88.034	206	22	206	3	6	88.03
LGH_3_comp1345_seq3_gene_267230	snap_masked-VaccDscaff5-processed-gene-48.34-mRNA-1	1152	408	311	847	1152	1	307	9.21e-35	81	75.884	236	66	236	7	9	75.88
# BLASTN 2.7.1+
# Query: LG3_2_comp13795_seq0_gene_70256
# Database: ../../transcriptome_genome_comparison/V_corymbosum_v1.0_transcripts.fasta
# Fields: query id, subject id, query length, subject length, alignment length, q. start, q. end, s. start, s. end, evalue, score, % identity, identical, mismatches, positives, gap opens, gaps, % positives
# 10 hits found
LG3_2_comp13795_seq0_gene_70256	maker-VaccDscaff23-augustus-gene-94.30-mRNA-1	897	1499	430	1	430	285	714	0.0	430	100.000	430	0	430	0	0	100.00
LG3_2_comp13795_seq0_gene_70256	maker-VaccDscaff23-augustus-gene-94.30-mRNA-1	897	1499	377	521	897	712	1088	0.0	365	98.939	373	4	373	0	0	98.94
LG3_2_comp13795_seq0_gene_70256	maker-VaccDscaff40-augustus-gene-191.21-mRNA-1	897	1435	431	1	430	291	720	0.0	424	99.536	429	0	429	2	2	99.54
LG3_2_comp13795_seq0_gene_70256	maker-VaccDscaff40-augustus-gene-191.21-mRNA-1	897	1435	377	521	897	718	1094	0.0	356	98.143	370	7	370	0	0	98.14
LG3_2_comp13795_seq0_gene_70256	maker-VaccDscaff41-augustus-gene-180.30-mRNA-1	897	1564	431	1	430	392	821	0.0	418	99.072	427	2	427	2	2	99.07
LG3_2_comp13795_seq0_gene_70256	maker-VaccDscaff41-augustus-gene-180.30-mRNA-1	897	1564	377	521	897	819	1195	0.0	350	97.613	368	9	368	0	0	97.61
LG3_2_comp13795_seq0_gene_70256	maker-VaccDscaff12-augustus-gene-298.26-mRNA-1	897	1474	431	1	430	257	686	0.0	415	98.840	426	3	426	2	2	98.84
LG3_2_comp13795_seq0_gene_70256	maker-VaccDscaff12-augustus-gene-298.26-mRNA-1	897	1474	377	521	897	684	1060	0.0	368	99.204	374	3	374	0	0	99.20
LG3_2_comp13795_seq0_gene_70256	maker-VaccDscaff22-snap-gene-12.36-mRNA-1	897	5339	709	33	737	185	892	0.0	349	83.216	590	114	590	5	5	83.22
LG3_2_comp13795_seq0_gene_70256	augustus_masked-VaccDscaff1434-processed-gene-0.1-mRNA-1	897	3537	46	538	583	2508	2553	9.48e-14	43	97.826	45	1	45	0	0	97.83
# BLASTN 2.7.1+
# Query: LGH_2_comp6778_seq0_gene_251913
# Database: ../../transcriptome_genome_comparison/V_corymbosum_v1.0_transcripts.fasta
# Fields: query id, subject id, query length, subject length, alignment length, q. start, q. end, s. start, s. end, evalue, score, % identity, identical, mismatches, positives, gap opens, gaps, % positives
# 7 hits found
LGH_2_comp6778_seq0_gene_251913	maker-VaccDscaff34-snap-gene-159.28-mRNA-1	858	1350	858	1	858	142	990	0.0	823	98.834	848	1	848	1	9	98.83
LGH_2_comp6778_seq0_gene_251913	maker-VaccDscaff45-snap-gene-198.38-mRNA-1	858	1235	858	1	858	22	870	0.0	823	98.834	848	1	848	1	9	98.83
LGH_2_comp6778_seq0_gene_251913	maker-VaccDscaff17-snap-gene-216.38-mRNA-1	858	1196	858	1	858	9	857	0.0	820	98.718	847	2	847	1	9	98.72
LGH_2_comp6778_seq0_gene_251913	maker-VaccDscaff27-snap-gene-197.29-mRNA-1	858	1235	858	1	858	22	870	0.0	820	98.718	847	2	847	1	9	98.72
LGH_2_comp6778_seq0_gene_251913	maker-VaccDscaff34-augustus-gene-159.25-mRNA-1	858	1444	114	745	858	1444	1331	3.08e-53	114	100.000	114	0	114	0	0	100.00
LGH_2_comp6778_seq0_gene_251913	maker-VaccDscaff17-snap-gene-216.36-mRNA-1	858	2277	114	745	858	2277	2164	3.08e-53	114	100.000	114	0	114	0	0	100.00
LGH_2_comp6778_seq0_gene_251913	maker-VaccDscaff27-snap-gene-197.27-mRNA-1	858	2002	111	748	858	2002	1892	1.43e-51	111	100.000	111	0	111	0	0	100.00
# BLASTN 2.7.1+
# Query: LG3_3_comp2910_seq0_gene_197621
# Database: ../../transcriptome_genome_comparison/V_corymbosum_v1.0_transcripts.fasta
# Fields: query id, subject id, query length, subject length, alignment length, q. start, q. end, s. start, s. end, evalue, score, % identity, identical, mismatches, positives, gap opens, gaps, % positives
# 5 hits found
LG3_3_comp2910_seq0_gene_197621	augustus_masked-VaccDscaff30-processed-gene-318.5-mRNA-1	663	1314	663	1	663	313	975	0.0	663	100.000	663	0	663	0	0	100.00
LG3_3_comp2910_seq0_gene_197621	augustus_masked-VaccDscaff13-processed-gene-89.2-mRNA-1	663	1303	663	1	663	296	958	0.0	633	98.492	653	10	653	0	0	98.49
LG3_3_comp2910_seq0_gene_197621	maker-VaccDscaff32-snap-gene-275.37-mRNA-1	663	821	576	1	576	159	734	0.0	576	100.000	576	0	576	0	0	100.00
LG3_3_comp2910_seq0_gene_197621	maker-VaccDscaff13-snap-gene-95.50-mRNA-1	663	378	185	130	310	69	253	2.31e-68	141	92.432	171	10	171	4	4	92.43
LG3_3_comp2910_seq0_gene_197621	maker-VaccDscaff13-snap-gene-95.50-mRNA-1	663	378	104	437	540	254	357	1.86e-39	89	95.192	99	5	99	0	0	95.19
# BLASTN 2.7.1+
# Query: LGH_3_comp10370_seq1_gene_285263
# Database: ../../transcriptome_genome_comparison/V_corymbosum_v1.0_transcripts.fasta
# Fields: query id, subject id, query length, subject length, alignment length, q. start, q. end, s. start, s. end, evalue, score, % identity, identical, mismatches, positives, gap opens, gaps, % positives
# 3 hits found
LGH_3_comp10370_seq1_gene_285263	maker-VaccDscaff1595-snap-gene-0.3-mRNA-1	522	1113	330	1	330	79	408	1.55e-173	330	100.000	330	0	330	0	0	100.00
LGH_3_comp10370_seq1_gene_285263	maker-VaccDscaff1595-snap-gene-0.3-mRNA-1	522	1113	80	371	448	403	482	1.14e-30	73	97.500	78	0	78	1	2	97.50
LGH_3_comp10370_seq1_gene_285263	maker-VaccDscaff22-snap-gene-85.30-mRNA-1	522	695	292	1	292	48	339	2.06e-152	292	100.000	292	0	292	0	0	100.00
# BLASTN 2.7.1+
# Query: LGH_3_comp21910_seq1_gene_295230
# Database: ../../transcriptome_genome_comparison/V_corymbosum_v1.0_transcripts.fasta
# Fields: query id, subject id, query length, subject length, alignment length, q. start, q. end, s. start, s. end, evalue, score, % identity, identical, mismatches, positives, gap opens, gaps, % positives
# 15 hits found
LGH_3_comp21910_seq1_gene_295230	augustus_masked-VaccDscaff377-processed-gene-0.4-mRNA-1	714	708	714	1	714	1	708	0.0	678	98.459	703	5	703	2	6	98.46
LGH_3_comp21910_seq1_gene_295230	augustus_masked-VaccDscaff14-processed-gene-359.1-mRNA-1	714	723	723	1	714	1	723	0.0	661	97.372	704	10	704	2	9	97.37
LGH_3_comp21910_seq1_gene_295230	augustus_masked-VaccDscaff2-processed-gene-412.3-mRNA-1	714	723	723	1	714	1	723	0.0	661	97.372	704	10	704	2	9	97.37
LGH_3_comp21910_seq1_gene_295230	augustus_masked-VaccDscaff206-processed-gene-1.6-mRNA-1	714	744	188	295	481	328	515	7.02e-59	124	88.830	167	20	167	1	1	88.83
LGH_3_comp21910_seq1_gene_295230	augustus_masked-VaccDscaff34-processed-gene-135.11-mRNA-1	714	744	188	295	481	328	515	1.52e-55	118	87.766	165	22	165	1	1	87.77
LGH_3_comp21910_seq1_gene_295230	augustus_masked-VaccDscaff27-processed-gene-222.2-mRNA-1	714	744	188	295	481	328	515	1.52e-55	118	87.766	165	22	165	1	1	87.77
LGH_3_comp21910_seq1_gene_295230	augustus_masked-VaccDscaff17-processed-gene-238.3-mRNA-1	714	744	188	295	481	328	515	7.07e-54	115	87.234	164	23	164	1	1	87.23
LGH_3_comp21910_seq1_gene_295230	snap_masked-VaccDscaff30-processed-gene-239.13-mRNA-1	714	498	107	304	409	331	436	3.41e-27	67	87.850	94	11	94	2	2	87.85
LGH_3_comp21910_seq1_gene_295230	augustus_masked-VaccDscaff32-processed-gene-244.4-mRNA-1	714	558	107	304	409	334	439	3.41e-27	67	87.850	94	11	94	2	2	87.85
LGH_3_comp21910_seq1_gene_295230	augustus_masked-VaccDscaff294-processed-gene-0.10-mRNA-1	714	555	107	304	409	331	436	1.59e-25	64	86.916	93	12	93	2	2	86.92
LGH_3_comp21910_seq1_gene_295230	maker-VaccDscaff24-snap-gene-34.50-mRNA-1	714	429	131	304	429	82	210	3.43e-22	58	82.443	108	16	108	5	7	82.44
LGH_3_comp21910_seq1_gene_295230	augustus_masked-VaccDscaff15-processed-gene-360.6-mRNA-1	714	438	131	304	429	82	210	1.60e-20	55	81.679	107	17	107	4	7	81.68
LGH_3_comp21910_seq1_gene_295230	augustus_masked-VaccDscaff11-processed-gene-368.5-mRNA-1	714	438	131	304	429	82	210	1.60e-20	55	81.679	107	17	107	4	7	81.68
LGH_3_comp21910_seq1_gene_295230	augustus_masked-VaccDscaff26-processed-gene-45.6-mRNA-1	714	1095	112	300	409	393	502	4.50e-11	38	78.571	88	20	88	4	4	78.57
LGH_3_comp21910_seq1_gene_295230	augustus_masked-VaccDscaff21-processed-gene-45.5-mRNA-1	714	1095	112	300	409	393	502	4.50e-11	38	78.571	88	20	88	4	4	78.57
# BLASTN 2.7.1+
# Query: LGL_comp4665_seq1_gene_316994
# Database: ../../transcriptome_genome_comparison/V_corymbosum_v1.0_transcripts.fasta
# Fields: query id, subject id, query length, subject length, alignment length, q. start, q. end, s. start, s. end, evalue, score, % identity, identical, mismatches, positives, gap opens, gaps, % positives
# 12 hits found
LGL_comp4665_seq1_gene_316994	maker-VaccDscaff9-augustus-gene-164.26-mRNA-1	609	1877	609	1	609	531	1136	0.0	586	98.851	602	4	602	1	3	98.85
LGL_comp4665_seq1_gene_316994	maker-VaccDscaff9-augustus-gene-164.26-mRNA-1	609	1877	74	231	304	545	618	1.74e-24	62	94.595	70	4	70	0	0	94.59
LGL_comp4665_seq1_gene_316994	maker-VaccDscaff9-augustus-gene-164.26-mRNA-1	609	1877	70	19	88	762	831	6.27e-24	61	95.714	67	3	67	0	0	95.71
LGL_comp4665_seq1_gene_316994	maker-VaccDscaff4-augustus-gene-232.27-mRNA-1	609	1522	609	1	609	559	1167	0.0	582	98.522	600	9	600	0	0	98.52
LGL_comp4665_seq1_gene_316994	maker-VaccDscaff4-augustus-gene-232.27-mRNA-1	609	1522	182	123	304	573	754	3.46e-81	164	96.703	176	6	176	0	0	96.70
LGL_comp4665_seq1_gene_316994	maker-VaccDscaff4-augustus-gene-232.27-mRNA-1	609	1522	74	15	88	789	862	1.74e-24	62	94.595	70	4	70	0	0	94.59
LGL_comp4665_seq1_gene_316994	maker-VaccDscaff35-augustus-gene-110.22-mRNA-1	609	1422	609	1	609	520	1125	0.0	565	97.701	595	11	595	1	3	97.70
LGL_comp4665_seq1_gene_316994	maker-VaccDscaff35-augustus-gene-110.22-mRNA-1	609	1422	182	123	304	534	715	7.45e-83	167	97.253	177	5	177	0	0	97.25
LGL_comp4665_seq1_gene_316994	maker-VaccDscaff35-augustus-gene-110.22-mRNA-1	609	1422	70	19	88	751	820	2.92e-22	58	94.286	66	4	66	0	0	94.29
LGL_comp4665_seq1_gene_316994	snap_masked-VaccDscaff35-processed-gene-110.13-mRNA-1	609	651	380	1	380	555	179	1.81e-178	339	96.579	367	10	367	1	3	96.58
LGL_comp4665_seq1_gene_316994	snap_masked-VaccDscaff35-processed-gene-110.13-mRNA-1	609	651	182	123	304	541	360	7.45e-83	167	97.253	177	5	177	0	0	97.25
LGL_comp4665_seq1_gene_316994	snap_masked-VaccDscaff35-processed-gene-110.13-mRNA-1	609	651	70	19	88	324	255	2.92e-22	58	94.286	66	4	66	0	0	94.29
# BLASTN 2.7.1+
# Query: LG3_3_3_comp16573_seq2_gene_182169
# Database: ../../transcriptome_genome_comparison/V_corymbosum_v1.0_transcripts.fasta
# Fields: query id, subject id, query length, subject length, alignment length, q. start, q. end, s. start, s. end, evalue, score, % identity, identical, mismatches, positives, gap opens, gaps, % positives
# 7 hits found
LG3_3_3_comp16573_seq2_gene_182169	augustus_masked-VaccDscaff15-processed-gene-325.3-mRNA-1	2163	2160	2163	1	2163	1	2160	0.0	1966	96.995	2098	62	2098	3	3	96.99
LG3_3_3_comp16573_seq2_gene_182169	augustus_masked-VaccDscaff24-processed-gene-80.0-mRNA-1	2163	2160	2163	1	2163	1	2160	0.0	1936	96.533	2088	72	2088	3	3	96.53
LG3_3_3_comp16573_seq2_gene_182169	augustus_masked-VaccDscaff19-processed-gene-353.4-mRNA-1	2163	5898	2163	1	2163	3739	5898	0.0	1930	96.440	2086	74	2086	3	3	96.44
LG3_3_3_comp16573_seq2_gene_182169	augustus_masked-VaccDscaff11-processed-gene-334.6-mRNA-1	2163	5898	2163	1	2163	3739	5898	0.0	1927	96.394	2085	75	2085	3	3	96.39
LG3_3_3_comp16573_seq2_gene_182169	augustus_masked-VaccDscaff37-processed-gene-266.4-mRNA-1	2163	2760	2069	147	2163	726	2760	0.0	1201	86.709	1794	189	1794	45	86	86.71
LG3_3_3_comp16573_seq2_gene_182169	maker-VaccDscaff844-snap-gene-0.10-mRNA-1	2163	2397	2064	147	2158	366	2395	0.0	1199	86.725	1790	188	1790	45	86	86.72
LG3_3_3_comp16573_seq2_gene_182169	maker-VaccDscaff39-augustus-gene-52.32-mRNA-1	2163	2757	1492	636	2121	1072	2556	0.0	1089	91.153	1360	119	1360	5	13	91.15
# BLASTN 2.7.1+
# Query: LG3_3_comp26089_seq0_gene_213305
# Database: ../../transcriptome_genome_comparison/V_corymbosum_v1.0_transcripts.fasta
# Fields: query id, subject id, query length, subject length, alignment length, q. start, q. end, s. start, s. end, evalue, score, % identity, identical, mismatches, positives, gap opens, gaps, % positives
# 3 hits found
LG3_3_comp26089_seq0_gene_213305	maker-VaccDscaff2-augustus-gene-373.34-mRNA-1	585	909	585	1	585	229	813	0.0	570	99.145	580	5	580	0	0	99.15
LG3_3_comp26089_seq0_gene_213305	maker-VaccDscaff3-augustus-gene-35.29-mRNA-1	585	1010	585	1	585	268	852	0.0	555	98.291	575	10	575	0	0	98.29
LG3_3_comp26089_seq0_gene_213305	maker-VaccDscaff14-augustus-gene-322.40-mRNA-1	585	928	585	1	585	247	831	0.0	555	98.291	575	10	575	0	0	98.29
# BLASTN 2.7.1+
# Query: LG3_1_comp5336_seq0_gene_15500
# Database: ../../transcriptome_genome_comparison/V_corymbosum_v1.0_transcripts.fasta
# Fields: query id, subject id, query length, subject length, alignment length, q. start, q. end, s. start, s. end, evalue, score, % identity, identical, mismatches, positives, gap opens, gaps, % positives
# 22 hits found
LG3_1_comp5336_seq0_gene_15500	maker-VaccDscaff46-augustus-gene-190.36-mRNA-1	1449	2314	1449	1	1449	539	1987	0.0	1416	99.241	1438	11	1438	0	0	99.24
LG3_1_comp5336_seq0_gene_15500	maker-VaccDscaff47-augustus-gene-180.36-mRNA-1	1449	1846	1449	1	1449	66	1514	0.0	1410	99.103	1436	13	1436	0	0	99.10
LG3_1_comp5336_seq0_gene_15500	maker-VaccDscaff43-augustus-gene-18.28-mRNA-1	1449	1830	1067	406	1449	459	1525	0.0	959	97.001	1035	9	1035	1	23	97.00
LG3_1_comp5336_seq0_gene_15500	maker-VaccDscaff43-augustus-gene-18.28-mRNA-1	1449	1830	255	1	255	98	352	1.02e-129	252	99.608	254	1	254	0	0	99.61
LG3_1_comp5336_seq0_gene_15500	maker-VaccDscaff43-augustus-gene-18.28-mRNA-1	1449	1830	62	345	406	352	413	4.25e-24	62	100.000	62	0	62	0	0	100.00
LG3_1_comp5336_seq0_gene_15500	maker-VaccDscaff22-augustus-gene-355.22-mRNA-1	1449	1931	979	471	1449	733	1711	0.0	943	98.774	967	12	967	0	0	98.77
LG3_1_comp5336_seq0_gene_15500	maker-VaccDscaff22-augustus-gene-355.22-mRNA-1	1449	1931	255	1	255	257	511	1.02e-124	243	98.431	251	4	251	0	0	98.43
LG3_1_comp5336_seq0_gene_15500	maker-VaccDscaff22-augustus-gene-355.22-mRNA-1	1449	1931	62	345	406	511	572	4.25e-24	62	100.000	62	0	62	0	0	100.00
LG3_1_comp5336_seq0_gene_15500	maker-VaccDscaff22-augustus-gene-355.22-mRNA-1	1449	1931	68	404	471	615	682	4.25e-24	62	97.059	66	2	66	0	0	97.06
LG3_1_comp5336_seq0_gene_15500	maker-VaccDscaff46-augustus-gene-190.33-mRNA-1	1449	1995	979	471	1449	710	1688	0.0	910	97.651	956	23	956	0	0	97.65
LG3_1_comp5336_seq0_gene_15500	maker-VaccDscaff46-augustus-gene-190.33-mRNA-1	1449	1995	471	1	471	189	659	0.0	441	97.877	461	10	461	0	0	97.88
LG3_1_comp5336_seq0_gene_15500	maker-VaccDscaff22-augustus-gene-354.26-mRNA-1	1449	1869	913	537	1449	671	1562	0.0	767	95.071	868	24	868	9	21	95.07
LG3_1_comp5336_seq0_gene_15500	maker-VaccDscaff22-augustus-gene-354.26-mRNA-1	1449	1869	485	1	473	189	673	0.0	413	95.464	463	10	463	1	12	95.46
LG3_1_comp5336_seq0_gene_15500	augustus_masked-VaccDscaff8-processed-gene-273.6-mRNA-1	1449	750	403	1044	1434	339	735	1.38e-93	187	82.878	334	51	334	14	18	82.88
LG3_1_comp5336_seq0_gene_15500	augustus_masked-VaccDscaff8-processed-gene-273.6-mRNA-1	1449	750	252	1	251	1	251	8.38e-86	173	89.683	226	24	226	2	2	89.68
LG3_1_comp5336_seq0_gene_15500	augustus_masked-VaccDscaff10-processed-gene-254.5-mRNA-1	1449	648	252	1	251	1	251	8.38e-86	173	89.683	226	24	226	2	2	89.68
LG3_1_comp5336_seq0_gene_15500	augustus_masked-VaccDscaff10-processed-gene-254.5-mRNA-1	1449	648	218	1217	1434	417	633	3.06e-75	154	90.367	197	20	197	1	1	90.37
LG3_1_comp5336_seq0_gene_15500	augustus_masked-VaccDscaff1-processed-gene-155.5-mRNA-1	1449	606	252	1	251	1	251	3.90e-84	170	89.286	225	25	225	2	2	89.29
LG3_1_comp5336_seq0_gene_15500	augustus_masked-VaccDscaff1-processed-gene-155.5-mRNA-1	1449	606	218	1217	1434	375	591	3.06e-75	154	90.367	197	20	197	1	1	90.37
LG3_1_comp5336_seq0_gene_15500	maker-VaccDscaff15-augustus-gene-244.52-mRNA-1	1449	830	63	1	63	363	301	1.19e-19	54	95.238	60	3	60	0	0	95.24
LG3_1_comp5336_seq0_gene_15500	maker-VaccDscaff18-augustus-gene-102.13-mRNA-1	1449	2165	59	1181	1239	1523	1581	9.32e-11	38	88.136	52	7	52	0	0	88.14
LG3_1_comp5336_seq0_gene_15500	maker-VaccDscaff7-snap-gene-188.35-mRNA-1	1449	3509	59	1181	1239	1346	1404	9.32e-11	38	88.136	52	7	52	0	0	88.14
# BLASTN 2.7.1+
# Query: LG3_3_comp28328_seq0_gene_213586
# Database: ../../transcriptome_genome_comparison/V_corymbosum_v1.0_transcripts.fasta
# Fields: query id, subject id, query length, subject length, alignment length, q. start, q. end, s. start, s. end, evalue, score, % identity, identical, mismatches, positives, gap opens, gaps, % positives
# 2 hits found
LG3_3_comp28328_seq0_gene_213586	maker-VaccDscaff15-snap-gene-288.24-mRNA-1	369	587	361	1	361	210	570	0.0	358	99.723	360	1	360	0	0	99.72
LG3_3_comp28328_seq0_gene_213586	maker-VaccDscaff11-snap-gene-304.35-mRNA-1	369	587	361	1	361	210	570	0.0	355	99.446	359	2	359	0	0	99.45
# BLASTN 2.7.1+
# Query: LG3_3_1_comp273_seq0_gene_85063
# Database: ../../transcriptome_genome_comparison/V_corymbosum_v1.0_transcripts.fasta
# Fields: query id, subject id, query length, subject length, alignment length, q. start, q. end, s. start, s. end, evalue, score, % identity, identical, mismatches, positives, gap opens, gaps, % positives
# 11 hits found
LG3_3_1_comp273_seq0_gene_85063	maker-VaccDscaff47-snap-gene-79.33-mRNA-1	747	2593	531	1	531	1162	1692	0.0	486	97.175	516	15	516	0	0	97.18
LG3_3_1_comp273_seq0_gene_85063	maker-VaccDscaff46-augustus-gene-97.19-mRNA-1	747	2006	531	1	531	470	1000	0.0	483	96.987	515	16	515	0	0	96.99
LG3_3_1_comp273_seq0_gene_85063	maker-VaccDscaff43-snap-gene-122.29-mRNA-1	747	2589	531	1	531	1156	1686	0.0	480	96.798	514	17	514	0	0	96.80
LG3_3_1_comp273_seq0_gene_85063	maker-VaccDscaff22-snap-gene-264.32-mRNA-1	747	3276	531	1	531	1159	1689	0.0	480	96.798	514	17	514	0	0	96.80
LG3_3_1_comp273_seq0_gene_85063	maker-VaccDscaff11-augustus-gene-306.30-mRNA-1	747	2037	531	1	531	593	1123	0.0	390	91.149	484	47	484	0	0	91.15
LG3_3_1_comp273_seq0_gene_85063	maker-VaccDscaff24-augustus-gene-95.35-mRNA-1	747	2020	531	1	531	593	1123	0.0	387	90.960	483	48	483	0	0	90.96
LG3_3_1_comp273_seq0_gene_85063	augustus_masked-VaccDscaff15-processed-gene-291.2-mRNA-1	747	2018	531	1	531	546	1076	0.0	387	90.960	483	48	483	0	0	90.96
LG3_3_1_comp273_seq0_gene_85063	augustus_masked-VaccDscaff19-processed-gene-337.2-mRNA-1	747	1965	531	1	531	518	1048	0.0	387	90.960	483	48	483	0	0	90.96
LG3_3_1_comp273_seq0_gene_85063	maker-VaccDscaff22-augustus-gene-264.27-mRNA-1	747	3085	374	158	531	3037	2664	3.74e-176	335	96.524	361	13	361	0	0	96.52
LG3_3_1_comp273_seq0_gene_85063	maker-VaccDscaff338-augustus-gene-0.27-mRNA-1	747	1554	154	594	747	70	223	1.55e-75	154	100.000	154	0	154	0	0	100.00
LG3_3_1_comp273_seq0_gene_85063	maker-VaccDscaff6-augustus-gene-65.18-mRNA-1	747	1518	152	596	747	50	201	2.00e-74	152	100.000	152	0	152	0	0	100.00
# BLASTN 2.7.1+
# Query: LG3_3_3_comp1674_seq1_gene_164415
# Database: ../../transcriptome_genome_comparison/V_corymbosum_v1.0_transcripts.fasta
# Fields: query id, subject id, query length, subject length, alignment length, q. start, q. end, s. start, s. end, evalue, score, % identity, identical, mismatches, positives, gap opens, gaps, % positives
# 4 hits found
LG3_3_3_comp1674_seq1_gene_164415	maker-VaccDscaff8-augustus-gene-346.25-mRNA-1	840	2101	808	21	828	415	1222	0.0	787	99.134	801	7	801	0	0	99.13
LG3_3_3_comp1674_seq1_gene_164415	maker-VaccDscaff1-augustus-gene-78.34-mRNA-1	840	2061	808	21	828	377	1184	0.0	766	98.267	794	14	794	0	0	98.27
LG3_3_3_comp1674_seq1_gene_164415	maker-VaccDscaff10-augustus-gene-333.29-mRNA-1	840	2189	742	87	828	568	1309	0.0	718	98.922	734	8	734	0	0	98.92
LG3_3_3_comp1674_seq1_gene_164415	maker-VaccDscaff5-augustus-gene-64.37-mRNA-1	840	2109	742	87	828	459	1200	0.0	706	98.383	730	12	730	0	0	98.38
# BLASTN 2.7.1+
# Query: LG3_3_2_comp6891_seq0_gene_132576
# Database: ../../transcriptome_genome_comparison/V_corymbosum_v1.0_transcripts.fasta
# Fields: query id, subject id, query length, subject length, alignment length, q. start, q. end, s. start, s. end, evalue, score, % identity, identical, mismatches, positives, gap opens, gaps, % positives
# 10 hits found
LG3_3_2_comp6891_seq0_gene_132576	maker-VaccDscaff22-augustus-gene-312.32-mRNA-1	1485	2143	1406	92	1479	14	1417	0.0	1282	97.297	1368	18	1368	3	20	97.30
LG3_3_2_comp6891_seq0_gene_132576	maker-VaccDscaff47-augustus-gene-136.28-mRNA-1	1485	2136	1389	109	1479	10	1398	0.0	1248	96.832	1345	26	1345	1	18	96.83
LG3_3_2_comp6891_seq0_gene_132576	maker-VaccDscaff46-augustus-gene-159.22-mRNA-1	1485	2361	1390	109	1479	245	1634	0.0	1245	96.763	1345	26	1345	3	19	96.76
LG3_3_2_comp6891_seq0_gene_132576	maker-VaccDscaff43-snap-gene-64.40-mRNA-1	1485	2218	1408	96	1479	84	1491	0.0	1243	96.378	1357	27	1357	4	24	96.38
LG3_3_2_comp6891_seq0_gene_132576	maker-VaccDscaff24-augustus-gene-49.49-mRNA-1	1485	2461	189	1294	1482	1249	1437	5.36e-58	123	88.360	167	22	167	0	0	88.36
LG3_3_2_comp6891_seq0_gene_132576	maker-VaccDscaff15-augustus-gene-341.41-mRNA-1	1485	2297	189	1294	1482	1206	1394	5.36e-58	123	88.360	167	22	167	0	0	88.36
LG3_3_2_comp6891_seq0_gene_132576	maker-VaccDscaff11-augustus-gene-352.34-mRNA-1	1485	2441	189	1294	1482	1101	1289	5.36e-58	123	88.360	167	22	167	0	0	88.36
LG3_3_2_comp6891_seq0_gene_132576	maker-VaccDscaff28-augustus-gene-310.38-mRNA-1	1485	1351	121	1	121	389	269	3.23e-55	118	99.174	120	1	120	0	0	99.17
LG3_3_2_comp6891_seq0_gene_132576	maker-VaccDscaff20-augustus-gene-45.20-mRNA-1	1485	1357	121	1	121	388	269	1.16e-54	117	99.174	120	0	120	1	1	99.17
LG3_3_2_comp6891_seq0_gene_132576	maker-VaccDscaff19-augustus-gene-45.32-mRNA-1	1485	815	111	1	110	107	1	1.19e-39	90	94.595	105	1	105	3	5	94.59
# BLASTN 2.7.1+
# Query: LGH_3_comp27729_seq0_gene_297195
# Database: ../../transcriptome_genome_comparison/V_corymbosum_v1.0_transcripts.fasta
# Fields: query id, subject id, query length, subject length, alignment length, q. start, q. end, s. start, s. end, evalue, score, % identity, identical, mismatches, positives, gap opens, gaps, % positives
# 5 hits found
LGH_3_comp27729_seq0_gene_297195	augustus_masked-VaccDscaff17-processed-gene-259.5-mRNA-1	327	1407	283	1	283	607	889	1.27e-142	274	98.940	280	3	280	0	0	98.94
LGH_3_comp27729_seq0_gene_297195	augustus_masked-VaccDscaff17-processed-gene-259.5-mRNA-1	327	1407	60	268	327	757	816	2.52e-20	54	96.667	58	2	58	0	0	96.67
LGH_3_comp27729_seq0_gene_297195	augustus_masked-VaccDscaff27-processed-gene-223.2-mRNA-1	327	408	125	138	262	123	247	1.87e-51	110	96.000	120	5	120	0	0	96.00
LGH_3_comp27729_seq0_gene_297195	augustus_masked-VaccDscaff27-processed-gene-223.2-mRNA-1	327	408	60	268	327	136	195	2.54e-15	45	91.667	55	5	55	0	0	91.67
LGH_3_comp27729_seq0_gene_297195	augustus_masked-VaccDscaff27-processed-gene-223.2-mRNA-1	327	408	43	1	42	86	128	5.49e-12	39	97.674	42	0	42	1	1	97.67
# BLASTN 2.7.1+
# Query: LG3_3_2_comp0_seq0_gene_114496
# Database: ../../transcriptome_genome_comparison/V_corymbosum_v1.0_transcripts.fasta
# Fields: query id, subject id, query length, subject length, alignment length, q. start, q. end, s. start, s. end, evalue, score, % identity, identical, mismatches, positives, gap opens, gaps, % positives
# 1 hits found
LG3_3_2_comp0_seq0_gene_114496	maker-VaccDscaff32-snap-gene-244.30-mRNA-1	510	887	510	1	510	140	649	0.0	495	99.020	505	5	505	0	0	99.02
# BLASTN 2.7.1+
# Query: LG3_3_3_comp7644_seq8_gene_174455
# Database: ../../transcriptome_genome_comparison/V_corymbosum_v1.0_transcripts.fasta
# Fields: query id, subject id, query length, subject length, alignment length, q. start, q. end, s. start, s. end, evalue, score, % identity, identical, mismatches, positives, gap opens, gaps, % positives
# 11 hits found
LG3_3_3_comp7644_seq8_gene_174455	maker-VaccDscaff24-augustus-gene-15.34-mRNA-1	408	1105	147	255	401	132	278	1.40e-63	132	96.599	142	5	142	0	0	96.60
LG3_3_3_comp7644_seq8_gene_174455	maker-VaccDscaff24-augustus-gene-15.34-mRNA-1	408	1105	59	111	169	75	133	1.15e-19	53	96.610	57	2	57	0	0	96.61
LG3_3_3_comp7644_seq8_gene_174455	augustus_masked-VaccDscaff30-processed-gene-98.6-mRNA-1	408	1039	125	255	379	78	202	5.05e-58	122	99.200	124	1	124	0	0	99.20
LG3_3_3_comp7644_seq8_gene_174455	augustus_masked-VaccDscaff30-processed-gene-98.6-mRNA-1	408	1039	59	111	169	21	79	2.47e-21	56	98.305	58	1	58	0	0	98.31
LG3_3_3_comp7644_seq8_gene_174455	augustus_masked-VaccDscaff26-processed-gene-237.4-mRNA-1	408	1009	125	255	379	78	202	5.05e-58	122	99.200	124	1	124	0	0	99.20
LG3_3_3_comp7644_seq8_gene_174455	augustus_masked-VaccDscaff26-processed-gene-237.4-mRNA-1	408	1009	59	111	169	21	79	1.15e-19	53	96.610	57	2	57	0	0	96.61
LG3_3_3_comp7644_seq8_gene_174455	maker-VaccDscaff19-augustus-gene-269.25-mRNA-1	408	1849	132	255	386	132	263	6.54e-57	120	96.970	128	4	128	0	0	96.97
LG3_3_3_comp7644_seq8_gene_174455	maker-VaccDscaff19-augustus-gene-269.25-mRNA-1	408	1849	59	111	169	75	133	2.47e-21	56	98.305	58	1	58	0	0	98.31
LG3_3_3_comp7644_seq8_gene_174455	snap_masked-VaccDscaff5-processed-gene-404.24-mRNA-1	408	3888	137	35	171	511	644	1.44e-43	96	90.511	124	10	124	1	3	90.51
LG3_3_3_comp7644_seq8_gene_174455	maker-VaccDscaff2-snap-gene-60.28-mRNA-1	408	4241	52	120	171	81	132	1.92e-17	49	98.077	51	1	51	0	0	98.08
LG3_3_3_comp7644_seq8_gene_174455	maker-VaccDscaff1-augustus-gene-263.24-mRNA-1	408	1763	36	1	36	887	922	1.51e-08	33	97.222	35	1	35	0	0	97.22
# BLASTN 2.7.1+
# Query: LGL_comp13985_seq0_gene_328280
# Database: ../../transcriptome_genome_comparison/V_corymbosum_v1.0_transcripts.fasta
# Fields: query id, subject id, query length, subject length, alignment length, q. start, q. end, s. start, s. end, evalue, score, % identity, identical, mismatches, positives, gap opens, gaps, % positives
# 19 hits found
LGL_comp13985_seq0_gene_328280	maker-VaccDscaff28-augustus-gene-8.21-mRNA-1	597	3096	560	38	597	1273	1832	0.0	479	95.179	533	27	533	0	0	95.18
LGL_comp13985_seq0_gene_328280	maker-VaccDscaff7-augustus-gene-237.18-mRNA-1	597	2878	528	70	597	1296	1823	0.0	441	94.508	499	29	499	0	0	94.51
LGL_comp13985_seq0_gene_328280	maker-VaccDscaff79-augustus-gene-1.37-mRNA-1	597	3379	575	23	597	1521	2095	0.0	434	91.826	528	47	528	0	0	91.83
LGL_comp13985_seq0_gene_328280	maker-VaccDscaff28-augustus-gene-8.19-mRNA-1	597	2805	569	23	591	1046	1611	0.0	396	89.982	512	54	512	1	3	89.98
LGL_comp13985_seq0_gene_328280	maker-VaccDscaff44-snap-gene-4.36-mRNA-1	597	3027	569	23	591	1220	1785	0.0	390	89.631	510	56	510	1	3	89.63
LGL_comp13985_seq0_gene_328280	maker-VaccDscaff20-augustus-gene-369.20-mRNA-1	597	3200	569	23	591	1298	1863	0.0	390	89.631	510	56	510	1	3	89.63
LGL_comp13985_seq0_gene_328280	augustus_masked-VaccDscaff20-processed-gene-368.4-mRNA-1	597	3715	567	25	591	1477	2043	0.0	390	89.594	508	59	508	0	0	89.59
LGL_comp13985_seq0_gene_328280	maker-VaccDscaff49-snap-gene-13.37-mRNA-1	597	3102	569	23	591	1262	1827	0.0	387	89.455	509	57	509	1	3	89.46
LGL_comp13985_seq0_gene_328280	augustus_masked-VaccDscaff44-processed-gene-4.0-mRNA-1	597	3369	574	25	597	1208	1780	0.0	384	89.024	511	61	511	2	2	89.02
LGL_comp13985_seq0_gene_328280	maker-VaccDscaff20-augustus-gene-367.28-mRNA-1	597	3543	574	25	597	1382	1954	0.0	384	89.024	511	61	511	2	2	89.02
LGL_comp13985_seq0_gene_328280	maker-VaccDscaff49-augustus-gene-14.32-mRNA-1	597	3344	569	25	592	1434	2001	0.0	382	89.104	507	60	507	2	2	89.10
LGL_comp13985_seq0_gene_328280	maker-VaccDscaff32-augustus-gene-312.28-mRNA-1	597	1524	175	1	174	589	762	4.58e-50	108	87.429	153	20	153	2	2	87.43
LGL_comp13985_seq0_gene_328280	snap_masked-VaccDscaff13-processed-gene-57.14-mRNA-1	597	3084	364	1	361	805	1165	5.92e-49	106	76.648	279	79	279	6	6	76.65
LGL_comp13985_seq0_gene_328280	maker-VaccDscaff13-snap-gene-52.46-mRNA-1	597	2634	312	1	307	964	1270	5.92e-49	106	78.526	245	57	245	9	10	78.53
LGL_comp13985_seq0_gene_328280	maker-VaccDscaff42-augustus-gene-6.33-mRNA-1	597	2542	174	1	174	915	1088	2.13e-48	105	86.782	151	23	151	0	0	86.78
LGL_comp13985_seq0_gene_328280	maker-VaccDscaff32-augustus-gene-312.30-mRNA-1	597	2629	175	1	174	1072	1245	2.13e-48	105	86.857	152	21	152	2	2	86.86
LGL_comp13985_seq0_gene_328280	maker-VaccDscaff32-augustus-gene-313.19-mRNA-1	597	2702	175	1	174	1141	1314	9.91e-47	102	86.286	151	22	151	2	2	86.29
LGL_comp13985_seq0_gene_328280	maker-VaccDscaff32-snap-gene-312.34-mRNA-1	597	2692	307	3	307	1053	1357	3.57e-46	101	77.850	239	64	239	4	4	77.85
LGL_comp13985_seq0_gene_328280	maker-VaccDscaff32-snap-gene-312.38-mRNA-1	597	1146	175	1	174	1	174	4.61e-45	99	85.714	150	23	150	2	2	85.71
# BLASTN 2.7.1+
# Query: LG3_3_2_comp33763_seq0_gene_153016
# Database: ../../transcriptome_genome_comparison/V_corymbosum_v1.0_transcripts.fasta
# 0 hits found
# BLASTN 2.7.1+
# Query: LGH_1_comp5121_seq1_gene_225889
# Database: ../../transcriptome_genome_comparison/V_corymbosum_v1.0_transcripts.fasta
# Fields: query id, subject id, query length, subject length, alignment length, q. start, q. end, s. start, s. end, evalue, score, % identity, identical, mismatches, positives, gap opens, gaps, % positives
# 16 hits found
LGH_1_comp5121_seq1_gene_225889	maker-VaccDscaff34-snap-gene-191.37-mRNA-1	870	1575	870	1	870	103	972	0.0	867	99.885	869	1	869	0	0	99.89
LGH_1_comp5121_seq1_gene_225889	maker-VaccDscaff17-augustus-gene-159.18-mRNA-1	870	2004	870	1	870	311	1180	0.0	858	99.540	866	4	866	0	0	99.54
LGH_1_comp5121_seq1_gene_225889	maker-VaccDscaff6-snap-gene-156.40-mRNA-1	870	1790	870	1	870	628	1497	0.0	840	98.851	860	10	860	0	0	98.85
LGH_1_comp5121_seq1_gene_225889	maker-VaccDscaff39-snap-gene-234.25-mRNA-1	870	2034	870	1	870	497	1366	0.0	837	98.736	859	11	859	0	0	98.74
LGH_1_comp5121_seq1_gene_225889	maker-VaccDscaff38-snap-gene-207.25-mRNA-1	870	1358	870	1	870	106	975	0.0	828	98.391	856	14	856	0	0	98.39
LGH_1_comp5121_seq1_gene_225889	maker-VaccDscaff45-augustus-gene-124.12-mRNA-1	870	1780	779	92	870	290	1068	0.0	776	99.872	778	1	778	0	0	99.87
LGH_1_comp5121_seq1_gene_225889	maker-VaccDscaff45-augustus-gene-124.12-mRNA-1	870	1780	98	1	98	146	243	2.45e-44	98	100.000	98	0	98	0	0	100.00
LGH_1_comp5121_seq1_gene_225889	maker-VaccDscaff27-augustus-gene-119.27-mRNA-1	870	1974	779	92	870	737	1515	0.0	770	99.615	776	3	776	0	0	99.61
LGH_1_comp5121_seq1_gene_225889	maker-VaccDscaff27-augustus-gene-119.27-mRNA-1	870	1974	98	1	98	593	690	2.45e-44	98	100.000	98	0	98	0	0	100.00
LGH_1_comp5121_seq1_gene_225889	maker-VaccDscaff37-augustus-gene-73.24-mRNA-1	870	1877	777	94	870	801	1577	0.0	756	99.099	770	7	770	0	0	99.10
LGH_1_comp5121_seq1_gene_225889	maker-VaccDscaff37-augustus-gene-73.24-mRNA-1	870	1877	98	1	98	628	725	5.30e-41	92	97.959	96	2	96	0	0	97.96
LGH_1_comp5121_seq1_gene_225889	snap_masked-VaccDscaff27-processed-gene-119.14-mRNA-1	870	621	105	766	870	193	89	3.14e-48	105	100.000	105	0	105	0	0	100.00
LGH_1_comp5121_seq1_gene_225889	augustus_masked-VaccDscaff34-processed-gene-175.8-mRNA-1	870	2739	103	768	870	2347	2449	4.07e-47	103	100.000	103	0	103	0	0	100.00
LGH_1_comp5121_seq1_gene_225889	maker-VaccDscaff17-augustus-gene-175.30-mRNA-1	870	2748	103	768	870	2257	2359	4.07e-47	103	100.000	103	0	103	0	0	100.00
LGH_1_comp5121_seq1_gene_225889	augustus_masked-VaccDscaff45-processed-gene-141.0-mRNA-1	870	2928	103	768	870	2215	2317	4.07e-47	103	100.000	103	0	103	0	0	100.00
LGH_1_comp5121_seq1_gene_225889	augustus_masked-VaccDscaff27-processed-gene-139.1-mRNA-1	870	3075	103	768	870	2391	2492	6.80e-45	99	99.029	102	0	102	1	1	99.03
# BLASTN 2.7.1+
# Query: LG3_3_2_comp17890_seq0_gene_146756
# Database: ../../transcriptome_genome_comparison/V_corymbosum_v1.0_transcripts.fasta
# Fields: query id, subject id, query length, subject length, alignment length, q. start, q. end, s. start, s. end, evalue, score, % identity, identical, mismatches, positives, gap opens, gaps, % positives
# 15 hits found
LG3_3_2_comp17890_seq0_gene_146756	augustus_masked-VaccDscaff15-processed-gene-382.5-mRNA-1	318	537	318	1	318	10	327	1.99e-165	315	99.686	317	1	317	0	0	99.69
LG3_3_2_comp17890_seq0_gene_146756	augustus_masked-VaccDscaff51-processed-gene-9.5-mRNA-1	318	712	319	1	318	10	327	4.34e-157	300	98.119	313	4	313	2	2	98.12
LG3_3_2_comp17890_seq0_gene_146756	augustus_masked-VaccDscaff24-processed-gene-7.3-mRNA-1	318	1249	318	1	318	10	327	4.34e-157	300	98.113	312	6	312	0	0	98.11
LG3_3_2_comp17890_seq0_gene_146756	augustus_masked-VaccDscaff24-processed-gene-7.3-mRNA-1	318	1249	235	85	318	598	831	2.23e-85	171	91.064	214	19	214	2	2	91.06
LG3_3_2_comp17890_seq0_gene_146756	augustus_masked-VaccDscaff24-processed-gene-7.3-mRNA-1	318	1249	238	81	318	468	705	1.35e-77	157	88.655	211	27	211	0	0	88.66
LG3_3_2_comp17890_seq0_gene_146756	augustus_masked-VaccDscaff24-processed-gene-7.3-mRNA-1	318	1249	239	81	318	342	579	6.29e-76	154	88.285	211	26	211	2	2	88.28
LG3_3_2_comp17890_seq0_gene_146756	augustus_masked-VaccDscaff24-processed-gene-7.3-mRNA-1	318	1249	238	81	318	405	642	6.29e-76	154	88.235	210	28	210	0	0	88.24
LG3_3_2_comp17890_seq0_gene_146756	augustus_masked-VaccDscaff24-processed-gene-7.3-mRNA-1	318	1249	239	81	318	531	768	6.29e-76	154	88.285	211	26	211	2	2	88.28
LG3_3_2_comp17890_seq0_gene_146756	augustus_masked-VaccDscaff11-processed-gene-390.5-mRNA-1	318	1382	318	1	318	10	327	4.34e-157	300	98.113	312	6	312	0	0	98.11
LG3_3_2_comp17890_seq0_gene_146756	augustus_masked-VaccDscaff11-processed-gene-390.5-mRNA-1	318	1382	235	85	318	757	990	2.23e-85	171	91.064	214	19	214	2	2	91.06
LG3_3_2_comp17890_seq0_gene_146756	augustus_masked-VaccDscaff11-processed-gene-390.5-mRNA-1	318	1382	238	81	318	627	864	1.35e-77	157	88.655	211	27	211	0	0	88.66
LG3_3_2_comp17890_seq0_gene_146756	augustus_masked-VaccDscaff11-processed-gene-390.5-mRNA-1	318	1382	239	81	318	501	738	6.29e-76	154	88.285	211	26	211	2	2	88.28
LG3_3_2_comp17890_seq0_gene_146756	augustus_masked-VaccDscaff11-processed-gene-390.5-mRNA-1	318	1382	238	81	318	564	801	6.29e-76	154	88.235	210	28	210	0	0	88.24
LG3_3_2_comp17890_seq0_gene_146756	augustus_masked-VaccDscaff11-processed-gene-390.5-mRNA-1	318	1382	239	81	318	690	927	6.29e-76	154	88.285	211	26	211	2	2	88.28
LG3_3_2_comp17890_seq0_gene_146756	augustus_masked-VaccDscaff11-processed-gene-390.5-mRNA-1	318	1382	109	81	189	342	450	3.09e-34	79	90.826	99	10	99	0	0	90.83
# BLASTN 2.7.1+
# Query: LGL_comp11182_seq1_gene_325886
[truncated: 89,319,649 more chars]
